# Supplementary material for: Impact of between-tissue differences on pan-cancer predictions of drug sensitivity
Source: PLoS Comput Biol. 2021 Feb 25;17(2):e1008720. doi: 10.1371/journal.pcbi.1008720 (PMC7906305; doi:10.1371/journal.pcbi.1008720)
Supplement: S1 Dataset — (XLSX) [file pcbi.1008720.s001.xlsx]

## Sheet: Sheet1
Gene ID	Mean regularized regression weight	Mean percentile of absolute weight	Within-tissue MEKi response variance explained (%)	Between-tissue expression and MEKi response correlation (Pearson's r)
ENSG00000181773	-0.501255	0.770192	7.43626	-0.732374
ENSG00000105204	0.488367	0.622634	7.93303	0.425278
ENSG00000187678	-0.34289	0.616481	9.32545	-0.743931
ENSG00000234124	-0.38472	0.54707	4.04226	-0.677477
ENSG00000198189	-0.267014	0.545728	8.99097	-0.70627
ENSG00000147439	-0.182405	0.433114	4.51445	-0.773089
ENSG00000128973	-0.237242	0.430815	9.18128	-0.858868
ENSG00000252228	-0.227786	0.427991	7.46577	0.223823
ENSG00000137502	0.199115	0.416876	13.761	0.442664
ENSG00000118307	0.204718	0.396083	14.1214	0.335945
ENSG00000153253	0.191004	0.380268	5.31145	0.268354
ENSG00000112941	0.18362	0.379864	4.56656	0.459945
ENSG00000258919	-0.134862	0.372222	5.01014	-0.550474
ENSG00000175832	-0.169443	0.369721	8.27866	-0.847409
ENSG00000240936	-0.222292	0.366694	9.58706	0.0159438
ENSG00000196405	0.194848	0.364705	5.05487	0.663361
ENSG00000140743	0.191418	0.358367	6.29721	0.0682436
ENSG00000188021	0.221798	0.357237	5.48121	0.827271
ENSG00000164151	0.135501	0.355992	5.66579	0.480659
ENSG00000013016	0.176036	0.355581	4.10689	0.291814
ENSG00000226328	-0.198057	0.35217	5.4609	-0.87542
ENSG00000237594	0.177176	0.343679	5.36404	0.722066
ENSG00000257373	-0.190537	0.340085	3.9659	0.21113
ENSG00000243715	0.113721	0.336553	3.11809	0.677216
ENSG00000163879	0.201731	0.335737	4.27123	0.395449
ENSG00000108423	0.247788	0.318991	4.96547	0.836266
ENSG00000187550	0.149282	0.30304	2.86995	0.585963
ENSG00000248968	0.165452	0.302985	2.811	0.293134
ENSG00000136158	-0.112704	0.298127	9.7116	-0.778006
ENSG00000143318	0.134119	0.293541	4.42543	0.751424
ENSG00000140406	-0.133267	0.28896	4.33211	-0.801813
ENSG00000154124	0.110428	0.288425	7.92927	0.274358
ENSG00000087253	-0.111336	0.287217	8.50224	-0.333577
ENSG00000261359	-0.103872	0.285318	8.75435	-0.438724
ENSG00000136720	0.190301	0.285187	3.2078	0.549168
ENSG00000251971	-0.105981	0.284267	4.22215	0.0149068
ENSG00000142102	-0.10285	0.284207	10.4904	-0.348265
ENSG00000198825	-0.152668	0.28131	1.7548	-0.653588
ENSG00000170271	-0.144847	0.2797	1.79005	-0.834822
ENSG00000167196	-0.117803	0.276946	2.93648	-0.62798
ENSG00000120697	-0.120137	0.272923	6.12871	-0.266069
ENSG00000188171	0.0954333	0.271849	3.83655	0.496381
ENSG00000272514	0.147336	0.271486	4.95678	0.568099
ENSG00000205884	-0.0957073	0.263346	1.44372	-0.658448
ENSG00000162341	-0.176818	0.263309	2.70708	-0.705072
ENSG00000138175	0.13822	0.256931	9.16223	0.597617
ENSG00000257052	0.114919	0.252332	5.91705	0.0719973
ENSG00000238031	-0.101	0.251625	0.39055	-0.917207
ENSG00000164621	0.107827	0.247838	8.37165	0.240325
ENSG00000139318	-0.114511	0.247735	9.49335	-0.703861
ENSG00000213639	0.0879073	0.241522	6.22429	0.617503
ENSG00000213889	-0.114554	0.240916	2.93671	-0.285541
ENSG00000214216	-0.102647	0.239218	2.31005	0.0235408
ENSG00000255671	-0.0862846	0.23921	2.76152	-0.467542
ENSG00000204272	0.137231	0.237821	4.2832	0.408816
ENSG00000181626	0.0820696	0.237544	5.65901	-0.142525
ENSG00000234197	-0.0849688	0.236887	8.63439	-0.616433
ENSG00000162086	0.110176	0.233241	2.39631	0.770267
ENSG00000151240	0.0982943	0.232465	9.12298	-0.0201676
ENSG00000142549	-0.100885	0.22721	1.95961	-0.757402
ENSG00000257910	0.0600919	0.227173	6.88825	0.16133
ENSG00000113761	0.138454	0.225136	3.7672	0.788235
ENSG00000250623	-0.103463	0.224374	2.03481	-0.566663
ENSG00000230789	-0.0664401	0.22382	2.92438	-0.46645
ENSG00000223027	-0.0938047	0.221085	5.4204	0.240248
ENSG00000200241	0.0640246	0.218695	2.84338	0.579141
ENSG00000152518	-0.0823213	0.217875	10.369	-0.220707
ENSG00000229352	0.120193	0.217463	2.78182	0.613752
ENSG00000120669	-0.128393	0.216875	7.80623	-0.387491
ENSG00000230226	-0.0702939	0.216324	3.95724	-0.370354
ENSG00000120889	-0.102406	0.215183	7.62811	-0.635551
ENSG00000235140	-0.175394	0.215011	4.84543	-0.0194152
ENSG00000196458	0.126783	0.214387	1.02051	0.943976
ENSG00000088280	0.0854909	0.214269	7.93308	0.380429
ENSG00000103353	0.080801	0.213216	5.42215	0.408023
ENSG00000258820	-0.0783673	0.212775	2.05636	-0.805602
ENSG00000025434	-0.0969647	0.211868	10.0996	-0.0873222
ENSG00000224228	0.0866271	0.209536	2.29602	0.286629
ENSG00000207808	-0.0698068	0.209022	15.0746	0.230277
ENSG00000229578	-0.104861	0.208986	6.18365	-0.098706
ENSG00000241231	-0.101642	0.207434	1.19151	-0.241058
ENSG00000170915	-0.105777	0.206335	2.06409	-0.787375
ENSG00000198951	-0.0927019	0.205066	8.76792	-0.656606
ENSG00000180549	-0.070202	0.203636	9.81189	0.10598
ENSG00000213619	-0.0917022	0.203393	1.08287	-0.606958
ENSG00000234446	-0.0852626	0.203297	1.97542	-0.635552
ENSG00000232696	0.062641	0.200995	3.23544	0.0597371
ENSG00000201363	-0.0906447	0.19941	1.84947	-0.679104
ENSG00000144504	-0.0825531	0.199156	8.23644	-0.216617
ENSG00000101307	-0.068456	0.198593	10.4674	-0.0144473
ENSG00000101074	-0.0677678	0.197402	2.518	-0.828252
ENSG00000226944	-0.0561381	0.196315	10.1897	-0.654923
ENSG00000111834	0.0736776	0.196284	3.33563	-0.0850117
ENSG00000158234	0.0919422	0.1951	6.71556	0.520872
ENSG00000227392	0.0721806	0.19502	2.3006	-0.327061
ENSG00000224330	-0.0760264	0.194554	1.4972	-0.67655
ENSG00000137675	-0.0938757	0.194333	3.75602	-0.651001
ENSG00000267339	-0.124002	0.192859	0.474489	-0.681746
ENSG00000163932	-0.0661219	0.192605	4.84007	-0.606623
ENSG00000189127	0.0795742	0.190557	3.30506	0.310409
ENSG00000132024	-0.0866674	0.189547	6.75492	-0.383088
ENSG00000204663	-0.0647537	0.189076	5.77247	0.369289
ENSG00000134574	-0.0638411	0.188157	2.13654	-0.783595
ENSG00000230205	-0.084579	0.187835	0.832509	-0.763674
ENSG00000236283	0.0782804	0.185768	4.74502	0.390294
ENSG00000223062	-0.0629883	0.18515	2.78145	-0.590135
ENSG00000106178	-0.0656312	0.184001	7.88906	-0.539174
ENSG00000110063	-0.0970149	0.183559	1.30508	-0.871388
ENSG00000204677	0.0619921	0.183238	2.14506	0.16874
ENSG00000129007	-0.104784	0.183127	5.1665	-0.352391
ENSG00000258687	-0.0887636	0.182199	4.15903	-0.126744
ENSG00000232465	-0.0707979	0.18084	1.46431	-0.594958
ENSG00000258175	-0.0773037	0.179907	5.92976	-0.1132
ENSG00000103490	-0.0580753	0.178652	8.6911	-0.440337
ENSG00000166391	-0.0543453	0.178625	4.12079	-0.469724
ENSG00000238807	-0.0578427	0.17826	1.12482	-0.381244
ENSG00000228794	0.0778369	0.178206	4.32942	0.482476
ENSG00000112658	0.0583381	0.177172	1.377	0.384998
ENSG00000165671	0.11218	0.175043	5.49554	0.451096
ENSG00000179172	0.0806225	0.174482	0.767337	0.761624
ENSG00000129187	-0.0664436	0.174102	8.65896	0.235245
ENSG00000239388	0.0599976	0.173817	5.40248	0.458008
ENSG00000223815	-0.0578579	0.173054	2.71164	-0.300271
ENSG00000106346	0.0701188	0.171045	6.15954	-0.0825876
ENSG00000244376	-0.0627897	0.170413	5.00472	-0.198157
ENSG00000145626	0.0479708	0.169985	4.2267	0.156788
ENSG00000106384	-0.0656718	0.169789	8.42773	-0.629105
ENSG00000102524	-0.0803728	0.168216	7.96026	-0.577395
ENSG00000124243	0.0922987	0.16818	9.67778	0.873384
ENSG00000252332	0.0609729	0.167228	2.37001	0.469916
ENSG00000164187	0.0659167	0.167063	2.1957	0.763762
ENSG00000270362	0.0600709	0.166265	3.08127	0.416711
ENSG00000227733	-0.0657839	0.166051	3.57011	0.53835
ENSG00000256311	-0.0612105	0.164696	2.53649	-0.64099
ENSG00000131355	-0.0462425	0.164538	10.3584	0.260078
ENSG00000184434	-0.0641471	0.16348	3.03693	-0.429446
ENSG00000184232	-0.0515755	0.162436	7.92162	-0.801572
ENSG00000166266	0.0927147	0.162075	3.46934	0.811924
ENSG00000172458	-0.0572288	0.162037	1.36273	-0.79482
ENSG00000252328	-0.0525572	0.161981	3.65661	-0.259689
ENSG00000236861	-0.0458339	0.161762	2.54392	0.0399267
ENSG00000231185	-0.0581137	0.161464	8.73296	-0.534403
ENSG00000165462	0.268096	0.161007	1.57734	-0.0155215
ENSG00000188227	0.0523617	0.16097	2.57402	0.824985
ENSG00000248668	0.058955	0.160609	2.72249	0.36781
ENSG00000124486	0.0586841	0.159999	8.64051	0.510259
ENSG00000248449	0.0557585	0.159949	6.04902	-0.240119
ENSG00000215196	0.0484507	0.158926	1.33828	0.662249
ENSG00000253075	-0.053249	0.15704	1.72621	-0.118105
ENSG00000113456	0.059254	0.156464	6.09553	0.431944
ENSG00000101425	-0.0822928	0.156453	6.86891	-0.405889
ENSG00000257702	-0.0595541	0.156176	8.58974	-0.782544
ENSG00000075234	-0.0566295	0.156075	9.47674	-0.553824
ENSG00000166340	-0.0553229	0.155501	3.95275	-0.866608
ENSG00000187630	-0.0874	0.154836	6.26876	-0.433067
ENSG00000178665	0.112842	0.154472	3.7666	0.624344
ENSG00000196517	0.0639134	0.154462	0.698813	0.837958
ENSG00000117713	0.0627539	0.154126	3.1336	0.362541
ENSG00000257657	-0.0780155	0.154031	2.48118	-0.587804
ENSG00000235610	-0.065717	0.15375	2.59455	0.0345242
ENSG00000169692	-0.0603518	0.152439	10.7663	-0.508296
ENSG00000255558	-0.0502611	0.152184	1.41672	-0.526164
ENSG00000116198	0.0874971	0.151805	6.27598	-0.0405692
ENSG00000228560	-0.089173	0.151583	3.50683	-0.380125
ENSG00000182022	0.0504419	0.151318	1.71338	0.669045
ENSG00000253561	-0.0588478	0.150626	0.492973	-0.674899
ENSG00000139990	0.0807732	0.150187	3.14498	0.667393
ENSG00000101938	0.0439382	0.150062	3.39467	0.351421
ENSG00000109956	-0.051539	0.150049	0.749835	-0.772659
ENSG00000086758	0.0569552	0.14912	3.99147	0.580696
ENSG00000258954	-0.0581174	0.148133	1.69008	-0.639009
ENSG00000206814	-0.0592691	0.147416	1.52614	-0.651688
ENSG00000015592	0.0942414	0.147356	3.37836	0.0552236
ENSG00000236345	-0.0443971	0.147085	8.49517	-0.452016
ENSG00000240940	-0.0908484	0.14633	0.716695	-0.538136
ENSG00000171049	-0.056949	0.146012	4.73434	0.17004
ENSG00000214510	0.0560643	0.145555	2.97535	0.239487
ENSG00000136098	-0.0644903	0.143749	2.80313	-0.464563
ENSG00000089327	-0.0598241	0.14201	9.79406	-0.121063
ENSG00000236720	-0.078239	0.140736	0.770266	-0.142052
ENSG00000258765	-0.0533835	0.14002	0.734845	-0.685093
ENSG00000227372	0.0524226	0.139895	5.12369	0.0986634
ENSG00000200893	-0.0427698	0.13939	3.58272	0.0389786
ENSG00000204315	0.0451817	0.139302	2.67588	0.425602
ENSG00000263892	0.0966464	0.139045	1.56052	0.528904
ENSG00000254293	0.0562229	0.138364	2.68076	0.420353
ENSG00000083750	0.10759	0.138338	2.7232	0.714906
ENSG00000099624	-0.0762337	0.137796	5.62476	-0.920688
ENSG00000144962	0.0765791	0.137766	3.71079	0.0887621
ENSG00000150045	-0.0707118	0.137109	2.05613	-0.441276
ENSG00000188677	-0.053333	0.136559	4.24481	-0.606898
ENSG00000188992	0.0478666	0.136451	5.77591	0.285822
ENSG00000254418	0.0750088	0.136203	4.68397	0.00827824
ENSG00000164116	0.0520911	0.136048	1.10574	0.518844
ENSG00000255300	0.045551	0.136005	1.62621	-0.481745
ENSG00000199580	-0.0461313	0.135953	2.48961	-0.308688
ENSG00000252639	-0.0453705	0.135507	2.53937	0.0621314
ENSG00000242653	-0.0565179	0.135206	3.74153	-0.31421
ENSG00000243989	-0.0519742	0.135197	8.05098	-0.533659
ENSG00000196344	-0.0661498	0.135193	0.904174	-0.234794
ENSG00000028137	-0.0426272	0.13519	9.61046	-0.544685
ENSG00000228739	-0.0424527	0.134014	0.410348	-0.539339
ENSG00000251187	0.0390192	0.133235	4.48801	0.0798521
ENSG00000229005	-0.0554983	0.132562	3.9549	-0.342234
ENSG00000135336	0.0710643	0.132503	3.66192	0.462873
ENSG00000101188	-0.0403608	0.131487	5.44822	-0.216691
ENSG00000100300	-0.0426437	0.130973	16.0155	-0.433876
ENSG00000174807	0.0588274	0.130897	1.72349	0.392142
ENSG00000253400	-0.0472296	0.130607	0.793769	-0.663294
ENSG00000253776	-0.0467997	0.130115	2.15264	-0.158362
ENSG00000107140	0.0665109	0.129754	1.82938	0.636612
ENSG00000067369	0.0482672	0.129328	6.8804	0.483682
ENSG00000133135	-0.0568347	0.129261	3.24866	-0.656491
ENSG00000228421	0.0418581	0.129214	1.97857	0.266906
ENSG00000118418	0.0462181	0.128311	3.60407	0.417536
ENSG00000119403	-0.0420435	0.12823	4.75055	-0.00250901
ENSG00000186148	-0.0596157	0.12806	0.586961	-0.234823
ENSG00000126070	0.0447619	0.127505	3.89485	0.506812
ENSG00000127527	0.0543545	0.127388	3.88607	0.445389
ENSG00000168903	-0.0436586	0.127344	2.58329	-0.419529
ENSG00000231189	-0.0354137	0.127172	3.29639	0.00616965
ENSG00000102030	-0.0581683	0.12715	2.38367	0.102818
ENSG00000114779	-0.0544727	0.127079	7.60078	-0.270672
ENSG00000084676	0.0476864	0.12707	4.45354	0.372359
ENSG00000133401	0.0469558	0.126608	1.82135	0.505698
ENSG00000151552	-0.0883638	0.126045	1.6164	-0.826718
ENSG00000230470	0.0449585	0.125631	1.59081	0.572352
ENSG00000246898	-0.0375851	0.125181	6.03446	-0.62617
ENSG00000146828	-0.0363846	0.124655	7.91211	-0.518967
ENSG00000101197	-0.0565408	0.123956	0.573902	-0.829488
ENSG00000158113	0.0471484	0.123568	3.06626	-0.338392
ENSG00000169371	-0.0795368	0.1227	4.17142	-0.0974648
ENSG00000234147	-0.044112	0.122686	3.70607	-0.779491
ENSG00000249951	0.0429809	0.122302	3.03274	0.386774
ENSG00000161944	-0.0574778	0.121962	4.00768	-0.234964
ENSG00000149451	0.0475492	0.121782	1.99361	0.314525
ENSG00000236133	-0.0463924	0.121595	1.62906	-0.731518
ENSG00000251916	-0.0424549	0.121248	1.32235	-0.402908
ENSG00000101292	-0.0599307	0.121211	0.792836	-0.736761
ENSG00000154162	0.0540527	0.120864	3.41986	0.0971527
ENSG00000173597	-0.0379888	0.120395	5.09987	-0.121947
ENSG00000177600	-0.0351943	0.120146	2.65076	-0.330345
ENSG00000225778	-0.0492376	0.119763	5.46056	-0.100372
ENSG00000224397	-0.0422663	0.119322	7.88978	-0.534427
ENSG00000250674	0.0440711	0.119228	2.7787	-0.0802667
ENSG00000177971	-0.0603785	0.119101	7.58156	-0.357607
ENSG00000157500	0.031689	0.11896	4.52696	0.425194
ENSG00000188305	-0.0484037	0.117747	8.51665	-0.323864
ENSG00000239640	0.0481621	0.11774	1.48167	-0.100918
ENSG00000180011	-0.046618	0.117437	5.17463	-0.1914
ENSG00000171060	-0.0415588	0.117051	4.52822	-0.0995473
ENSG00000252736	-0.0542141	0.117012	3.07412	0.185808
ENSG00000213762	0.0572554	0.116535	2.44492	0.311758
ENSG00000231838	-0.0563629	0.116352	1.90774	-0.0372517
ENSG00000136535	0.0653754	0.11623	1.39412	0.27851
ENSG00000256661	0.0396057	0.115937	8.69633	0.0563504
ENSG00000223436	-0.0625955	0.115388	3.01221	-0.390142
ENSG00000111875	0.040997	0.115243	5.48266	0.559919
ENSG00000132275	-0.036384	0.115091	1.0626	-0.747792
ENSG00000227723	-0.0347188	0.114947	0.804975	-0.658488
ENSG00000249877	-0.0317533	0.114652	3.62677	-0.621563
ENSG00000236921	-0.0399341	0.114547	1.6118	-0.26339
ENSG00000200161	-0.0630048	0.113755	1.03252	-0.564192
ENSG00000252379	-0.0419536	0.113695	2.64241	-0.572398
ENSG00000251584	-0.0529066	0.113646	1.38584	-0.677654
ENSG00000148834	-0.0443859	0.113508	3.67014	-0.863344
ENSG00000185825	-0.034183	0.113418	8.46909	-0.0488739
ENSG00000100353	-0.0347625	0.113395	5.00881	-0.695368
ENSG00000147255	0.0401591	0.11286	1.36651	0.0539861
ENSG00000180626	0.0455573	0.112787	3.96064	0.804444
ENSG00000124702	0.0538973	0.112767	3.57421	0.308204
ENSG00000203783	-0.057909	0.112725	0.331629	-0.533283
ENSG00000135070	0.0508378	0.112071	6.43066	0.00832375
ENSG00000153551	-0.0469151	0.111778	2.71233	-0.771075
ENSG00000160712	-0.054573	0.111643	8.30895	-0.544996
ENSG00000188886	0.0509088	0.111616	3.07031	0.30441
ENSG00000130950	-0.0313402	0.11069	0.89521	-0.350368
ENSG00000166866	-0.0412314	0.110575	3.41261	-0.469031
ENSG00000182132	0.0385904	0.11043	1.50579	0.531668
ENSG00000250654	0.0374516	0.109947	2.89125	0.13785
ENSG00000249710	0.0426547	0.109825	1.06032	0.471783
ENSG00000205266	0.0282538	0.10953	1.07817	0.613781
ENSG00000171858	-0.0402413	0.109512	2.28627	-0.535074
ENSG00000105401	-0.0463083	0.10862	6.54356	-0.414372
ENSG00000115461	0.0306546	0.108405	3.40961	0.533109
ENSG00000226913	0.0491363	0.10833	4.29338	0.176398
ENSG00000243449	-0.0354022	0.108284	5.53155	-0.609533
ENSG00000197210	0.0317215	0.108022	0.912555	0.638284
ENSG00000100439	0.0288227	0.107653	1.06877	0.168036
ENSG00000163394	0.0512035	0.107526	1.80851	0.101169
ENSG00000100949	-0.0509709	0.106817	5.60076	-0.294398
ENSG00000131069	-0.0331941	0.106625	8.28345	-0.653395
ENSG00000251396	-0.0302887	0.106199	6.42809	-0.403468
ENSG00000007237	-0.0482084	0.105927	0.841016	-0.644798
ENSG00000272568	0.0330741	0.105911	2.27797	-0.0921963
ENSG00000230033	0.0382962	0.105874	1.07782	-0.011781
ENSG00000131732	-0.0454841	0.105659	1.39907	-0.701549
ENSG00000147050	0.0880776	0.105648	3.70362	0.36421
ENSG00000123146	-0.0355234	0.105562	11.5428	-0.420741
ENSG00000237077	-0.0397101	0.105523	5.01345	-0.306551
ENSG00000252802	-0.0333224	0.105398	2.06292	-0.692272
ENSG00000056586	0.0307269	0.104706	5.589	0.637103
ENSG00000178107	0.0332958	0.104463	2.87009	-0.0383917
ENSG00000252189	-0.0311477	0.104418	1.34341	-0.427213
ENSG00000011454	0.0518878	0.104266	4.41388	0.457996
ENSG00000145808	0.0528754	0.103981	2.07009	0.276063
ENSG00000257164	-0.0463539	0.103211	0.633915	-0.629871
ENSG00000109436	0.0508308	0.102998	3.24407	0.222828
ENSG00000254584	-0.0423155	0.102556	1.41118	0.125897
ENSG00000254227	-0.0450192	0.1024	3.04096	-0.00246643
ENSG00000251132	-0.0420323	0.102379	1.30583	-0.301858
ENSG00000239216	-0.0377711	0.10215	1.52733	-0.148341
ENSG00000240685	0.0320235	0.101789	11.8896	-0.18572
ENSG00000179528	-0.0320474	0.101552	8.05103	-0.680158
ENSG00000183114	0.0277531	0.101226	2.29884	0.22106
ENSG00000136100	-0.0435628	0.10117	2.15188	-0.541785
ENSG00000199796	-0.0433469	0.100507	0.582394	0.0622572
ENSG00000253503	-0.0412001	0.0996972	2.66705	0.122526
ENSG00000092850	0.0247783	0.0996399	1.69622	0.134515
ENSG00000251182	-0.0480761	0.09938	1.04947	-0.615374
ENSG00000247775	-0.029175	0.0993516	1.58196	-0.584412
ENSG00000228669	-0.0449639	0.0992446	0.354384	-0.772518
ENSG00000149499	-0.038224	0.0988974	8.30738	-0.186957
ENSG00000137672	0.0363931	0.0986617	0.483885	0.23214
ENSG00000163736	-0.050632	0.098638	8.30182	0.186237
ENSG00000108468	0.0475747	0.0984764	4.11052	0.644493
ENSG00000102032	-0.0282111	0.0983703	1.05315	-0.737309
ENSG00000222784	-0.0329228	0.0982114	1.11932	-0.595616
ENSG00000181171	-0.0309534	0.098101	4.24219	-0.0760172
ENSG00000253888	-0.109447	0.0980925	1.63301	0.169575
ENSG00000255998	-0.039638	0.0976945	4.08141	-0.0517627
ENSG00000213085	0.0425355	0.0975804	0.566611	0.593397
ENSG00000253148	0.0348052	0.0975526	3.60424	0.0889657
ENSG00000181867	-0.0641695	0.097185	0.00688472	-0.166796
ENSG00000117450	0.0765607	0.0969984	1.96942	0.828909
ENSG00000251858	-0.0735825	0.0968177	1.79191	0.350171
ENSG00000244405	-0.0309787	0.0965047	5.85677	-0.65461
ENSG00000170315	0.0359198	0.0964859	2.48491	-0.055315
ENSG00000252233	-0.0370768	0.0963817	0.0857167	-0.605236
ENSG00000251554	-0.0688017	0.096356	0.266495	0.28439
ENSG00000132692	-0.0395195	0.0960711	4.55459	-0.872849
ENSG00000223220	-0.0416047	0.095972	3.89298	-0.134173
ENSG00000200026	-0.0712149	0.0955931	2.33636	0.370291
ENSG00000196273	0.0342717	0.095261	0.712323	0.0698639
ENSG00000226978	-0.0291768	0.0952149	1.10402	-0.478284
ENSG00000250402	-0.0676789	0.0945664	0.0974294	-0.624319
ENSG00000135148	0.030105	0.0945103	2.1137	0.298493
ENSG00000243660	0.046155	0.0934805	3.77802	0.401174
ENSG00000241144	-0.0390051	0.0933258	1.22584	-0.0978096
ENSG00000178764	0.0257342	0.0933058	9.29953	0.274151
ENSG00000183260	-0.0318354	0.0929682	7.33286	-0.174235
ENSG00000258082	-0.0302457	0.0928531	8.75603	-0.173298
ENSG00000232104	-0.0360578	0.0926754	1.79271	-0.221964
ENSG00000235819	-0.0334161	0.0926306	1.35443	-0.238369
ENSG00000167173	-0.069859	0.0924209	6.47326	-0.477724
ENSG00000226785	-0.029783	0.0922502	0.20779	-0.695315
ENSG00000224786	0.0389139	0.0919542	4.23309	-0.263185
ENSG00000230690	-0.0289083	0.0918025	2.3464	-0.578326
ENSG00000233975	0.0239757	0.0916703	2.04306	0.31382
ENSG00000204815	0.0709808	0.0914909	3.71753	-0.494113
ENSG00000105989	0.0341444	0.0914736	3.23051	0.55167
ENSG00000227245	-0.0258705	0.0914206	3.58907	-0.0606863
ENSG00000221693	-0.0251074	0.0914033	2.90191	-0.727816
ENSG00000141040	0.0259179	0.0911136	5.42552	0.441547
ENSG00000188002	0.0370967	0.0908904	5.10082	-0.557085
ENSG00000238878	-0.0375195	0.0907922	0.196143	-0.698303
ENSG00000188732	0.0429033	0.0906818	4.3654	-0.146516
ENSG00000186458	0.038491	0.0905387	1.88698	0.239144
ENSG00000125900	-0.0290092	0.0904287	11.1056	0.512371
ENSG00000261879	0.0512178	0.0900668	4.38794	0.345766
ENSG00000249526	0.0265125	0.0897894	1.2944	0.238629
ENSG00000101916	-0.0333414	0.0897817	5.53257	0.171421
ENSG00000150712	0.053984	0.0897766	7.83248	0.516599
ENSG00000236886	0.0320974	0.0897403	3.02889	0.513172
ENSG00000212490	-0.0412761	0.0895205	1.53596	-0.282352
ENSG00000099937	-0.0382786	0.089314	0.983833	-0.589424
ENSG00000252475	-0.0267493	0.089056	2.13697	-0.200629
ENSG00000258010	-0.0283808	0.0884359	1.64531	-0.542536
ENSG00000141052	0.0486398	0.0883141	1.74803	0.797811
ENSG00000238791	-0.0263515	0.088308	2.97414	0.229987
ENSG00000177951	-0.0482455	0.0882105	2.82439	-0.421009
ENSG00000139973	0.0223305	0.0878626	1.8779	0.501533
ENSG00000181649	-0.0242813	0.0878118	13.4459	-0.435656
ENSG00000256166	0.0330599	0.0876491	0.475789	0.699627
ENSG00000117148	-0.0432674	0.0876114	2.44494	-0.0514473
ENSG00000062282	-0.034087	0.0875325	3.28556	-0.415982
ENSG00000221356	-0.0458949	0.0867338	1.43843	-0.708173
ENSG00000185737	0.027533	0.086585	4.09391	-0.534726
ENSG00000119042	-0.0345978	0.0864335	3.88354	-0.284151
ENSG00000237440	0.0329888	0.0863789	5.16421	0.291857
ENSG00000132017	-0.0347516	0.0862583	4.58507	-0.106066
ENSG00000134955	-0.0398891	0.0859876	7.97965	-0.383827
ENSG00000111262	0.051662	0.0858265	2.98811	0.238591
ENSG00000250503	-0.0436247	0.0855443	0.615346	-0.669329
ENSG00000225826	0.035347	0.08511	2.29538	0.345871
ENSG00000200378	-0.0540316	0.085094	3.22921	0.0876048
ENSG00000225870	-0.0475462	0.0849643	1.01453	-0.52461
ENSG00000186564	-0.0358717	0.0849107	3.72552	-0.37616
ENSG00000163520	0.031178	0.0847144	0.702518	0.654621
ENSG00000238840	-0.0392786	0.0846021	2.78457	-0.198464
ENSG00000225697	-0.0253315	0.0845885	6.27041	-0.447204
ENSG00000224122	-0.0270926	0.0845129	0.096229	-0.398254
ENSG00000221376	-0.048122	0.0844972	1.12949	-0.0577587
ENSG00000256306	-0.0195134	0.0843298	0.749518	-0.360768
ENSG00000118113	-0.0387089	0.0843184	1.35776	-0.616888
ENSG00000186577	-0.0294781	0.0840913	5.24773	-0.475577
ENSG00000168404	-0.0419696	0.0840846	13.6708	-0.00850924
ENSG00000207205	0.0300614	0.0838217	4.19499	0.368713
ENSG00000172340	-0.0409856	0.0837484	1.71436	-0.309607
ENSG00000182504	0.0270684	0.0837008	6.79457	0.38089
ENSG00000206805	-0.0367252	0.0836896	0.235557	-0.23667
ENSG00000155093	-0.039588	0.0835849	2.30451	-0.520989
ENSG00000251866	-0.021864	0.0834935	1.67104	-0.470703
ENSG00000221781	-0.0415348	0.0834706	0.565946	-0.1964
ENSG00000253576	0.0242926	0.0833006	4.34688	0.59642
ENSG00000104783	-0.0291519	0.0832878	9.9044	0.0599187
ENSG00000131845	0.0211335	0.0830929	1.81506	0.40983
ENSG00000196218	0.0336635	0.0829174	0.839066	0.452209
ENSG00000213658	-0.0387852	0.0828766	4.38397	-0.284673
ENSG00000083720	0.0274077	0.0828058	2.80827	0.286193
ENSG00000130723	0.0425398	0.0823414	3.02914	0.118813
ENSG00000162551	0.027407	0.0822551	4.18213	0.0480317
ENSG00000226239	0.0242163	0.0822504	4.15925	0.336513
ENSG00000249715	0.0434699	0.082249	0.722084	0.523082
ENSG00000207276	-0.0243675	0.0821801	0.603643	-0.554027
ENSG00000103047	-0.0320555	0.0821327	1.06392	-0.749971
ENSG00000213215	0.0366866	0.0821245	2.89518	-0.161489
ENSG00000133246	-0.0351838	0.0819361	8.86612	0.240475
ENSG00000005102	0.0300366	0.0818307	2.08461	0.181863
ENSG00000172139	0.0353054	0.081738	3.78614	-0.409417
ENSG00000133112	-0.0256487	0.081372	3.65024	-0.173919
ENSG00000198455	0.0345791	0.0811764	2.50688	0.391239
ENSG00000243701	0.0297627	0.0811017	3.77283	0.230309
ENSG00000181234	0.0347057	0.0809623	4.22782	-0.232885
ENSG00000251862	-0.0306658	0.0809545	1.87155	0.318025
ENSG00000163960	0.0226651	0.0807736	5.71344	0.742159
ENSG00000202402	-0.0409096	0.0805118	0.522721	-0.366919
ENSG00000187840	-0.0316997	0.0804779	5.00501	-0.407335
ENSG00000229137	0.0241583	0.0804648	3.92255	-0.0667923
ENSG00000183137	0.0282954	0.0804349	1.95256	0.667624
ENSG00000166337	-0.0335999	0.0802755	3.01787	-0.85973
ENSG00000232002	-0.0240757	0.0801619	4.98216	0.178132
ENSG00000155256	-0.0330659	0.0801343	3.47483	-0.860079
ENSG00000172738	0.0301587	0.0799659	0.705863	0.728584
ENSG00000148400	-0.0210091	0.0799079	4.68623	-0.538707
ENSG00000223826	-0.0312075	0.0798768	5.70826	0.298136
ENSG00000253539	0.0371156	0.0798467	0.347484	0.186676
ENSG00000140365	-0.026547	0.0795335	6.19492	-0.608163
ENSG00000226968	-0.028218	0.0794042	4.68171	0.501586
ENSG00000267107	0.0221101	0.0792224	1.32179	-0.0341712
ENSG00000243273	-0.0209187	0.0787169	2.4277	-0.111671
ENSG00000108107	-0.0358263	0.0787126	2.2254	-0.243548
ENSG00000023191	-0.0199874	0.0785762	11.4654	-0.363094
ENSG00000188800	-0.0217111	0.0785337	3.88744	-0.573828
ENSG00000188342	-0.0287858	0.0783456	1.0892	-0.260139
ENSG00000064835	-0.032285	0.0782154	3.21773	-0.00247418
ENSG00000065923	0.0366763	0.0782045	2.54131	0.650246
ENSG00000255680	-0.036701	0.0781346	2.9679	-0.885136
ENSG00000233330	0.0278734	0.0781195	2.04834	0.503431
ENSG00000202240	-0.0359806	0.0780461	0.422563	-0.266054
ENSG00000152433	0.0290411	0.0776211	1.94326	0.24607
ENSG00000165023	0.0296747	0.0775563	3.61927	0.380072
ENSG00000254814	-0.0277922	0.0775562	2.94912	-0.38552
ENSG00000164256	0.0220109	0.0772674	1.49515	-0.487765
ENSG00000081791	-0.036743	0.077256	3.13189	-0.309546
ENSG00000161960	-0.0266759	0.0771151	1.48609	-0.558137
ENSG00000237838	0.0183364	0.0770956	5.00593	0.308057
ENSG00000151694	0.0220857	0.0770683	3.50204	0.314089
ENSG00000248991	-0.0230101	0.0770104	1.95651	-0.227702
ENSG00000207621	-0.0190036	0.0769209	7.43805	0.356174
ENSG00000010818	0.0376742	0.076737	4.30452	0.217605
ENSG00000229750	0.0289645	0.0766352	2.24488	0.402094
ENSG00000236304	0.0244245	0.0766226	4.43356	-0.118689
ENSG00000255234	0.0186654	0.0765845	3.10414	0.395362
ENSG00000152611	0.0211692	0.0765092	3.42422	0.689702
ENSG00000189241	0.028893	0.0763383	2.80544	0.63868
ENSG00000258117	-0.0299967	0.0763129	2.78492	-0.260693
ENSG00000252254	-0.0215411	0.0762116	1.7755	0.594656
ENSG00000256101	0.0233622	0.0761815	0.638435	0.478501
ENSG00000250708	-0.0330164	0.0761342	0.0390238	-0.775803
ENSG00000105726	-0.0246983	0.0760671	3.28333	-0.386909
ENSG00000122481	0.068871	0.0760432	2.7161	0.107839
ENSG00000116711	-0.0260977	0.0758704	5.57341	-0.769288
ENSG00000252283	0.0209696	0.0755048	2.14341	0.063424
ENSG00000099797	-0.0306491	0.0753721	4.46472	-0.333947
ENSG00000103876	-0.0243477	0.0752979	8.35647	-0.452656
ENSG00000250910	0.0201845	0.0752814	5.31086	0.647112
ENSG00000180822	-0.0386511	0.0751934	5.52931	-0.259357
ENSG00000206816	0.0205361	0.0746913	3.11693	0.569942
ENSG00000128298	-0.0339544	0.0745832	4.203	-0.857222
ENSG00000253687	-0.0351734	0.0744523	1.37079	-0.814347
ENSG00000134986	0.0253981	0.0744065	4.77069	0.516899
ENSG00000207195	0.0223079	0.0743381	2.06255	0.611524
ENSG00000222259	-0.020875	0.0740736	1.89308	-0.0322584
ENSG00000171551	0.038954	0.0738437	7.75532	0.062143
ENSG00000179270	0.0208804	0.0738354	1.7593	0.0489568
ENSG00000257743	-0.0229058	0.0737532	2.90524	-0.892419
ENSG00000169410	-0.0253307	0.0736445	0.639999	-0.171332
ENSG00000232307	0.0345654	0.073589	1.35764	0.549135
ENSG00000175274	0.0287342	0.0735512	2.48029	0.407443
ENSG00000112936	-0.040731	0.0735321	0.954619	-0.448812
ENSG00000257797	-0.0298302	0.0733962	1.76552	-0.589279
ENSG00000254510	0.0213486	0.0733308	1.26269	0.498836
ENSG00000107104	-0.0199472	0.0732769	0.506246	-0.670871
ENSG00000067900	0.0368497	0.0730398	3.48066	0.516224
ENSG00000255307	-0.0270842	0.0729818	1.1361	-0.392184
ENSG00000140807	-0.0359588	0.0728063	0.302183	-0.632037
ENSG00000253768	0.0258367	0.0727707	0.49577	0.643902
ENSG00000162755	0.0337009	0.0727564	4.19842	0.331374
ENSG00000227232	-0.0332976	0.0727494	1.59096	-0.345933
ENSG00000261040	0.0266152	0.0726198	0.953457	0.464116
ENSG00000157873	-0.0284047	0.0725298	3.19512	-0.768619
ENSG00000223145	-0.0262576	0.0724817	0.609432	-0.512805
ENSG00000212457	0.021467	0.0724022	4.24873	-0.275868
ENSG00000170289	0.0196609	0.0723801	3.10788	0.0342952
ENSG00000206713	-0.021489	0.0723437	2.19202	-0.206861
ENSG00000184205	0.0429987	0.0723317	6.22691	0.178648
ENSG00000173846	-0.0248088	0.0719655	3.89331	-0.497808
ENSG00000254123	-0.0374095	0.0717646	2.04508	0.300887
ENSG00000161800	0.0286461	0.0717353	1.74742	0.391564
ENSG00000227345	0.0223548	0.0717345	5.86691	0.515
ENSG00000239886	-0.0251696	0.0715648	2.43434	-0.55647
ENSG00000232677	0.0249868	0.0714409	2.88072	0.623842
ENSG00000238054	-0.0563128	0.0714175	1.40401	-0.487641
ENSG00000249456	0.0310541	0.0712885	4.17871	0.723443
ENSG00000232243	-0.0400331	0.0712744	1.28203	-0.485713
ENSG00000254687	-0.0263415	0.0712629	2.32453	-0.336316
ENSG00000251538	0.0198964	0.0710038	8.16246	0.088811
ENSG00000265060	0.0185533	0.0709428	0.884638	0.218496
ENSG00000207220	-0.021131	0.0708723	4.79339	-0.0479153
ENSG00000116885	0.0217088	0.0707278	7.70409	0.173218
ENSG00000138621	-0.0330139	0.0706883	5.38633	-0.412822
ENSG00000227893	-0.0496761	0.0704975	1.68217	-0.137401
ENSG00000233327	0.0163517	0.0704288	0.46227	0.453009
ENSG00000102265	-0.0238234	0.0702456	8.54402	-0.31137
ENSG00000172236	-0.0266297	0.0701529	3.13863	-0.716033
ENSG00000256481	-0.0176714	0.0701043	2.19132	-0.481383
ENSG00000203778	0.0186049	0.0699699	6.15895	-0.0152129
ENSG00000229699	-0.0238733	0.069965	1.92344	-0.754326
ENSG00000178803	0.05282	0.0697925	3.97819	0.237729
ENSG00000149403	0.0210291	0.0697767	2.20437	0.109026
ENSG00000253811	0.0173255	0.0694285	7.322	0.307214
ENSG00000230805	0.0188537	0.0694004	2.43167	0.174327
ENSG00000250043	-0.0312975	0.0693171	0.126007	-0.682098
ENSG00000206813	-0.0334169	0.0688147	0.950589	0.472117
ENSG00000251216	-0.0182036	0.0687506	0.67153	-0.627605
ENSG00000244681	0.0185537	0.068703	2.99644	-0.013386
ENSG00000179165	0.0291774	0.0686649	1.31632	0.251146
ENSG00000221042	-0.0199637	0.0686452	2.98903	0.13865
ENSG00000253194	0.0234613	0.0684073	1.751	0.539251
ENSG00000160404	-0.0166074	0.0682997	4.86864	-0.310979
ENSG00000145495	0.017791	0.0681432	1.00405	0.520198
ENSG00000183386	-0.0213456	0.0681072	4.49731	-0.278837
ENSG00000150540	-0.0192414	0.0680672	8.84854	-0.410642
ENSG00000113119	-0.0348993	0.0680598	4.19846	-0.29096
ENSG00000213593	-0.027735	0.0680099	3.89927	-0.634943
ENSG00000187773	-0.0200193	0.0679712	1.32856	-0.766985
ENSG00000247596	-0.0203213	0.0679519	5.6069	-0.425821
ENSG00000237945	0.0227919	0.0678757	4.60543	-0.0875234
ENSG00000202035	-0.0372515	0.0678604	4.24245	0.125931
ENSG00000104936	0.0253267	0.0678399	2.42852	0.558703
ENSG00000175711	-0.0416044	0.067691	9.81983	0.341804
ENSG00000243883	0.0178119	0.0676572	4.92186	0.187523
ENSG00000253944	-0.0228083	0.0675352	5.43013	-0.58565
ENSG00000168014	0.0274744	0.067353	6.21336	0.3
ENSG00000226708	-0.0192151	0.0673078	2.73786	-0.341821
ENSG00000101849	0.0294038	0.0670632	1.91873	0.773089
ENSG00000163975	-0.0373782	0.0669444	3.00177	-0.743282
ENSG00000200829	-0.0314075	0.0669191	1.51507	0.165506
ENSG00000242893	-0.0190973	0.0669154	0.975556	-0.374224
ENSG00000237613	-0.0262535	0.0668229	0.846893	-0.119254
ENSG00000104205	-0.031026	0.0667289	1.57205	-0.427341
ENSG00000092758	-0.0204326	0.0666615	0.00826901	-0.770394
ENSG00000106823	0.0238386	0.0666527	1.25416	0.196374
ENSG00000237797	-0.0195888	0.066598	3.53278	-0.583578
ENSG00000234308	0.0242701	0.0665093	1.41706	-0.199703
ENSG00000246214	0.0192818	0.0664792	2.69758	-0.342211
ENSG00000235326	-0.0279947	0.0664785	2.3954	-0.00661681
ENSG00000147234	0.0193551	0.0664687	4.66019	0.580291
ENSG00000225342	0.0219882	0.0663814	3.2203	0.597696
ENSG00000175873	-0.0229284	0.0663207	2.73433	0.0948137
ENSG00000164694	0.0245545	0.0662668	4.50362	0.108403
ENSG00000092140	0.0224128	0.0661766	3.8091	0.108368
ENSG00000254165	-0.0233044	0.0661474	3.72903	0.0707277
ENSG00000130348	0.0475246	0.0661358	3.59997	0.403761
ENSG00000146457	0.021101	0.0659748	6.01467	0.50853
ENSG00000233760	-0.0215665	0.0657108	1.86221	-0.763143
ENSG00000078579	0.060133	0.0657012	0.844755	-0.308788
ENSG00000207010	-0.0352826	0.0656401	0.766647	-0.69548
ENSG00000240589	0.0204329	0.0656134	1.68942	-0.0439313
ENSG00000117419	0.0334346	0.0655888	5.00719	0.193861
ENSG00000202111	-0.020393	0.0655197	2.75083	0.0372514
ENSG00000164972	0.0176763	0.0654876	1.93057	0.205373
ENSG00000174004	-0.0211974	0.0654057	9.11899	-0.401533
ENSG00000050030	0.0196264	0.0654043	1.58352	0.838045
ENSG00000230623	0.0170993	0.0653936	0.357612	0.616598
ENSG00000161103	0.0283113	0.065357	0.366777	0.755671
ENSG00000188659	0.0196058	0.065312	4.01401	0.753193
ENSG00000143653	-0.0511006	0.0652382	1.92904	0.133586
ENSG00000214026	-0.0269282	0.0652126	3.74578	-0.585231
ENSG00000255150	0.0221504	0.0651923	0.983171	0.35202
ENSG00000238140	0.0180971	0.0650243	2.48531	0.233703
ENSG00000237128	-0.0179979	0.0648219	3.51726	-0.0592804
ENSG00000196611	-0.0286536	0.0647526	3.14406	-0.678703
ENSG00000172348	0.0216466	0.0647447	3.53874	0.297482
ENSG00000082438	0.0198457	0.0646957	2.24967	-0.162748
ENSG00000152404	0.026499	0.0646607	3.37191	0.500187
ENSG00000138115	0.0196365	0.0645155	2.27391	0.148174
ENSG00000231226	-0.0174653	0.0643843	6.7083	-0.180716
ENSG00000162961	0.0254949	0.0643468	2.8321	0.297227
ENSG00000179750	-0.0175556	0.0641647	7.30994	-0.568485
ENSG00000256812	-0.0199301	0.0641519	4.87862	-0.610072
ENSG00000205018	-0.0201264	0.064144	2.02111	0.0137672
ENSG00000123171	-0.0245921	0.0641217	0.72947	-0.873126
ENSG00000071909	0.0169652	0.0640919	2.97584	-0.569487
ENSG00000198003	0.045105	0.0640461	2.48013	0.68557
ENSG00000172878	-0.0316524	0.0640286	4.8046	-0.252913
ENSG00000176160	-0.0181534	0.0639473	1.91183	0.124318
ENSG00000207380	-0.023377	0.0639188	0.279809	-0.493072
ENSG00000151135	0.0289637	0.0638945	5.54774	0.304839
ENSG00000180871	-0.0212972	0.0638802	7.69039	-0.152779
ENSG00000254470	-0.0246326	0.0638125	4.38495	-0.398807
ENSG00000166368	-0.017407	0.0637155	0.507258	-0.493532
ENSG00000255337	-0.0452064	0.0636216	0.182176	-0.281138
ENSG00000252916	0.0164747	0.0633335	0.613492	-0.16936
ENSG00000130844	0.0174326	0.0631832	1.37039	0.298522
ENSG00000199673	-0.0166516	0.063147	0.632514	-0.158968
ENSG00000230587	-0.0258809	0.0631167	1.60448	-0.647103
ENSG00000268403	-0.0443885	0.0630771	1.44184	-0.28809
ENSG00000140497	-0.0250904	0.0629729	10.5127	-0.440697
ENSG00000138678	-0.0172686	0.0628788	10.3763	-0.196919
ENSG00000197253	-0.0408274	0.06285	3.04267	0.102622
ENSG00000173451	0.0267043	0.0627652	4.24816	0.593131
ENSG00000203446	-0.0232121	0.0627137	0.447222	-0.717371
ENSG00000203859	-0.0237974	0.0626335	0.281874	-0.43047
ENSG00000163956	-0.0187823	0.0625309	5.69511	-0.649721
ENSG00000165186	0.0208137	0.0624908	0.985532	0.457957
ENSG00000207321	-0.0236095	0.0624833	1.21232	-0.152403
ENSG00000144868	0.0359269	0.0623719	1.96718	0.525705
ENSG00000207497	-0.042585	0.0623567	0.0468692	-0.549993
ENSG00000254586	-0.0741502	0.0622004	0.00090127	-0.307698
ENSG00000171815	0.0167764	0.0621516	3.40288	0.36311
ENSG00000170950	0.0263814	0.0621208	0.688866	0.317226
ENSG00000249267	-0.0173015	0.0620745	2.97637	0.206449
ENSG00000224661	-0.0197466	0.0618741	0.273111	-0.726042
ENSG00000240964	0.0149255	0.0617878	2.15417	0.0733954
ENSG00000255335	-0.0656444	0.0616637	4.9617e-05	-0.23137
ENSG00000156990	-0.0159383	0.0616454	1.33461	-0.373324
ENSG00000200483	-0.0328917	0.0615682	0.658614	-0.408787
ENSG00000104228	-0.0331549	0.0615125	3.42058	-0.200157
ENSG00000235786	-0.0133301	0.0614855	2.10098	-0.523852
ENSG00000249382	-0.029855	0.0614535	1.41346	0.372328
ENSG00000114349	0.0174522	0.0614503	1.69173	-0.0701387
ENSG00000134640	0.0268478	0.0613171	1.0888	0.0440147
ENSG00000102349	0.0238523	0.0613119	1.04946	0.675402
ENSG00000233143	0.0181086	0.0611947	1.76614	-0.0449392
ENSG00000144191	0.0482538	0.0611946	0.563454	0.564966
ENSG00000236197	0.0190474	0.0611941	0.524724	0.359164
ENSG00000145819	-0.0215531	0.061171	6.23871	-0.2097
ENSG00000233085	-0.0183615	0.0610855	4.31745	-0.449203
ENSG00000250986	0.0204749	0.0610467	2.9317	-0.183824
ENSG00000234676	-0.0221683	0.0609743	1.96016	-0.720289
ENSG00000169220	-0.0156113	0.0608427	6.39846	-0.432148
ENSG00000187905	0.0183384	0.0607649	1.35018	0.152114
ENSG00000234900	-0.015165	0.0605216	1.51376	-0.714706
ENSG00000047932	0.0171832	0.0603529	2.10617	0.556058
ENSG00000200783	-0.0178124	0.0603384	3.3909	-0.675789
ENSG00000245059	-0.0162544	0.0602864	1.20005	-0.704442
ENSG00000144821	-0.0189989	0.0602861	4.04083	-0.0011426
ENSG00000164037	-0.020131	0.060143	1.29561	0.0984267
ENSG00000162997	-0.0312582	0.0599453	3.68882	-0.423724
ENSG00000105679	-0.0237279	0.0599288	1.48861	-0.755504
ENSG00000224420	-0.0206614	0.0599125	1.31997	-0.0349844
ENSG00000255545	-0.0156662	0.0598866	1.93643	-0.74227
ENSG00000133742	-0.0351881	0.0598817	0.798153	-0.257578
ENSG00000082068	0.0276232	0.0598224	2.28147	0.692375
ENSG00000145354	-0.0270867	0.0597645	0.924368	0.119974
ENSG00000181026	-0.0175186	0.0596246	1.18433	-0.748673
ENSG00000175294	-0.0247463	0.0594643	10.4738	-0.202735
ENSG00000092529	-0.0315884	0.059445	2.13337	-0.666911
ENSG00000159322	-0.0227454	0.0591331	9.25074	-0.496942
ENSG00000146247	0.0208251	0.0590958	4.08608	0.608569
ENSG00000251595	0.03179	0.0590396	3.5692	0.178499
ENSG00000266463	-0.031564	0.0589798	0.00403517	-0.745954
ENSG00000173530	-0.0162575	0.0589653	2.9234	-0.228358
ENSG00000198090	-0.0281083	0.0588776	2.45821	0.162044
ENSG00000214860	0.0210772	0.0587908	0.777595	0.331381
ENSG00000241644	0.0328849	0.0587587	2.54762	0.174993
ENSG00000122223	-0.0198844	0.0586712	5.40172	-0.402923
ENSG00000173947	0.0164839	0.0585677	3.39067	-0.0516718
ENSG00000235740	-0.0164056	0.0584785	3.23318	0.251421
ENSG00000160305	-0.0302319	0.0584168	2.00929	-0.303509
ENSG00000228799	0.0172591	0.0584106	1.66032	-0.14702
ENSG00000162618	0.018984	0.0584072	0.41879	0.0654995
ENSG00000229425	0.0200781	0.0583657	0.00717973	0.46138
ENSG00000254810	0.0175284	0.0582901	2.45576	0.311085
ENSG00000244512	-0.01861	0.0581595	0.966794	-0.494358
ENSG00000241151	-0.0337112	0.0581262	0.603755	-0.642525
ENSG00000123179	-0.0150879	0.058071	5.05346	-0.263595
ENSG00000170638	-0.0290852	0.0580041	6.0206	-0.589223
ENSG00000119535	-0.0270594	0.0579946	8.32497	0.113982
ENSG00000115137	0.0272606	0.0579692	4.288	0.315682
ENSG00000254645	-0.0204815	0.0579554	0.137652	-0.708301
ENSG00000163734	-0.0287136	0.0579166	11.5931	-0.0571561
ENSG00000010310	-0.0276975	0.0577959	2.4659	-0.39108
ENSG00000251061	-0.0355123	0.0577099	3.03795	-0.23175
ENSG00000237119	-0.0229513	0.0577043	0.72837	-0.626128
ENSG00000164120	-0.0202199	0.0576625	0.411892	-0.820142
ENSG00000225899	0.0162555	0.0575521	0.85731	-0.39774
ENSG00000159339	-0.0261013	0.0573038	5.62803	0.658131
ENSG00000198301	-0.0227908	0.0572917	1.2475	-0.0542942
ENSG00000257849	0.026015	0.0572786	0.0521949	0.404644
ENSG00000272034	-0.0291523	0.0571012	1.35153	-0.3871
ENSG00000203326	0.0266005	0.05702	2.7476	0.0569187
ENSG00000064313	0.0163203	0.0568858	0.795828	0.862435
ENSG00000246379	0.016171	0.0565789	2.6207	0.16189
ENSG00000131686	-0.0164378	0.0565266	1.5304	-0.403707
ENSG00000129566	-0.0246477	0.0563529	6.06427	-0.189963
ENSG00000249837	-0.0216589	0.056346	0.156598	-0.436388
ENSG00000164983	0.0222972	0.0563213	0.569037	0.608498
ENSG00000204344	0.0191661	0.0563002	1.02109	0.521689
ENSG00000236714	-0.0141262	0.0562384	3.15628	-0.567874
ENSG00000231403	-0.025156	0.0561694	1.19719	0.210792
ENSG00000241648	-0.034751	0.0561546	0.434859	-0.0783014
ENSG00000100422	-0.0245209	0.0560135	0.585871	-0.382093
ENSG00000159733	-0.0150196	0.0559458	6.64763	0.0356772
ENSG00000106348	-0.0237022	0.0558969	2.79169	-0.672004
ENSG00000223373	-0.0236186	0.0557969	0.579765	-0.0487358
ENSG00000198846	0.012811	0.0556705	5.87093	0.32799
ENSG00000160058	0.0243214	0.0556625	0.949326	0.532192
ENSG00000221391	-0.0207363	0.0556355	3.16804	0.00563155
ENSG00000249091	0.0170553	0.0555027	0.901258	0.501918
ENSG00000240233	-0.0162829	0.0549829	2.19101	-0.639208
ENSG00000197818	-0.0133863	0.0549401	5.73119	-0.414954
ENSG00000252087	-0.0241284	0.0549235	0.904488	0.132561
ENSG00000170128	-0.0136064	0.0548836	6.17678	0.0221666
ENSG00000249534	-0.0206308	0.0546994	0.180496	-0.742255
ENSG00000067445	0.0136749	0.0545852	4.96411	0.0392636
ENSG00000234286	0.0246735	0.0544514	3.33317	0.0152794
ENSG00000167515	-0.023984	0.054255	0.770805	-0.631023
ENSG00000147416	-0.0188323	0.0541535	1.58013	-0.553663
ENSG00000227646	-0.0125437	0.0540136	2.81626	-0.051161
ENSG00000165555	0.023866	0.0540102	0.160385	0.348257
ENSG00000205174	-0.0199578	0.0540066	0.0119041	-0.271197
ENSG00000252103	-0.0155793	0.054003	6.44622	0.406759
ENSG00000258454	-0.0118983	0.0539721	4.60113	-0.345782
ENSG00000231023	-0.0129752	0.0539449	0.871082	-0.783894
ENSG00000228079	0.021623	0.0538956	8.58882	-0.678039
ENSG00000179097	-0.0209258	0.0538869	1.40437	-0.353909
ENSG00000185989	-0.0154449	0.0538844	4.00043	-0.217307
ENSG00000243115	-0.0205453	0.0538537	0.134835	-0.33604
ENSG00000249870	-0.0186385	0.0537516	2.1944	-0.105823
ENSG00000204616	-0.0234925	0.0537381	4.68504	-0.348457
ENSG00000249085	0.013578	0.0536536	2.04652	0.352783
ENSG00000148153	0.0234534	0.0536326	4.29512	0.53215
ENSG00000079257	-0.0145191	0.0536011	1.32835	-0.422844
ENSG00000204688	-0.0186844	0.0535085	1.37162	-0.472043
ENSG00000248599	0.0212443	0.053504	0.652325	0.514869
ENSG00000251298	0.0120121	0.0534913	2.38697	0.522078
ENSG00000227824	-0.0232589	0.0533758	0.199109	-0.714111
ENSG00000115762	-0.0218406	0.0533738	2.81211	-0.848696
ENSG00000207697	-0.0132494	0.0533519	0.333942	-0.324089
ENSG00000249959	-0.0146631	0.0533483	1.27258	0.0982148
ENSG00000255382	0.0109675	0.0531486	4.80554	-0.211053
ENSG00000109016	-0.0209122	0.0531377	2.45107	-0.108173
ENSG00000256643	-0.0169291	0.0531065	2.96515	-0.331472
ENSG00000198064	0.0157406	0.0530751	1.87971	-0.472376
ENSG00000254812	0.0170294	0.0529995	0.310883	0.606089
ENSG00000242256	-0.0153101	0.0529986	1.70446	-0.198712
ENSG00000229466	-0.0120919	0.0529953	1.28945	-0.594135
ENSG00000181072	0.0271764	0.0529588	1.11662	0.634336
ENSG00000225766	-0.0204007	0.05291	4.27237	-0.287605
ENSG00000185986	0.0169739	0.0528295	4.21791	-0.132974
ENSG00000222755	-0.0246305	0.0528239	5.61165	-0.502197
ENSG00000207770	0.0137833	0.0528134	3.96025	0.144063
ENSG00000121753	0.0141397	0.0526065	8.17625	0.322074
ENSG00000175806	-0.016119	0.0524733	4.06114	-0.222941
ENSG00000238798	-0.0207325	0.0524557	1.55526	-0.562799
ENSG00000258227	-0.0173789	0.0522695	7.80766	-0.171221
ENSG00000144908	-0.021832	0.052246	0.653146	-0.559928
ENSG00000200538	-0.0220324	0.0521786	0.109817	0.144319
ENSG00000147432	-0.0141878	0.0521654	1.67978	-0.147015
ENSG00000256642	-0.0171109	0.052146	2.85509	0.349024
ENSG00000255572	0.0138258	0.0521052	2.45692	0.797769
ENSG00000149658	-0.0151753	0.0519679	0.402533	-0.604042
ENSG00000101194	-0.0131311	0.0519421	3.50635	-0.413197
ENSG00000035687	-0.0177122	0.0518752	3.47605	0.335585
ENSG00000186806	-0.0250581	0.0518458	0.635765	-0.330572
ENSG00000142875	0.0160392	0.0516233	7.51509	0.261022
ENSG00000114439	0.01947	0.0515428	2.0581	0.341245
ENSG00000133619	0.0243983	0.0514464	2.4092	0.217562
ENSG00000113838	0.0186148	0.0514183	5.23414	0.433826
ENSG00000115464	0.0169585	0.0513296	10.2134	0.412379
ENSG00000198863	0.0288645	0.0512805	0.630545	0.0814963
ENSG00000169884	-0.0483216	0.0511628	3.89388	-0.446197
ENSG00000174607	-0.0175451	0.0511627	0.849909	-0.503351
ENSG00000100599	-0.0129514	0.051139	7.84495	-0.395549
ENSG00000251209	-0.0124698	0.0510635	1.08759	-0.472431
ENSG00000232442	-0.0288706	0.05105	3.16932	-0.171222
ENSG00000125848	-0.027181	0.0509992	0.98208	-0.552305
ENSG00000197614	0.0203733	0.0508401	2.07429	0.273622
ENSG00000238464	-0.02162	0.0508149	1.86319	-0.141687
ENSG00000229717	-0.0180606	0.0507967	3.34756	0.139534
ENSG00000222701	-0.0141069	0.0507275	1.08217	0.0284106
ENSG00000257497	-0.0183484	0.0506351	1.09594	0.134566
ENSG00000236003	-0.0201443	0.0505931	3.17495	-0.637591
ENSG00000207023	-0.0181633	0.0505507	3.41461	0.121815
ENSG00000166532	0.0198853	0.050507	5.81582	0.00443269
ENSG00000237424	-0.0169634	0.0504806	4.08133	-0.151983
ENSG00000255183	-0.020542	0.0504702	0.415052	0.234946
ENSG00000166246	0.0182155	0.0504114	0.727539	0.490284
ENSG00000168610	0.01851	0.0503936	0.00361605	0.181548
ENSG00000164180	-0.0133904	0.0503566	2.06982	-0.210281
ENSG00000222529	-0.017605	0.0503503	1.2925	-0.0286084
ENSG00000234661	0.0179989	0.0503349	7.59334	-0.573563
ENSG00000087088	-0.0250675	0.0503151	3.72751	-0.508061
ENSG00000261126	0.0224752	0.050276	1.67403	0.364944
ENSG00000129226	-0.0138833	0.0502553	8.4532	-0.715992
ENSG00000106367	-0.0138387	0.0502398	3.29695	-0.669978
ENSG00000158457	0.0237149	0.0502153	11.5224	-0.193223
ENSG00000112972	0.0171538	0.0502143	6.19077	-0.148703
ENSG00000012061	-0.0178612	0.0501242	3.64104	-0.190517
ENSG00000164675	0.0132713	0.0500878	1.32956	-0.603217
ENSG00000231322	-0.0253122	0.0499587	0.424428	-0.37877
ENSG00000263403	-0.0129833	0.0498507	1.77372	-0.342003
ENSG00000110628	-0.019474	0.0498236	5.20315	-0.697531
ENSG00000229323	0.015575	0.0497462	4.24688	0.256528
ENSG00000237343	-0.0251601	0.0497266	1.83109	0.335764
ENSG00000126778	0.0118202	0.0496802	2.33582	0.487536
ENSG00000158859	0.0127193	0.0496163	0.818639	0.0519204
ENSG00000251860	0.0147344	0.0495321	0.752347	0.29768
ENSG00000186115	-0.0183307	0.049493	4.19783	-0.287638
ENSG00000229952	-0.016865	0.0493536	2.26109	-0.339748
ENSG00000164188	0.0171538	0.0490803	1.26698	0.36748
ENSG00000100362	0.0223377	0.048948	0.00701133	0.508514
ENSG00000257329	-0.0129592	0.0489	5.88696	-0.189913
ENSG00000114480	-0.0265877	0.0488521	3.43954	0.195865
ENSG00000249709	-0.0147194	0.0488055	1.26137	-0.104045
ENSG00000202343	0.0262507	0.0487952	1.77817	0.520664
ENSG00000116675	0.013351	0.0487615	2.47373	0.60028
ENSG00000256149	-0.02405	0.0487181	1.82283	0.133268
ENSG00000196893	-0.0227713	0.0486635	0.564085	-0.857568
ENSG00000177873	-0.0112011	0.0486294	3.81571	-0.239159
ENSG00000228351	-0.0111579	0.048625	1.50559	-0.186573
ENSG00000205786	-0.0137848	0.0486201	0.208776	-0.676919
ENSG00000258057	0.0120379	0.0485707	6.3345	0.281598
ENSG00000144488	0.0165566	0.0485128	5.39808	-0.0869794
ENSG00000225598	0.0168022	0.0484986	1.25948	0.259954
ENSG00000141255	-0.021344	0.0484982	0.386663	-0.714956
ENSG00000137860	0.0212607	0.0483641	0.422492	-0.0818802
ENSG00000179817	-0.0124959	0.0480798	1.06075	-0.682171
ENSG00000140395	-0.0175049	0.0479934	0.250115	-0.612834
ENSG00000231672	0.0159419	0.047944	1.34602	0.343372
ENSG00000175868	0.016244	0.047944	1.93393	0.303339
ENSG00000237763	-0.0131827	0.0478529	6.89263	0.125684
ENSG00000198890	0.0227423	0.0478019	2.84116	0.498982
ENSG00000200693	-0.0195834	0.0477964	1.83238	-0.15661
ENSG00000106128	0.0123699	0.0477666	2.58074	0.390993
ENSG00000252192	0.0140388	0.0477514	0.913256	0.208773
ENSG00000196381	0.0177677	0.0477306	2.13221	0.553385
ENSG00000160908	-0.0162163	0.047703	0.70623	-0.76195
ENSG00000226681	0.0155729	0.0477005	1.14306	0.139254
ENSG00000100596	-0.0164382	0.0476812	3.23422	0.124419
ENSG00000163875	0.0146854	0.0476442	2.22202	0.524223
ENSG00000072756	-0.0114844	0.0474839	0.87686	0.0866301
ENSG00000238756	0.0115561	0.0474554	1.34133	0.0802887
ENSG00000230834	-0.0151995	0.0474342	6.97879	-0.396715
ENSG00000212572	0.011291	0.0474286	0.905925	0.245862
ENSG00000101457	-0.017488	0.0474219	3.83877	-0.399518
ENSG00000224743	0.0157197	0.0473087	2.65252	-0.0964466
ENSG00000199977	0.0122819	0.0472498	3.10766	0.14132
ENSG00000239589	-0.0148507	0.0472264	0.860451	-0.223197
ENSG00000135898	-0.0168799	0.04713	1.25128	-0.483743
ENSG00000261711	-0.017812	0.0470387	0.475701	-0.674477
ENSG00000136840	-0.0166787	0.0468883	1.25404	0.180222
ENSG00000211575	-0.0173155	0.0468519	1.17439	-0.649282
ENSG00000233452	-0.0180808	0.0468412	2.27961	0.151627
ENSG00000177556	-0.0124951	0.0468236	1.05839	-0.597077
ENSG00000112282	0.0149178	0.0467473	1.55368	0.391456
ENSG00000100888	0.0260975	0.0467338	4.88015	0.134096
ENSG00000068878	0.011943	0.0467188	4.6739	0.265665
ENSG00000196345	0.0145094	0.0466889	4.60761	0.127374
ENSG00000171827	0.0146558	0.0466505	1.91199	0.42043
ENSG00000233338	-0.0156075	0.0466497	2.75574	0.0538581
ENSG00000131721	-0.0122604	0.0465404	2.21359	-0.511869
ENSG00000100647	0.0187318	0.0464614	2.41914	0.310485
ENSG00000251632	0.01469	0.0464601	1.36755	0.544957
ENSG00000028203	0.0153389	0.04629	4.41071	0.761913
ENSG00000188877	0.0147825	0.0462609	0.829438	0.837843
ENSG00000160445	0.0165829	0.0462547	0.548957	0.512453
ENSG00000116922	0.0166169	0.0462411	3.93372	0.164104
ENSG00000215394	0.0142993	0.0461754	0.245555	-0.269977
ENSG00000252404	-0.018767	0.0460759	1.68773	-0.45153
ENSG00000205765	0.0104792	0.0460269	6.39653	0.126499
ENSG00000172232	-0.018793	0.0460049	10.4959	0.181061
ENSG00000197125	-0.0145498	0.0456805	1.79809	-0.138737
ENSG00000253408	0.0198795	0.045666	0.295679	0.201431
ENSG00000223466	0.0185179	0.0456502	1.1794	0.558186
ENSG00000167414	0.0129895	0.0456246	1.95447	0.455069
ENSG00000051009	-0.013657	0.0456179	5.20264	-0.400253
ENSG00000164967	-0.023401	0.0455871	2.39256	-0.142031
ENSG00000128710	0.0146329	0.0455868	4.30068	-0.0941887
ENSG00000185716	-0.014192	0.0453827	0.140032	-0.553328
ENSG00000206858	-0.0123554	0.0453728	1.23091	-0.278873
ENSG00000147955	-0.0176056	0.0453552	4.84709	-0.410294
ENSG00000272523	-0.0135417	0.0453	4.90054	0.431786
ENSG00000230839	-0.0154019	0.0451743	4.02932	-0.204899
ENSG00000250343	-0.0135849	0.0451669	1.19039	-0.634605
ENSG00000168256	0.0135186	0.0450706	1.25567	-0.00292745
ENSG00000205038	0.0146589	0.0450156	4.93362	0.538682
ENSG00000234022	0.0339465	0.0449807	1.84209	-0.0427175
ENSG00000201229	0.0113167	0.0449707	1.81083	-0.123635
ENSG00000169836	0.0137249	0.0448843	2.30665	0.16362
ENSG00000251329	-0.0131246	0.0448841	0.48251	0.108529
ENSG00000166321	-0.021713	0.044829	5.87386	-0.642229
ENSG00000243562	-0.0127045	0.0448237	5.90058	-0.166613
ENSG00000154645	0.0247293	0.044739	2.73218	0.252852
ENSG00000118473	0.014358	0.0446706	2.95267	0.099795
ENSG00000225292	-0.0167417	0.0446487	0.964903	0.200342
ENSG00000155755	0.0145823	0.0446236	4.85273	0.226179
ENSG00000244687	-0.0153166	0.0445801	0.741588	-0.58377
ENSG00000267100	-0.0133379	0.0444633	2.52003	0.290938
ENSG00000197532	-0.0209561	0.0443902	0.327902	-0.433816
ENSG00000132953	-0.0147182	0.0443796	0.216148	-0.640615
ENSG00000254964	-0.0178419	0.0442758	5.69712	-0.0666875
ENSG00000141576	-0.0123186	0.0442217	2.606	-0.727214
ENSG00000149507	-0.0162917	0.044083	2.41162	-0.392931
ENSG00000258399	0.0110088	0.0440795	0.486178	0.56922
ENSG00000254260	-0.015007	0.0437811	2.6734	-0.0932978
ENSG00000241175	0.0118154	0.0437538	2.84237	-0.0771565
ENSG00000201674	-0.0162693	0.0437439	2.27078	-0.134263
ENSG00000171103	0.0231858	0.0437316	5.10447	0.101027
ENSG00000254952	-0.0212656	0.043731	4.60265	0.047491
ENSG00000257677	-0.0138253	0.0436737	1.75394	-0.309935
ENSG00000161681	-0.0148857	0.0436279	2.41592	-0.262471
ENSG00000102794	-0.0108941	0.0435874	3.21389	-0.453181
ENSG00000156958	-0.0126876	0.0435545	4.80304	-0.259608
ENSG00000181963	-0.013922	0.0435466	3.57736	-0.43948
ENSG00000234215	0.0105003	0.0434853	8.15927	0.384967
ENSG00000229953	-0.0118192	0.0434502	6.44009	-0.676318
ENSG00000169955	0.0129086	0.0434387	0.336369	0.564177
ENSG00000171659	-0.0295093	0.0434282	0.998784	-0.414575
ENSG00000166997	0.0149972	0.0433548	4.49906	0.00442009
ENSG00000234389	-0.0130833	0.0433527	3.81339	-0.0170213
ENSG00000234229	-0.0145264	0.0432594	0.0790871	-0.402644
ENSG00000231653	-0.0145713	0.0431811	0.857874	-0.605087
ENSG00000102531	-0.0263218	0.0431141	1.02908	-0.586287
ENSG00000230896	0.0222615	0.0430416	1.87341	0.147207
ENSG00000226806	-0.0134427	0.0430376	5.10612	0.411069
ENSG00000231233	0.0128158	0.0430241	1.1784	0.163061
ENSG00000244274	-0.0126957	0.0430178	11.3818	-0.0561534
ENSG00000244509	-0.0126192	0.0429819	3.62627	-0.494647
ENSG00000214897	-0.0113233	0.0429797	1.01944	-0.297977
ENSG00000141569	-0.011129	0.0429761	6.0813	0.183964
ENSG00000235887	-0.0162328	0.0429301	0.140869	-0.562379
ENSG00000250831	-0.0153181	0.0428349	1.64316	-0.1153
ENSG00000205571	-0.0106807	0.0426631	2.56142	-0.191248
ENSG00000139722	-0.0163564	0.0426575	6.28538	-0.427174
ENSG00000175564	0.0160017	0.0426255	1.052	0.57724
ENSG00000125355	0.0146639	0.0426078	2.37316	-0.300787
ENSG00000108370	0.0119607	0.0425924	4.22649	-0.0178775
ENSG00000143398	0.0176816	0.042349	2.5584	0.634415
ENSG00000258673	-0.0203666	0.0422663	1.35143	-0.149855
ENSG00000200086	-0.0120181	0.042238	1.56303	0.123892
ENSG00000155026	0.0122413	0.0422305	0.17743	0.0639036
ENSG00000254836	-0.013502	0.0422097	1.31272	0.285399
ENSG00000158077	-0.0108391	0.0420729	0.444694	0.0493345
ENSG00000221806	-0.0132636	0.0419659	0.743065	-0.531395
ENSG00000124564	0.0230098	0.0419553	1.1874	-0.023479
ENSG00000231453	0.0205804	0.0417258	0.380785	0.689485
ENSG00000231050	0.0113755	0.0417123	2.43821	-0.471113
ENSG00000215533	-0.0105219	0.0416557	0.112937	-0.636896
ENSG00000236469	-0.0115094	0.0416337	0.373938	0.209177
ENSG00000241568	-0.0141235	0.0416288	0.470661	-0.528294
ENSG00000227255	-0.0137065	0.0415875	3.84269	0.482387
ENSG00000201498	-0.0121052	0.0415412	0.677186	-0.447967
ENSG00000251049	-0.0155323	0.0415282	0.90266	-0.228016
ENSG00000234170	-0.0190015	0.041517	3.89817	0.50735
ENSG00000176294	0.0124045	0.0415163	0.267334	0.686399
ENSG00000183207	-0.0156667	0.0414601	2.36629	-0.0148331
ENSG00000228109	-0.0443638	0.0414271	3.15593	-0.754631
ENSG00000236388	-0.0152874	0.0413808	1.44195	-0.166069
ENSG00000231156	0.00990079	0.0413508	0.909771	0.260368
ENSG00000048028	0.0148384	0.0412101	3.18933	0.238011
ENSG00000177721	0.0243575	0.0411905	1.3931	0.545982
ENSG00000231752	0.013732	0.0411581	3.25467	0.181182
ENSG00000258234	-0.00813652	0.0411346	1.59579	0.234982
ENSG00000257283	0.0110372	0.0409091	1.77195	0.366469
ENSG00000251955	0.0113169	0.0408659	0.116956	0.620177
ENSG00000162929	0.0152161	0.040853	3.64066	0.474312
ENSG00000233021	0.0131827	0.0408497	5.32033	-0.00709895
ENSG00000184216	-0.0103337	0.0408042	5.95014	0.345225
ENSG00000237552	-0.0125355	0.0407664	1.45835	-0.143721
ENSG00000112175	0.011654	0.0407606	2.04816	0.669098
ENSG00000185634	-0.0125234	0.0407012	0.093969	-0.559793
ENSG00000256612	-0.0435865	0.0406697	2.52015	0.106373
ENSG00000273313	-0.020564	0.0406378	3.33846	0.0824455
ENSG00000231064	0.013265	0.0406058	1.33273	0.744063
ENSG00000244650	0.0117813	0.0405701	0.484849	-0.220553
ENSG00000237002	-0.0113732	0.0405644	0.592231	0.47914
ENSG00000005381	-0.0147554	0.0405395	9.55581	-0.076271
ENSG00000255672	-0.012112	0.0404927	1.03999	-0.415507
ENSG00000164114	0.00998275	0.0404836	4.28511	0.620978
ENSG00000005059	0.0113088	0.0404593	7.50181	0.549082
ENSG00000227332	-0.0270125	0.0404347	0.314469	-0.0718541
ENSG00000058272	0.0104459	0.0403917	0.958921	0.639205
ENSG00000158669	-0.0184617	0.0402812	2.39363	-0.541938
ENSG00000233038	-0.0118408	0.040278	5.56333	0.0213534
ENSG00000118246	-0.00995439	0.0402294	0.167373	-0.70298
ENSG00000114030	0.0214763	0.0402005	3.42571	0.187489
ENSG00000175398	-0.0113989	0.0401723	1.72865	-0.164223
ENSG00000157450	0.017626	0.0401534	2.18044	0.14305
ENSG00000256436	0.0150641	0.040139	2.97489	-0.467695
ENSG00000235665	0.0110672	0.0401132	1.42988	0.552667
ENSG00000224731	-0.0193887	0.0400911	0.372122	-0.322245
ENSG00000203724	-0.0132124	0.040036	3.26364	0.202929
ENSG00000143507	-0.0122012	0.0399936	2.22892	-0.446718
ENSG00000067113	0.011469	0.03999	1.42235	0.584284
ENSG00000120875	-0.010544	0.0398499	6.19472	-0.38414
ENSG00000151665	-0.0110475	0.0397921	0.346111	-0.0353388
ENSG00000101216	-0.0112288	0.0397887	0.672645	-0.180557
ENSG00000235660	-0.0103135	0.0397804	1.22696	-0.125211
ENSG00000054654	0.0184561	0.0397603	10.4214	-0.00852414
ENSG00000150347	0.0152196	0.0396898	5.14628	-0.131796
ENSG00000248980	-0.0171386	0.0396698	5.11047	-0.0349861
ENSG00000184967	-0.01937	0.0396492	2.17913	-0.575998
ENSG00000169327	-0.0211405	0.0396171	0.0898229	-0.133759
ENSG00000245556	-0.0116298	0.039597	3.39372	0.0857513
ENSG00000053900	-0.0118525	0.039577	0.81865	-0.190902
ENSG00000178974	-0.0150271	0.0395589	0.219733	0.0361755
ENSG00000185950	-0.0111951	0.0395035	2.92792	-0.661369
ENSG00000228105	-0.0120959	0.0394996	0.117198	0.197384
ENSG00000255565	-0.00915224	0.039475	1.83905	-0.634105
ENSG00000171446	-0.0119023	0.0393947	0.440479	-0.649759
ENSG00000164081	-0.0092906	0.0393819	6.25332	-0.56539
ENSG00000198183	-0.0197558	0.0392848	0.482825	0.197523
ENSG00000196436	-0.0110117	0.0392171	1.53056	-0.265502
ENSG00000162779	0.0124086	0.039199	2.66798	-0.396332
ENSG00000250357	-0.0116217	0.0391685	0.000222852	0.136644
ENSG00000180745	-0.00930237	0.0391279	3.25308	-0.382546
ENSG00000226829	-0.0103986	0.039073	2.34197	0.127956
ENSG00000233384	-0.00830708	0.0389915	3.99554	-0.0628867
ENSG00000264229	-0.00906588	0.0389377	0.227225	-0.713726
ENSG00000201545	0.0110798	0.0389117	2.01908	0.220984
ENSG00000237529	-0.00802044	0.0388533	1.60826	-0.613729
ENSG00000248874	-0.00976892	0.0388262	0.783223	-0.483699
ENSG00000239125	0.00970872	0.0388062	1.3239	-0.0523938
ENSG00000157216	0.0107109	0.0386609	1.65045	0.175561
ENSG00000172197	-0.013369	0.038656	7.74456	-0.432677
ENSG00000203601	-0.010963	0.0385876	2.70794	0.0241075
ENSG00000164190	0.0111846	0.0385862	3.19131	0.399628
ENSG00000240521	0.0178082	0.0385239	1.4705	-0.157591
ENSG00000164556	-0.00964361	0.0384974	4.04748	-0.0743904
ENSG00000238330	0.0111385	0.0384758	0.00658507	0.681552
ENSG00000253053	0.00913673	0.0383224	0.24857	0.170752
ENSG00000244006	-0.0116661	0.0383083	2.73307	0.135028
ENSG00000182923	0.00982471	0.0382789	0.666079	-0.00851539
ENSG00000157890	0.0218519	0.0382561	5.19102	-0.0819249
ENSG00000266006	0.0108664	0.0381584	2.04669	-0.035058
ENSG00000236829	-0.012931	0.0381388	1.11352	-0.629939
ENSG00000254981	0.0101825	0.038055	2.15928	0.401196
ENSG00000173662	0.0112995	0.038052	3.25989	-0.0489259
ENSG00000238164	-0.0114996	0.0380226	2.00169	-0.670817
ENSG00000136940	0.0168266	0.037966	1.40223	0.719492
ENSG00000254521	-0.0139131	0.0379333	8.35539	-0.179557
ENSG00000151025	0.0117855	0.0378278	1.5775	-0.525452
ENSG00000263547	0.00829986	0.0377651	0.482723	-0.216375
ENSG00000208009	0.0084224	0.0377325	1.75481	-0.177475
ENSG00000233522	0.0116915	0.0376885	1.34866	-0.131999
ENSG00000124523	-0.0132713	0.0376598	0.813515	-0.197896
ENSG00000226622	-0.014096	0.0376157	0.00584707	-0.782787
ENSG00000236724	-0.0133356	0.0376099	1.19011	-0.114839
ENSG00000253193	-0.0108945	0.0375906	5.93454	0.172637
ENSG00000002079	-0.0167445	0.0375305	4.42782	-0.105209
ENSG00000236991	0.0216632	0.037519	4.6911	0.647573
ENSG00000117899	-0.0115612	0.037428	3.85024	-0.643591
ENSG00000255237	-0.0105046	0.037359	1.09105	-0.775599
ENSG00000257809	0.0244357	0.0373448	5.97501	-0.0482641
ENSG00000248319	0.00818339	0.0372901	0.465734	0.13012
ENSG00000175093	0.00986456	0.0372666	2.39809	0.197946
ENSG00000178878	-0.0184927	0.0372357	0.39744	-0.650236
ENSG00000198535	0.00909133	0.0372054	0.953735	0.230604
ENSG00000114529	0.0109061	0.037198	2.75773	-0.183791
ENSG00000187953	0.0105087	0.0371048	3.40093	-0.198992
ENSG00000237292	-0.0123373	0.0370747	0.359785	-0.511706
ENSG00000222678	-0.0103628	0.0370399	1.2173	0.275647
ENSG00000233694	0.0116935	0.037039	1.90728	-0.153115
ENSG00000230826	0.007999	0.0370363	0.216536	-0.252771
ENSG00000258657	-0.00968138	0.0370284	1.58126	-0.621401
ENSG00000202528	-0.0105636	0.036958	1.87793	-0.0237363
ENSG00000254656	0.0129785	0.0369502	0.735826	0.259738
ENSG00000224460	0.00820939	0.0369439	1.5549	0.174549
ENSG00000148935	-0.0116322	0.0368794	0.13405	-0.705643
ENSG00000122705	-0.0120698	0.036681	0.879131	-0.492258
ENSG00000229195	-0.0118396	0.0366361	4.1724	-0.748964
ENSG00000125246	-0.00816674	0.0364677	2.82317	-0.415002
ENSG00000238857	-0.00874802	0.0363696	1.51928	-0.143102
ENSG00000228577	-0.00972834	0.0363053	0.0291095	-0.604122
ENSG00000168569	-0.0101351	0.0362985	2.70314	-0.544552
ENSG00000132432	0.0214043	0.0362501	1.23162	-0.0954993
ENSG00000204711	0.0142318	0.0361725	0.939108	0.205017
ENSG00000130177	-0.00978387	0.0361624	0.134338	-0.49074
ENSG00000109736	-0.0120139	0.0361621	11.5768	-0.125738
ENSG00000248515	0.0141337	0.0361502	1.94299	-0.20511
ENSG00000186369	0.0090269	0.0361086	2.91399	0.463239
ENSG00000188050	-0.00947977	0.0360955	2.74782	-0.321661
ENSG00000229131	-0.00952481	0.0360411	0.210789	-0.636091
ENSG00000222960	-0.0120653	0.0360255	0.721561	0.0241855
ENSG00000090534	0.00940805	0.0360222	3.34484	-0.0224584
ENSG00000147206	-0.00867158	0.0360058	8.24033	0.159286
ENSG00000169231	0.0110605	0.035995	1.5511	0.731908
ENSG00000025772	-0.0164958	0.0359476	0.772721	-0.540428
ENSG00000185176	-0.0103803	0.0359016	0.563711	-0.53612
ENSG00000100335	-0.0133047	0.0358212	0.035862	-0.761199
ENSG00000163915	-0.00954811	0.0357746	4.92291	-0.622297
ENSG00000196632	0.012386	0.0357657	2.82171	0.19436
ENSG00000088298	-0.00913874	0.035755	5.69161	-0.848075
ENSG00000149100	-0.00983737	0.0356454	0.106947	-0.00995955
ENSG00000170577	0.00959021	0.0355364	0.843999	0.416698
ENSG00000140993	0.00968623	0.0354922	2.20905	0.564922
ENSG00000248370	-0.00984724	0.0354776	1.38203	-0.0999152
ENSG00000090615	0.00939495	0.0354721	0.108862	0.219247
ENSG00000269911	-0.011906	0.0354657	2.06159	0.151142
ENSG00000133985	0.00743684	0.0354636	1.93839	0.475508
ENSG00000215545	0.00904642	0.0354158	0.426579	0.189298
ENSG00000171496	0.0170042	0.0354054	0.0755312	0.132771
ENSG00000226240	0.00986899	0.0354045	1.29389	-0.111544
ENSG00000187682	0.00985475	0.0353593	0.471438	0.34553
ENSG00000253474	0.00617881	0.0353501	2.87249	0.0231619
ENSG00000165837	-0.00767753	0.0353346	2.04848	-0.0582618
ENSG00000242421	0.012411	0.0352768	2.57536	0.00917696
ENSG00000222213	-0.00874124	0.0351777	1.69146	0.50003
ENSG00000224649	-0.0104516	0.0351549	0.983169	-0.364936
ENSG00000239572	-0.0148086	0.0351441	1.96965	-0.156002
ENSG00000134216	-0.00953454	0.0351052	0.81289	-0.420111
ENSG00000264141	0.011028	0.035069	0.42434	0.0316188
ENSG00000258484	-0.00980515	0.035027	0.692607	-0.580008
ENSG00000212899	-0.0112381	0.0349791	1.33602	-0.249596
ENSG00000111879	0.023441	0.0349445	2.51753	0.362435
ENSG00000249492	0.0125901	0.0348735	2.3295	0.283122
ENSG00000119655	-0.0131622	0.0348417	3.13104	-0.398362
ENSG00000088970	-0.0088966	0.03474	0.710439	-0.366109
ENSG00000126016	0.010527	0.0347337	3.23681	-0.290521
ENSG00000140400	-0.0123455	0.0347139	11.7482	-0.28257
ENSG00000234696	-0.0501777	0.0345725	0.889744	-0.185799
ENSG00000256389	0.0105439	0.034565	1.25334	0.0398262
ENSG00000100968	0.00785277	0.0345303	3.09867	0.547424
ENSG00000170122	-0.0086205	0.0345207	3.20528	-0.214575
ENSG00000255494	-0.00877107	0.0344925	0.282289	-0.682598
ENSG00000169379	0.00913595	0.0344826	1.42765	0.24623
ENSG00000236162	0.0081857	0.0344646	1.35156	0.0440166
ENSG00000069011	0.00870565	0.0344621	2.14646	0.416321
ENSG00000262628	0.00959608	0.0344305	0.405511	-0.189334
ENSG00000182584	-0.0102564	0.0343673	2.07248	-0.477791
ENSG00000239941	-0.00820209	0.0342874	3.25466	-0.162849
ENSG00000105672	-0.00872468	0.0341486	1.20108	-0.241607
ENSG00000146938	0.00746926	0.0340867	3.4372	0.328046
ENSG00000243636	-0.0114595	0.0340469	1.74586	-0.558036
ENSG00000164175	-0.0166868	0.0340012	3.88041e-05	-0.722805
ENSG00000119636	0.021498	0.0338665	2.78179	0.540708
ENSG00000229028	0.00958566	0.0338236	1.55814	0.34119
ENSG00000034693	0.00853884	0.0337695	4.21095	0.317672
ENSG00000231205	0.00933826	0.0336608	3.30799	0.451292
ENSG00000080007	-0.00802966	0.0336383	2.25262	-0.28463
ENSG00000169427	0.00897694	0.0335666	1.18783	0.16026
ENSG00000175414	0.00992521	0.0334427	1.34591	0.578259
ENSG00000149516	-0.00945404	0.0333832	8.77366	-0.0992521
ENSG00000181358	0.0100519	0.0333501	0.3747	0.571107
ENSG00000132313	-0.0125256	0.0333418	0.0713372	-0.662641
ENSG00000021355	-0.00802977	0.03334	5.63766	-0.330541
ENSG00000162188	0.0535246	0.0333333	2.61201	0.132988
ENSG00000131473	0.0163799	0.0333333	2.00705	-0.11151
ENSG00000168612	-0.0123496	0.0332701	4.08409	-0.374046
ENSG00000113441	0.0103238	0.0332381	1.088	0.387125
ENSG00000124535	-0.0365929	0.0332215	2.74129	-0.189273
ENSG00000055211	0.00845828	0.0332156	1.55738	0.665104
ENSG00000252010	-0.00782185	0.0331531	2.78478	-0.370619
ENSG00000203896	-0.0298468	0.0331183	2.78921	-0.0999109
ENSG00000100987	-0.00881766	0.0331098	2.902	-0.394007
ENSG00000221970	-0.00982033	0.0331002	0.853767	-0.519578
ENSG00000159650	-0.0119087	0.0330538	0.310822	-0.81556
ENSG00000168438	0.01009	0.0330502	3.91624	0.272211
ENSG00000113552	-0.0138547	0.0330252	1.68969	-0.661131
ENSG00000251836	-0.0308665	0.0330011	0.00125068	-0.0459378
ENSG00000100979	-0.01016	0.0329774	1.44906	-0.828374
ENSG00000224825	-0.00864802	0.0329761	1.19444	-0.192815
ENSG00000180919	-0.00931814	0.0329681	2.45201	-0.569957
ENSG00000183019	-0.0249923	0.0328688	8.26344	-0.00908203
ENSG00000197345	-0.0290387	0.0328377	2.88713	-0.316271
ENSG00000113302	-0.0255115	0.0327869	2.84714	0.130402
ENSG00000102934	-0.0253835	0.0327664	4.12808	-0.459249
ENSG00000117122	0.00890483	0.0327367	0.626347	-0.0183298
ENSG00000228141	-0.00771855	0.0326926	0.247977	-0.582654
ENSG00000177105	-0.0089972	0.0326908	5.91028	-0.000655836
ENSG00000196666	-0.0133989	0.0326812	0.327097	-0.696681
ENSG00000150756	0.0252866	0.0326776	1.82999	0.418045
ENSG00000221878	0.00939886	0.0326708	0.677996	0.341432
ENSG00000165794	0.0138067	0.0325608	1.32366	0.382916
ENSG00000203965	0.0260488	0.0325581	9.32567	0.0166844
ENSG00000124713	0.0118295	0.032552	1.57903	0.563894
ENSG00000224513	0.0113627	0.0325376	0.0373927	-0.250207
ENSG00000140274	0.0223036	0.0325287	0.24162	0.0379854
ENSG00000106397	-0.00722468	0.032523	7.97883	-0.665972
ENSG00000256884	0.00832062	0.0325184	1.26914	-0.0354392
ENSG00000197808	0.0229187	0.0325175	0.236808	0.694234
ENSG00000187658	-0.0102576	0.0325156	1.33647	-0.376511
ENSG00000118702	0.0257412	0.0324818	0.241682	-0.535901
ENSG00000206992	0.00848503	0.0324706	2.0326	-0.298143
ENSG00000144909	0.0205197	0.0324242	10.2139	0.109394
ENSG00000129167	-0.0207858	0.032417	0.242895	-0.145307
ENSG00000245812	0.00840096	0.0324026	8.66087	0.0736732
ENSG00000228400	-0.0252075	0.0323749	0.0748532	0.0089423
ENSG00000268751	0.025673	0.0323601	0.0489708	0.378865
ENSG00000235389	0.00849073	0.0323453	1.03418	0.464727
ENSG00000103222	0.0269293	0.032342	0.152651	0.284893
ENSG00000237452	-0.00815354	0.0323259	0.724345	-0.506952
ENSG00000158488	-0.0174221	0.0323026	0.0439222	0.172958
ENSG00000197568	0.00978456	0.0323003	2.65574	0.666191
ENSG00000221719	-0.0212063	0.0322989	0.552489	-0.248473
ENSG00000196970	-0.00822033	0.0322886	3.37557	-0.287495
ENSG00000061936	-0.0216909	0.032277	0.834679	-0.55873
ENSG00000175746	-0.00790038	0.0322533	2.26686	-0.224187
ENSG00000221836	-0.0127722	0.0322487	0.367991	-0.362198
ENSG00000176024	0.0232785	0.032244	0.723413	0.554781
ENSG00000256654	0.0246329	0.0322384	0.888846	0.3202
ENSG00000206640	-0.00860734	0.0321893	0.801219	-0.491938
ENSG00000152128	-0.0174946	0.0321212	0.0426848	-0.752489
ENSG00000237998	0.00798488	0.0321119	0.00349135	0.376218
ENSG00000134717	0.0200116	0.032069	0.700824	0.800762
ENSG00000248634	-0.00872485	0.0320388	1.04034	0.457023
ENSG00000243197	-0.0205241	0.0320122	0.00465119	-0.134481
ENSG00000167641	0.00799607	0.0319812	0.91764	0.14886
ENSG00000137434	-0.0237745	0.0319635	1.53906	0.436864
ENSG00000231683	-0.0198796	0.031954	0.81548	-0.164091
ENSG00000122877	-0.0169652	0.0319192	0.0748552	-0.327711
ENSG00000140995	-0.0187646	0.0318694	1.16719	-0.506786
ENSG00000164086	-0.0206659	0.0318352	6.00299	0.0246049
ENSG00000227912	-0.0211914	0.031828	2.28966	0.0408247
ENSG00000264397	-0.00889713	0.0318222	0.701119	-0.295465
ENSG00000239398	-0.00869903	0.0318206	2.54431	0.402858
ENSG00000227475	-0.0092247	0.0318184	0.536685	-0.314935
ENSG00000257904	-0.0178739	0.0318182	0.00764807	-0.628171
ENSG00000232197	-0.00818881	0.0317849	4.93762	0.0374655
ENSG00000183621	-0.0199452	0.0317829	4.98887	0.277789
ENSG00000165526	-0.00838022	0.0317682	0.42101	-0.436204
ENSG00000176125	-0.0211441	0.0317224	4.31267	-0.392994
ENSG00000253048	-0.0168885	0.0317172	0.0055191	-0.0584165
ENSG00000223591	-0.0205681	0.0317047	0.0416719	-0.677875
ENSG00000224739	-0.0208886	0.0316993	1.18622	-0.440949
ENSG00000187904	-0.00817117	0.0316281	3.15362	-0.458042
ENSG00000212195	0.0216582	0.031621	1.23823	0.0631421
ENSG00000113966	0.0190591	0.0315912	3.29092	0.21948
ENSG00000049618	0.0190046	0.0315904	4.31219	0.114454
ENSG00000013392	0.0194551	0.0315728	2.91848	0.359899
ENSG00000127870	-0.0201961	0.0315054	0.88759	-0.21955
ENSG00000102226	0.00930416	0.0314592	7.82241	0.0710454
ENSG00000165283	-0.0185335	0.0314507	1.04291	-0.394389
ENSG00000060558	-0.00819469	0.0314453	11.8134	0.252464
ENSG00000214140	0.0190602	0.0314059	0.424053	-0.639196
ENSG00000237312	-0.0187902	0.0313869	0.000250868	-0.116972
ENSG00000254516	-0.00959638	0.0313791	0.692546	0.212558
ENSG00000223773	0.0182626	0.0313725	1.35777	-0.12642
ENSG00000201395	0.00898871	0.0313653	1.40936	0.270349
ENSG00000238297	-0.00911864	0.0313578	0.99357	-0.255831
ENSG00000004866	-0.0194961	0.0313507	0.598504	-0.578514
ENSG00000163823	-0.0179327	0.0313099	2.1853	-0.365092
ENSG00000249028	0.0181959	0.0313063	4.79488	-0.536115
ENSG00000222736	0.0188865	0.0312903	0.339133	-0.0568792
ENSG00000169951	0.0181783	0.0312268	2.90413	-0.00999054
ENSG00000223872	0.00743895	0.0311871	0.916176	0.271813
ENSG00000184276	-0.00921181	0.0311706	0.321181	-0.641588
ENSG00000114942	-0.0115595	0.0311607	2.75006	-0.146185
ENSG00000104691	-0.0180018	0.0311547	4.24978	-0.262548
ENSG00000123892	-0.00998855	0.0311449	2.99648	-0.671991
ENSG00000171115	-0.0195049	0.0311258	2.16213	-0.198753
ENSG00000174348	0.0177328	0.0311185	0.237	0.206431
ENSG00000205682	-0.0160029	0.0311185	0.951165	0.179975
ENSG00000249022	-0.00670542	0.031075	0.0613179	-0.712163
ENSG00000087086	-0.00935035	0.0310626	3.48838	-0.0686374
ENSG00000225056	-0.0173233	0.0310532	1.3365	-0.164624
ENSG00000237850	0.0175406	0.0310458	0.0189813	0.274168
ENSG00000247572	-0.0176603	0.0310424	0.0736611	-0.63758
ENSG00000095981	-0.0167037	0.0309859	0.513196	-0.478248
ENSG00000142484	-0.00927225	0.0309824	3.74884	-0.315507
ENSG00000233430	-0.0176512	0.0309789	3.06768	-0.397862
ENSG00000182854	-0.0093126	0.030965	0.92104	-0.48741
ENSG00000128482	0.0167931	0.0309446	0.173889	0.5134
ENSG00000141540	-0.0170202	0.0309002	0.272568	-0.717682
ENSG00000072609	0.0174034	0.0308943	1.60644	0.158436
ENSG00000204869	-0.0114941	0.0308916	0.467379	-0.538173
ENSG00000176798	0.0174393	0.0308839	1.12866	0.29583
ENSG00000200840	-0.00868926	0.0308782	0.863004	-0.197969
ENSG00000246560	-0.0181153	0.0308602	1.26858	0.0684919
ENSG00000256783	0.0171198	0.030855	0.00272123	0.153684
ENSG00000230234	-0.0166023	0.0308442	0.425839	-0.31185
ENSG00000222042	0.0103844	0.0308272	0.0363237	0.692787
ENSG00000127220	0.00784913	0.0308163	0.754509	0.302347
ENSG00000132693	0.0167717	0.0308133	0.494941	0.488508
ENSG00000251264	0.0161061	0.0308133	0.0334514	-0.208079
ENSG00000125813	0.00627574	0.0308036	2.7071	-0.268581
ENSG00000207001	0.00793215	0.0307897	2.22439	0.42918
ENSG00000225953	-0.00962153	0.0307863	2.14442	-0.396736
ENSG00000223309	0.0164625	0.0307778	8.92745	0.371205
ENSG00000113555	-0.0164207	0.0307359	2.58289	-0.603231
ENSG00000111339	-0.0175339	0.030719	0.0474711	-0.230043
ENSG00000168306	-0.00744377	0.0307068	6.04193	-0.105753
ENSG00000243024	0.0155809	0.0306897	1.2879	-0.135167
ENSG00000128271	0.0149825	0.0306755	5.03507	0.370596
ENSG00000161955	-0.0183667	0.0306667	6.33879	0.123867
ENSG00000163462	0.00786531	0.0306444	0.662712	0.72144
ENSG00000258694	0.0163804	0.0305868	0.383083	0.227103
ENSG00000239891	-0.00715315	0.0305753	5.43854	0.139254
ENSG00000224655	0.00667272	0.0305713	1.93926	0.102257
ENSG00000261556	0.0164706	0.0305011	0.904555	0.427466
ENSG00000176256	-0.0161241	0.0304989	0.290574	-0.243159
ENSG00000181541	-0.0168075	0.0304833	0.181858	0.0249544
ENSG00000173214	0.00677772	0.0304808	2.24344	-0.214979
ENSG00000124380	0.0165926	0.0304696	3.57994	0.388768
ENSG00000240203	0.00836078	0.0304634	1.62462	0.261187
ENSG00000251205	0.0150149	0.0304579	0.4943	0.595392
ENSG00000083097	0.0152617	0.0304538	4.93814	0.538747
ENSG00000207333	0.00836966	0.0304477	1.22192	0.383206
ENSG00000100029	-0.0132664	0.030404	1.47706	-0.801171
ENSG00000187686	0.00671323	0.0303978	3.43063	0.177102
ENSG00000234149	0.0112252	0.0303822	3.80627	0.793094
ENSG00000105205	0.0188864	0.0303653	0.107588	-0.598936
ENSG00000231949	-0.00701513	0.0303511	0.0741898	-0.681953
ENSG00000154370	-0.0143483	0.0303433	3.59419	0.190858
ENSG00000253753	-0.0133378	0.0303189	2.90734	-0.435661
ENSG00000176273	-0.0132515	0.030303	0.0415033	-0.518561
ENSG00000154102	-0.0149508	0.0302928	3.57378	0.0498499
ENSG00000105398	-0.0177138	0.0302732	0.76868	-0.40134
ENSG00000257510	-0.0162207	0.0302151	0.224708	0.0202433
ENSG00000087589	-0.0076652	0.0302119	5.34629	0.146416
ENSG00000206751	-0.0139509	0.0301865	1.06013	0.137735
ENSG00000254339	-0.014592	0.0300676	1.07782	0.143633
ENSG00000231551	-0.00797539	0.0300494	4.40284	-0.385583
ENSG00000135341	0.0164754	0.0300221	1.51256	0.48745
ENSG00000201801	0.00708402	0.0300209	4.49198	-0.0916023
ENSG00000185112	-0.015827	0.0300115	1.54394	-0.518006
ENSG00000198691	0.0138904	0.0300111	3.15314	0.217805
ENSG00000149679	0.013101	0.03	3.44238	0.118392
ENSG00000199755	-0.0143886	0.0299564	0.307846	-0.126782
ENSG00000162706	0.0145357	0.029955	1.22074	-0.116669
ENSG00000134321	0.00878888	0.0299303	0.015533	0.535605
ENSG00000162772	0.0146161	0.029927	0.904731	-0.0305257
ENSG00000102743	-0.00726286	0.0299268	0.182379	-0.447993
ENSG00000171159	-0.0140817	0.0299255	3.20186	-0.149243
ENSG00000117448	0.0138345	0.0299003	1.14814	0.402692
ENSG00000131188	-0.007473	0.0298994	1.99697	-0.755299
ENSG00000198848	-0.014463	0.0298851	1.96666	0.321642
ENSG00000059728	-0.0143221	0.0298701	3.43247	-0.00704018
ENSG00000008226	-0.00679141	0.0298692	1.76883	-0.609728
ENSG00000074621	-0.00906762	0.0298641	3.63871	-0.439869
ENSG00000113638	0.0158138	0.0298637	6.44874	0.0876871
ENSG00000200220	0.00786112	0.0298618	1.09587	-0.49634
ENSG00000154240	0.0103167	0.0298607	4.65043	0.0377844
ENSG00000130300	0.0143577	0.029849	0.000626285	0.460874
ENSG00000116525	0.0095193	0.0298319	3.70022	0.0319621
ENSG00000181333	-0.0127311	0.0297896	3.40468	-0.157474
ENSG00000156466	0.0141243	0.0297701	0.258576	0.411436
ENSG00000237359	-0.00627664	0.0297496	1.49171	-0.148364
ENSG00000224950	-0.0135823	0.0297203	3.86817	-0.598263
ENSG00000198934	0.0138363	0.0297129	2.03543	0.4926
ENSG00000006788	-0.00922221	0.0296948	0.494767	-0.647459
ENSG00000181995	0.00687866	0.0296696	1.95298	-0.0465589
ENSG00000197971	-0.0109645	0.0296186	0.835188	-0.787712
ENSG00000198398	-0.0134179	0.029588	0.212176	-0.600004
ENSG00000064655	0.00733426	0.0295874	2.00908	0.299767
ENSG00000254120	-0.00742923	0.0295824	0.967096	0.008248
ENSG00000239789	0.0152545	0.0295775	1.02149	-0.188633
ENSG00000105127	-0.0141351	0.0295732	2.87771	-0.16588
ENSG00000100225	-0.00762411	0.0295681	0.790985	-0.730132
ENSG00000182218	0.0144622	0.0295681	0.547841	0.440257
ENSG00000250223	0.00666695	0.0295563	0.708757	0.474938
ENSG00000173418	-0.00760028	0.0295544	2.56023	-0.0774401
ENSG00000257781	-0.015121	0.0295533	0.587899	-0.175404
ENSG00000181666	0.0137216	0.0295207	0.449719	0.439437
ENSG00000158480	-0.00735641	0.0295195	1.23836	-0.748672
ENSG00000260852	0.0136926	0.0295045	0.177382	0.300506
ENSG00000236653	-0.012217	0.0294949	0.856961	-0.123729
ENSG00000139985	0.00733332	0.0294716	0.130533	0.518409
ENSG00000212565	0.0143384	0.0294574	0.0130198	0.443543
ENSG00000249984	-0.0124188	0.0294574	0.245881	-0.536168
ENSG00000255847	0.0128685	0.0294253	1.74721	0.292351
ENSG00000228058	-0.0140142	0.0294245	2.54474	0.530094
ENSG00000224961	-0.00770423	0.0294049	1.72365	-0.591103
ENSG00000188693	-0.0136682	0.0293919	0.406487	-0.397322
ENSG00000106635	-0.0137208	0.0293548	0.549247	0.0352051
ENSG00000247199	0.0067614	0.0293448	2.91024	-0.139155
ENSG00000177338	0.0146816	0.0293333	0.658927	0.209477
ENSG00000258903	0.0071445	0.0293309	2.57374	0.264512
ENSG00000115009	-0.0138612	0.0293242	5.19737	-0.317084
ENSG00000243954	0.00789548	0.0293141	0.78584	0.45247
ENSG00000197063	-0.0127609	0.0293103	4.00148	-0.0754998
ENSG00000116221	0.0104229	0.0293088	0.849955	-0.022174
ENSG00000252271	-0.00747404	0.029304	0.90702	-0.679315
ENSG00000129646	0.00775836	0.0292881	1.0371	0.759013
ENSG00000204851	0.00787366	0.0292834	0.806518	0.102889
ENSG00000237753	-0.0133155	0.0292683	2.18665	-0.514538
ENSG00000229227	0.00650063	0.029267	0.767098	0.292961
ENSG00000112761	0.0143443	0.0292254	0.159189	-0.0432867
ENSG00000197748	0.0137473	0.0292074	3.01435	-0.12808
ENSG00000223009	-0.0153026	0.0291803	0.122716	0.139254
ENSG00000242759	0.013505	0.0291667	3.98525	0.0813696
ENSG00000236682	0.013105	0.0291667	1.99567	-0.369536
ENSG00000236267	-0.00927218	0.0291479	1.92086	-0.43885
ENSG00000165458	0.0065672	0.0291091	1.14368	0.186487
ENSG00000256259	-0.0145477	0.0290909	0.0295295	-0.0835136
ENSG00000114738	-0.0128753	0.0290886	8.67203	0.0525747
ENSG00000176171	0.00694995	0.0290648	2.54789	0.393844
ENSG00000229370	-0.0127887	0.029036	0.277834	-0.41451
ENSG00000167664	0.0120385	0.0290144	0.110734	0.270544
ENSG00000228627	-0.0156543	0.0289954	0.000378426	-0.0478714
ENSG00000252403	-0.00771662	0.0289939	0.432932	-0.627749
ENSG00000105379	-0.0137512	0.0289805	2.64825	-0.674394
ENSG00000139350	0.0142293	0.028976	4.04361	0.880002
ENSG00000150672	0.0145273	0.0289697	6.52618	0.127672
ENSG00000231173	0.0111602	0.0289271	1.92463	0.165226
ENSG00000196187	-0.00752259	0.0289138	7.55886	-0.246647
ENSG00000258517	-0.0131884	0.0288817	0.0386668	-0.719575
ENSG00000149582	0.00628891	0.0288678	3.48376	0.653477
ENSG00000135093	0.0141356	0.0288671	6.60661	0.361659
ENSG00000129472	0.0122338	0.0288506	1.82067	0.405285
ENSG00000189051	0.00738141	0.0288173	1.52937	0.47356
ENSG00000112742	0.0132159	0.0288079	3.47915	0.603387
ENSG00000069509	0.0150074	0.0287671	1.77842	0.331943
ENSG00000139182	0.0125152	0.0287582	0.743548	0.291412
ENSG00000130783	-0.0086594	0.0287312	0.126196	-0.00923554
ENSG00000078902	-0.00682838	0.0287263	2.68667	-0.617783
ENSG00000175697	0.01258	0.0287105	0.131878	0.262916
ENSG00000100429	-0.00759217	0.0287074	8.14551	-0.518868
ENSG00000239128	-0.00604756	0.0286848	0.70149	-0.708425
ENSG00000124226	-0.0135436	0.0286492	0.894092	-0.43405
ENSG00000249635	-0.00749206	0.0286489	3.5182	-0.095243
ENSG00000242861	-0.0123311	0.0286475	8.26118	-0.169429
ENSG00000196437	0.0132063	0.0286369	1.11248	0.558994
ENSG00000251459	0.0122726	0.0286022	0.804908	0.597897
ENSG00000165802	-0.00677692	0.0285867	1.80729	-0.479176
ENSG00000143442	0.0111153	0.0285859	2.92356	0.345114
ENSG00000158555	-0.0122242	0.0285732	0.327762	-0.816577
ENSG00000100991	-0.0114131	0.0285714	3.2654	-0.527804
ENSG00000100605	-0.00757176	0.0285644	2.36169	-0.500461
ENSG00000258586	0.0119274	0.0285556	0.118975	0.328244
ENSG00000165966	0.0113031	0.0285493	2.91888	0.635744
ENSG00000175485	-0.00573194	0.0285211	2.32223	-0.164996
ENSG00000104760	-0.0132439	0.0284607	2.84505	-0.448204
ENSG00000116396	-0.0122327	0.0284553	1.29762	-0.412652
ENSG00000156219	-0.0128921	0.0284473	1.81233	-0.682044
ENSG00000015568	0.00701525	0.0284235	0.740308	-0.00382587
ENSG00000172724	-0.012691	0.0284078	0.432034	-0.366811
ENSG00000187010	0.00638925	0.0283033	0.684271	-0.0353194
ENSG00000171853	-0.00665928	0.0282884	3.59426	0.140771
ENSG00000101335	0.0118416	0.0282796	0.630961	0.414036
ENSG00000237400	-0.011241	0.0282759	1.63956	-0.0931425
ENSG00000234493	0.0064661	0.0282742	0.673421	0.151215
ENSG00000240033	-0.0121688	0.0282468	0.940866	-0.151944
ENSG00000178718	-0.0104958	0.0282038	3.13525	-0.377971
ENSG00000117000	0.0128286	0.0281787	3.48747	0.659486
ENSG00000187726	0.0108609	0.0281609	1.78469	0.302111
ENSG00000257239	-0.00750384	0.0281484	0.817143	-0.251529
ENSG00000232667	0.0118706	0.0281457	1.62718	0.0672014
ENSG00000168589	0.00616511	0.0281273	1.86207	0.361787
ENSG00000125863	-0.0101535	0.0281066	2.59563	-0.39857
ENSG00000232885	-0.0117986	0.0281022	1.02171	-0.198562
ENSG00000256691	0.0133032	0.0280761	0.447049	-0.48429
ENSG00000227981	-0.00683695	0.0280535	0.938929	-0.46307
ENSG00000257045	-0.00623857	0.0280211	3.22082	-0.235471
ENSG00000184508	-0.00718044	0.0280195	4.87703	-0.27069
ENSG00000264755	-0.0121233	0.0280177	1.11477	-0.297652
ENSG00000225652	0.0124437	0.0280045	0.00106571	0.568158
ENSG00000100592	0.0115643	0.028	7.45848	-0.0797276
ENSG00000134827	-0.00775966	0.0279772	2.50815	-0.4394
ENSG00000254298	0.00771073	0.027953	1.31609	0.372668
ENSG00000188269	-0.010108	0.027931	0.0390822	-0.631225
ENSG00000234967	-0.0119957	0.0279221	0.229425	-0.404328
ENSG00000257176	-0.00699794	0.027908	3.3322	-0.721732
ENSG00000259841	-0.0110166	0.027907	0.0750687	-0.274813
ENSG00000196724	0.00890675	0.0278998	2.42195	0.345346
ENSG00000172748	-0.0123725	0.0278912	0.149382	0.283293
ENSG00000118454	0.0072373	0.0278788	1.06486	0.569092
ENSG00000178950	-0.01043	0.0278788	5.25933	-0.581595
ENSG00000185338	0.0108478	0.0278555	0.0779352	0.547309
ENSG00000185962	-0.00724387	0.027844	0.658148	-0.312228
ENSG00000229042	-0.0112128	0.0278402	2.26442	-0.0235724
ENSG00000224905	0.0113115	0.0278153	3.45029	0.310407
ENSG00000189068	0.0113081	0.0277372	0.0660918	0.458044
ENSG00000174899	0.00743529	0.0277261	0.555336	0.278045
ENSG00000221996	-0.0123304	0.0277205	1.63929	0.643397
ENSG00000161031	-0.0111822	0.0277154	6.16038	0.118103
ENSG00000224995	-0.00597797	0.0277124	0.0233941	-0.774785
ENSG00000229673	0.00702294	0.0276855	0.922625	-0.128959
ENSG00000250790	0.0110475	0.0276688	2.54422	0.592658
ENSG00000189149	-0.0121872	0.0276364	1.58682	-0.403678
ENSG00000090382	-0.0117654	0.027606	6.99836	-0.398664
ENSG00000234497	0.0120283	0.0275599	2.00415	-0.00464115
ENSG00000254357	0.00734256	0.0275273	0.818099	-0.0104166
ENSG00000240108	0.00713182	0.0275143	1.30233	0.126512
ENSG00000079102	0.00696085	0.0274588	4.60227	0.521431
ENSG00000132016	-0.0105127	0.0274343	2.81975	-0.242293
ENSG00000206685	0.00663369	0.0274279	1.08046	0.36398
ENSG00000080031	-0.0119658	0.0274049	6.33569	-0.589028
ENSG00000188211	-0.0114332	0.0273769	0.0365401	-0.396943
ENSG00000070785	0.0101086	0.0273695	2.99918	0.333252
ENSG00000255843	-0.011517	0.0273533	1.20215	-0.758781
ENSG00000256226	-0.00621001	0.0273131	2.3068	-0.370937
ENSG00000250974	0.00683565	0.0273044	0.8687	0.0550922
ENSG00000058091	0.00617191	0.0273015	5.48025	0.67156
ENSG00000029725	0.00602496	0.0272964	4.17927	0.285232
ENSG00000187054	0.0116986	0.0272931	0.214282	0.304859
ENSG00000151632	-0.0121556	0.0272831	2.34183	0.215707
ENSG00000142168	0.0120302	0.0272727	1.82981	0.259536
ENSG00000229961	0.0099823	0.0272727	0.125038	-0.0958223
ENSG00000163071	-0.00590083	0.0272638	1.6569	-0.27589
ENSG00000240021	0.00988671	0.027263	0.267649	-0.135148
ENSG00000109861	-0.00907468	0.027238	5.46464	-0.537407
ENSG00000149091	-0.0105629	0.0272358	6.90311	-0.178185
ENSG00000042429	0.0119197	0.02723	1.54718	0.468675
ENSG00000254983	-0.010769	0.0272222	0.153896	0.331058
ENSG00000257989	0.00693181	0.0271835	3.2256	0.466443
ENSG00000258476	-0.0078771	0.02718	3.05389	-0.49585
ENSG00000138755	-0.00678957	0.0271758	0.611246	-0.652315
ENSG00000243027	0.00633874	0.0271727	1.74767	0.375018
ENSG00000141748	0.00994594	0.0271318	0.234334	0.279034
ENSG00000188352	-0.0106544	0.0271242	0.969068	0.189573
ENSG00000006016	0.010869	0.0270911	0.552091	0.230397
ENSG00000169020	-0.00980697	0.0270707	2.01843	-0.464788
ENSG00000170953	-0.00606503	0.0270642	0.425951	-0.662734
ENSG00000088826	-0.00698198	0.0270577	6.908	0.0797694
ENSG00000171501	0.00965757	0.0270501	0.459427	0.629435
ENSG00000166159	0.0102679	0.0270325	0.36918	0.486023
ENSG00000168502	0.0116527	0.0270303	1.89061	0.310823
ENSG00000229463	-0.00709259	0.0270248	4.26511	-0.64137
ENSG00000230229	0.0105454	0.027	0.0403027	0.148
ENSG00000110244	0.0108949	0.0269953	0.0819576	-0.173285
ENSG00000187969	-0.0117808	0.0269841	3.00652	0.134714
ENSG00000236678	0.010311	0.0269481	0.075502	0.553828
ENSG00000134146	-0.0118028	0.0269406	2.23838	-0.31353
ENSG00000215976	0.00761219	0.0269251	0.00423234	0.558933
ENSG00000083844	0.00970915	0.0269231	0.228326	0.735458
ENSG00000177738	0.0100076	0.0269144	0.613344	0.152454
ENSG00000207062	0.0105243	0.0268889	0.672699	-0.213178
ENSG00000250629	0.0063949	0.0268733	0.904916	0.36754
ENSG00000256235	-0.00956793	0.0268687	5.69581	-0.159027
ENSG00000232892	-0.0094687	0.0268371	0.130555	-0.647994
ENSG00000146378	-0.0102187	0.0268293	0.213094	-0.655242
ENSG00000104044	-0.00943723	0.0268065	0.554396	-0.733254
ENSG00000162804	0.010324	0.0267974	0.289076	0.385081
ENSG00000204446	0.00572056	0.0267904	1.47969	0.145531
ENSG00000140157	-0.00904219	0.0267816	0.25113	-0.0754494
ENSG00000176601	0.00576673	0.0267813	1.00105	0.64075
ENSG00000207752	-0.00955543	0.0267677	0.730691	0.40432
ENSG00000229543	-0.0114309	0.0267658	0.0870188	-0.628715
ENSG00000198373	-0.0117206	0.0267606	1.90708	-0.274618
ENSG00000248173	-0.00604344	0.0267223	2.06745	-0.0187575
ENSG00000235537	-0.00657422	0.0266978	1.17701	-0.611139
ENSG00000196083	-0.0106791	0.0266896	4.02983	-0.57477
ENSG00000156253	-0.0105761	0.0266885	0.59886	0.191229
ENSG00000175787	-0.0100541	0.0266667	2.77319	-0.049228
ENSG00000260339	-0.00969774	0.0266234	1.0644	-0.77649
ENSG00000243789	-0.00758681	0.0266019	3.59748	-0.375945
ENSG00000169862	0.0101542	0.0266015	3.19787	0.460964
ENSG00000187144	0.00974172	0.0266004	0.674984	0.0489982
ENSG00000223587	0.0112132	0.0265982	0.400371	0.374187
ENSG00000227007	-0.00992841	0.026597	0.0384936	-0.0836013
ENSG00000212529	0.0101509	0.0265795	3.20557	-0.390942
ENSG00000221676	-0.00903316	0.0265781	2.40926	-0.074344
ENSG00000114115	0.00911973	0.0265781	0.852202	0.319344
ENSG00000243039	-0.00565013	0.0265724	0.888694	0.0427555
ENSG00000201549	-0.00942612	0.0265657	1.33808	-0.223393
ENSG00000239745	0.0103337	0.0265556	0.000733204	0.103357
ENSG00000233288	0.0109702	0.0265258	0.570379	0.525817
ENSG00000251339	-0.0111345	0.026518	0.248414	-0.469653
ENSG00000089177	-0.00964849	0.0265152	0.946132	-0.503875
ENSG00000219445	0.0111487	0.0265101	1.67452	0.21446
ENSG00000213822	-0.00760308	0.0264904	3.18501	-0.364799
ENSG00000227005	-0.00927401	0.0264646	2.01663	0.298105
ENSG00000145949	-0.0109315	0.0264085	2.3467	0.455524
ENSG00000163877	0.0101637	0.0263566	1.3455	0.627648
ENSG00000254676	0.00893809	0.0263566	0.962819	0.43331
ENSG00000175471	-0.0106643	0.026303	3.41932	-0.224693
ENSG00000236958	-0.00973705	0.0262774	0.00776537	-0.742051
ENSG00000229859	0.0068782	0.0262561	0.463197	0.687746
ENSG00000123505	0.00909097	0.0262387	3.19724	0.130407
ENSG00000134201	0.00869545	0.0262366	1.50597	-0.406293
ENSG00000148377	-0.0097782	0.0262295	0.288563	-0.409988
ENSG00000266738	-0.00908901	0.0262238	0.0033223	0.0254045
ENSG00000262587	0.0100887	0.0262222	0.0628312	0.327928
ENSG00000228695	-0.00865094	0.0262069	1.22156	0.0779486
ENSG00000151651	-0.0106182	0.0261905	4.33338	0.071972
ENSG00000102904	0.00936275	0.0261905	2.97338	0.425706
ENSG00000131044	0.01041	0.0261818	1.24368	-0.32177
ENSG00000118412	0.0097012	0.0261737	3.44333	0.586685
ENSG00000132763	0.00967838	0.0261557	0.826056	0.0739988
ENSG00000226321	0.00670667	0.0261482	0.0210508	-0.00281979
ENSG00000201428	-0.00561195	0.0261475	2.41489	-0.195169
ENSG00000146556	-0.0101831	0.0261438	2.20823	-0.373229
ENSG00000243870	0.00993771	0.0261438	0.478713	0.00520932
ENSG00000221400	-0.00953018	0.0261179	1.03908	0.197498
ENSG00000235815	-0.0104192	0.0261168	0.187552	-0.400096
ENSG00000184906	-0.00863064	0.026092	0.0802589	-0.867166
ENSG00000140465	-0.0100934	0.0260349	2.05301	-0.481799
ENSG00000052841	-0.0101674	0.0260274	2.61429	0.475568
ENSG00000137818	-0.00710751	0.0260093	2.63582	-0.31452
ENSG00000236819	0.00829463	0.0259851	2.116	-0.0413746
ENSG00000241720	0.00853268	0.025977	0.982302	0.222351
ENSG00000249459	0.00928859	0.025974	0.875866	0.451129
ENSG00000188408	-0.00737968	0.0259716	0.312532	-0.222533
ENSG00000167536	0.00549575	0.025963	2.70247	-0.0896144
ENSG00000225805	0.00983304	0.0259259	0.445683	0.606555
ENSG00000231858	0.00683948	0.0259237	0.137535	0.486452
ENSG00000215217	0.00671461	0.0259134	4.48019	-0.0881987
ENSG00000211518	-0.00964518	0.0259124	0.367304	-0.570462
ENSG00000214652	0.00634473	0.0259016	0.346459	0.634803
ENSG00000172590	-0.0102398	0.0258877	4.62442	-0.235093
ENSG00000226317	-0.00878271	0.0258586	0.466334	-0.0635743
ENSG00000172671	0.0103306	0.0258503	7.12387	0.625863
ENSG00000064763	-0.00964893	0.0258427	2.82267	-0.616977
ENSG00000248329	0.00936256	0.0258216	2.46379	0.192795
ENSG00000054611	-0.0057945	0.0258071	0.719349	-0.777278
ENSG00000226249	-0.00852623	0.0258065	0.461666	-0.487762
ENSG00000054148	-0.00922457	0.0258029	3.82959	-0.23808
ENSG00000241570	0.00862067	0.0258029	1.47217	-0.169224
ENSG00000136631	0.0061938	0.0257934	1.35778	0.541469
ENSG00000243969	0.00812172	0.0257721	1.34286	0.195476
ENSG00000242114	-0.00870764	0.0257576	0.0927018	-0.826286
ENSG00000257048	0.00871774	0.0257576	0.0195664	0.160611
ENSG00000188771	-0.00474871	0.0257428	0.670572	-0.409506
ENSG00000129925	-0.00880628	0.0257422	4.37887	-0.801507
ENSG00000130713	0.00976127	0.0257042	0.106886	0.00272449
ENSG00000143971	0.00986735	0.0256667	3.26112	0.53929
ENSG00000173868	0.0083898	0.0256322	2.16051	-0.148676
ENSG00000065371	-0.0062586	0.0256204	0.840801	-0.697354
ENSG00000250866	0.00916291	0.0256098	0.0349909	-0.211512
ENSG00000125534	-0.0089356	0.0255991	3.16423	-0.212912
ENSG00000164713	-0.00843599	0.0255914	2.62032	-0.795532
ENSG00000103111	-0.00960845	0.0255869	1.04459	-0.112206
ENSG00000258007	-0.00901239	0.0255869	0.151007	-0.697274
ENSG00000258888	0.0091932	0.0255411	0.822392	0.0705076
ENSG00000188280	0.00791788	0.0255382	0.788303	-0.253012
ENSG00000182021	-0.00820252	0.0255172	0.0862371	-0.868941
ENSG00000142409	-0.0103607	0.0255034	4.58091	-0.374566
ENSG00000176454	-0.0058965	0.025498	8.33571	-0.0366871
ENSG00000241098	0.00562249	0.0254956	2.4147	-0.425044
ENSG00000144589	-0.00882563	0.0254902	1.21586	-0.604999
ENSG00000122033	-0.00826609	0.0254839	0.958793	-0.327992
ENSG00000265236	0.00900528	0.0254707	0.476708	0.369974
ENSG00000164548	0.00881605	0.0254695	1.25763	0.324313
ENSG00000186160	0.00839579	0.0254505	0.00238628	0.464329
ENSG00000230426	0.00970761	0.0254444	0.542098	-0.676155
ENSG00000226899	0.0067336	0.0254352	0.178137	0.57248
ENSG00000070214	-0.00918541	0.0254329	0.658561	-0.618389
ENSG00000258717	-0.00968032	0.0254296	0.991357	0.250481
ENSG00000251387	0.00915497	0.0254258	2.19592	0.205161
ENSG00000234233	0.0060547	0.0254198	2.39008	0.138486
ENSG00000186197	0.0101509	0.0254027	0.804876	0.236829
ENSG00000180999	-0.00834275	0.0253599	0.276908	-0.29589
ENSG00000228554	0.00871052	0.0253552	2.45963	-0.663641
ENSG00000197586	-0.00647709	0.0253464	7.34011	-0.627931
ENSG00000124177	0.00913578	0.0253433	5.19908	-0.437934
ENSG00000105352	-0.0101782	0.025315	5.82669	0.300919
ENSG00000156471	-0.00902905	0.0253041	2.63954	0.164884
ENSG00000166961	0.00856485	0.0252986	1.39713	-0.48396
ENSG00000231335	0.00514979	0.025286	0.040278	0.387497
ENSG00000106069	0.00861761	0.0252723	3.87708	-0.737172
ENSG00000037757	-0.00786629	0.0252525	3.93409	0.372038
ENSG00000219451	-0.00572046	0.0252311	0.636979	-0.41197
ENSG00000167792	-0.00874273	0.0252283	3.1249	-0.362101
ENSG00000207082	0.0071932	0.0252189	0.863778	0.31835
ENSG00000223547	0.00957888	0.0252121	0.453927	0.283444
ENSG00000177854	-0.00562143	0.025211	3.01357	0.260448
ENSG00000254826	-0.00731987	0.0251819	3.90167	0.200549
ENSG00000233179	-0.00863554	0.0251748	0.195676	-0.215216
ENSG00000072786	-0.00828387	0.0251656	3.54481	-0.388023
ENSG00000184117	0.00798558	0.0251613	2.9624	-0.0766662
ENSG00000221826	0.00511596	0.0251543	0.407869	0.377321
ENSG00000163810	0.00769521	0.0251515	0.288808	0.475235
ENSG00000116350	0.00889819	0.0251384	0.589824	0.348531
ENSG00000155622	0.00816516	0.0251384	0.696887	-0.0615733
ENSG00000224097	0.00868831	0.0251174	0.019517	0.639981
ENSG00000235590	0.00594715	0.0251157	4.5897	-0.181165
ENSG00000198586	0.00812855	0.0251126	3.55844	0.467567
ENSG00000075891	0.0090951	0.0250936	1.0308	0.119619
ENSG00000204524	0.00792309	0.0250575	3.98358	0.307965
ENSG00000198556	-0.00793108	0.0250538	0.744445	-0.596111
ENSG00000144560	0.00861228	0.0250277	2.23656	-0.121717
ENSG00000144535	-0.00583662	0.0250021	2.76093	-0.850738
ENSG00000237515	0.00596258	0.0249599	1.36429	0.580717
ENSG00000238588	0.00995521	0.0249441	0.323132	-0.559317
ENSG00000254028	-0.00508826	0.0249284	1.16119	-0.368347
ENSG00000126821	0.00549536	0.0248877	8.55996	0.587427
ENSG00000200431	-0.00791968	0.0248874	0.13489	-0.287632
ENSG00000010438	-0.00823841	0.0248789	4.87203	-0.254859
ENSG00000125571	-0.00703746	0.0248687	2.71335	-0.315704
ENSG00000265407	0.00546229	0.0248646	3.79997	0.377554
ENSG00000186625	0.0069154	0.0248587	1.93841	0.410735
ENSG00000241869	-0.00871339	0.0248299	0.426188	-0.311757
ENSG00000168267	-0.00775747	0.0248276	0.0648998	-0.627852
ENSG00000155850	-0.00833037	0.0248087	0.371711	-0.446559
ENSG00000117461	0.00855835	0.0248062	3.66547	0.406925
ENSG00000233852	-0.00815269	0.0247967	0.5773	0.345723
ENSG00000078725	0.00577005	0.0247503	1.96704	0.503755
ENSG00000089006	-0.00762875	0.0247312	0.373464	-0.280519
ENSG00000249310	-0.00671628	0.0247271	7.34361	-0.556663
ENSG00000196821	0.00793023	0.0247086	0.898101	0.174699
ENSG00000164008	0.00574908	0.0247008	1.42513	0.45784
ENSG00000175063	-0.00764772	0.0246955	0.686739	-0.233834
ENSG00000235408	-0.00769157	0.0246955	1.10465	-0.672832
ENSG00000123444	-0.00811453	0.0246951	0.0936314	-0.124383
ENSG00000227042	0.00492578	0.0246843	0.361431	-0.235815
ENSG00000196470	-0.00869414	0.0246753	0.0379447	0.064941
ENSG00000238344	-0.0094734	0.0246592	0.28372	-0.378707
ENSG00000126705	0.00604804	0.0246438	1.25862	0.400472
ENSG00000196371	-0.00911065	0.0246277	8.03182	-0.4783
ENSG00000078399	-0.00562759	0.0246174	3.19644	-0.363659
ENSG00000233571	0.00980775	0.0246085	2.74682	-0.0773635
ENSG00000224322	-0.00843244	0.0245742	0.318376	-0.341892
ENSG00000234546	-0.00681221	0.0245723	3.91403	-0.372087
ENSG00000187051	-0.00553562	0.0245708	2.79325	-0.850283
ENSG00000251450	-0.00924791	0.0245353	1.41787	-0.124295
ENSG00000120709	0.00894507	0.0245098	4.22621	0.266028
ENSG00000234796	0.00860864	0.0245098	0.440622	0.2076
ENSG00000243926	-0.00857868	0.0244848	2.78022	-0.126256
ENSG00000038295	0.00651215	0.0244692	0.94417	0.698694
ENSG00000266079	-0.00840358	0.0244589	0.0356831	-0.341148
ENSG00000226527	-0.00695028	0.0244444	0.00483823	-0.730423
ENSG00000207961	0.00826015	0.0244292	1.42141	0.402233
ENSG00000170365	0.00624523	0.0244071	2.8383	0.644435
ENSG00000139372	0.00661875	0.0243893	3.37384	0.467331
ENSG00000265089	-0.00647639	0.024354	0.901661	-0.0157461
ENSG00000040341	0.00767846	0.0243243	2.21459	0.598546
ENSG00000223946	-0.00678434	0.0243102	0.616881	-0.102236
ENSG00000163584	-0.00778419	0.0242919	0.808704	0.0439634
ENSG00000252050	-0.00804122	0.0242841	0.125447	-0.70848
ENSG00000123080	0.00816257	0.0242741	3.1646	0.425543
ENSG00000253681	0.00805617	0.024263	0.0800687	-0.0630904
ENSG00000183150	-0.00724857	0.0242525	0.0302635	-0.725999
ENSG00000174574	0.00801566	0.0242525	5.30581	-0.148617
ENSG00000116898	0.00558137	0.0242383	2.79028	-0.207009
ENSG00000249405	-0.00838825	0.0242197	0.0124037	-0.599843
ENSG00000251599	-0.00535509	0.0242155	0.247161	-0.368723
ENSG00000235824	-0.00782906	0.0241722	0.941835	-0.204847
ENSG00000178694	0.00671061	0.0241717	0.793797	0.0931907
ENSG00000109471	0.00584367	0.0241585	1.63471	0.44995
ENSG00000199473	-0.00772328	0.0241259	0.0768249	-0.390854
ENSG00000184221	-0.00795872	0.0241042	2.5922	-0.267387
ENSG00000169071	0.00679082	0.0240938	0.509146	0.667989
ENSG00000063177	-0.00615414	0.0240522	1.75431	-0.153457
ENSG00000125821	-0.00784006	0.0240437	0.75021	-0.390749
ENSG00000005339	0.00704711	0.0240375	2.7651	0.160661
ENSG00000132591	0.00783169	0.024031	2.10091	-0.00453891
ENSG00000223351	0.00743081	0.024023	0.725796	0.461296
ENSG00000122133	-0.00771944	0.0240093	1.01906	-0.608214
ENSG00000231171	0.00662957	0.024005	0.0987411	0.516998
ENSG00000121377	-0.00755631	0.0239865	3.83909	0.304725
ENSG00000231689	0.00759763	0.0239837	0.0869627	0.116208
ENSG00000249706	-0.00675681	0.0239394	0.630332	0.281045
ENSG00000099219	-0.00778182	0.0239344	2.63359	-0.202627
ENSG00000198538	0.00661245	0.0239303	1.30047	0.335093
ENSG00000206199	-0.0072976	0.023908	0.163535	-0.587209
ENSG00000225857	0.00791526	0.0238788	0.130153	0.737333
ENSG00000138798	0.00744442	0.0238739	0.0279509	0.319753
ENSG00000205808	-0.0077681	0.0238584	2.25815	-0.0968568
ENSG00000222363	0.00684641	0.0238552	0.0244037	0.166481
ENSG00000230978	0.00939933	0.0238255	0.438201	0.519983
ENSG00000171611	-0.00775126	0.0238251	0.00822914	-0.746952
ENSG00000238268	-0.00766726	0.0238095	0.75961	-0.3208
ENSG00000204148	-0.00780394	0.0238059	0.768735	-0.249248
ENSG00000126562	-0.00566734	0.023802	2.36664	-0.386186
ENSG00000126522	-0.00508976	0.02379	6.99349	-0.258645
ENSG00000156697	-0.00586716	0.0237875	1.49453	-0.411926
ENSG00000074803	0.00752789	0.0237805	3.32911	0.0424586
ENSG00000224239	-0.00704116	0.0237634	1.18875	-0.533294
ENSG00000203865	-0.0072591	0.0237523	1.43142	-0.809845
ENSG00000155714	-0.00768131	0.0237473	1.60147	0.0329973
ENSG00000168955	-0.00774043	0.0237443	0.40394	-0.380461
ENSG00000214888	0.00660273	0.0237374	0.193543	-0.223618
ENSG00000207975	-0.00750984	0.0236789	0.330591	0.0320175
ENSG00000128262	0.00586082	0.023662	0.0993073	0.168642
ENSG00000229437	-0.00688775	0.0236496	2.03232	0.102061
ENSG00000204104	0.00759547	0.0236383	1.73637	0.20706
ENSG00000236045	0.00652301	0.0236364	0.0168783	0.238025
ENSG00000215403	-0.00917741	0.0236018	1.79059	-0.104338
ENSG00000140043	-0.00762787	0.023588	1.58995	0.0236566
ENSG00000252614	0.00653439	0.0235357	0.317867	0.245109
ENSG00000138483	0.0075908	0.023516	1.85174	0.142168
ENSG00000204713	-0.00743149	0.0235099	1.56815	-0.11308
ENSG00000150753	0.00748965	0.0234973	1.51174	0.230972
ENSG00000254007	-0.00792307	0.0234793	0.30172	-0.256223
ENSG00000128849	0.00526019	0.0234723	0.58686	0.376242
ENSG00000171208	-0.00671609	0.023471	4.75721	0.444685
ENSG00000223754	-0.00495743	0.0234675	0.237185	-0.474305
ENSG00000258867	0.00759033	0.0234528	1.33797	-0.289045
ENSG00000229536	0.00530412	0.0234287	1.89387	0.129008
ENSG00000253125	-0.00730025	0.0234205	0.303496	-0.581293
ENSG00000255236	-0.00756956	0.0234205	0.673922	-0.476936
ENSG00000237675	-0.00812339	0.0234201	0.452186	-0.379832
ENSG00000250670	-0.0053718	0.0234032	1.33777	0.0134854
ENSG00000246375	0.00754949	0.0233939	4.55057	0.464389
ENSG00000250955	-0.00730731	0.023388	0.673953	-0.376363
ENSG00000163060	0.00628822	0.0233852	1.82223	-0.237745
ENSG00000236231	0.0074746	0.023374	0.273412	-0.361908
ENSG00000108984	0.00825598	0.0233692	5.52266	-0.593274
ENSG00000100427	-0.00524644	0.0233682	9.58597	0.104528
ENSG00000142544	-0.00528725	0.0233584	4.88515	-0.37897
ENSG00000167925	-0.00545232	0.0233515	2.85324	-0.790737
ENSG00000167850	-0.00753118	0.0233442	3.46233	-0.202201
ENSG00000133561	-0.00775707	0.0233115	4.86809	-0.155249
ENSG00000238217	-0.00525799	0.0232794	2.16357	-0.43711
ENSG00000118733	0.00736241	0.0232724	1.47446	-0.115984
ENSG00000011007	0.00731495	0.0232558	1.23015	-0.0420141
ENSG00000254985	0.00719004	0.0232532	0.544195	0.2973
ENSG00000224799	0.00749053	0.0232426	0.304611	0.297523
ENSG00000161911	0.007617	0.023236	0.0924609	-0.00338568
ENSG00000254427	0.00757647	0.0232288	11.0571	-0.494378
ENSG00000168542	0.0075222	0.0232026	1.52445	0.39716
ENSG00000245667	0.0057711	0.0231888	0.652542	0.000634385
ENSG00000169397	-0.00711089	0.0231694	7.09844	-0.390044
ENSG00000238243	-0.0051595	0.0231643	1.83479	-0.0373375
ENSG00000167202	-0.00652947	0.0231403	1.67532	-0.178505
ENSG00000251248	-0.00483134	0.0231202	1.10427	-0.338627
ENSG00000258560	0.00481896	0.0231181	3.2246	0.316951
ENSG00000236094	0.00751526	0.0231127	1.61246	-0.0993049
ENSG00000177689	-0.00693624	0.0231034	0.964691	0.252495
ENSG00000156017	-0.00709485	0.0230594	0.236566	-0.259686
ENSG00000221855	-0.005787	0.0230401	1.48547	-0.112744
ENSG00000170439	-0.0062283	0.0230303	1.75995	-0.662744
ENSG00000182586	0.0071104	0.0230303	0.231264	0.0407988
ENSG00000175324	-0.00629706	0.0230032	1.54729	0.185187
ENSG00000225602	0.00750429	0.0229965	2.81258	-0.226997
ENSG00000200629	0.00737278	0.0229927	2.29211	-0.0948744
ENSG00000100285	0.00568799	0.0229883	0.234264	0.320909
ENSG00000162885	-0.00733519	0.0229847	3.58948	0.284489
ENSG00000104679	-0.00704775	0.0229847	3.89532	0.105637
ENSG00000180667	-0.00719869	0.0229847	0.528279	-0.421384
ENSG00000222706	0.0056677	0.0229796	0.112048	0.621695
ENSG00000186628	0.00713662	0.0229604	3.86334	0.0679701
ENSG00000235192	-0.0072464	0.0229581	3.58654	-0.723656
ENSG00000233896	-0.0056937	0.0229433	1.22469	-0.468678
ENSG00000119004	-0.00786636	0.0229244	1.45728	0.00317624
ENSG00000144057	0.00683819	0.0229236	0.782	0.462626
ENSG00000006607	-0.00689806	0.0229095	0.00951184	-0.786952
ENSG00000255186	-0.00634954	0.0229068	1.03798	-0.317483
ENSG00000258859	-0.00710796	0.0228804	0.0255364	-0.732261
ENSG00000171860	-0.00516742	0.0228687	2.79256	-0.218409
ENSG00000112619	0.0072685	0.0228659	0.562517	0.140574
ENSG00000248335	-0.00709741	0.0228355	0.0352003	0.0332501
ENSG00000239625	-0.00690735	0.0228311	0.867854	0.512006
ENSG00000224700	-0.0061332	0.0228283	0.104522	-0.0693341
ENSG00000207329	-0.00463157	0.0228219	1.03227	-0.35025
ENSG00000094916	0.00765241	0.0228005	4.54514	0.631937
ENSG00000133818	0.00620388	0.0227902	3.22718	0.570256
ENSG00000234034	0.00689771	0.022774	0.114772	-0.152178
ENSG00000022556	0.00710274	0.0227273	1.18047	0.188493
ENSG00000253339	-0.00704982	0.0227273	0.342914	-0.101486
ENSG00000273033	0.00745824	0.0227216	1.74041	-0.519267
ENSG00000250061	-0.00640903	0.0227194	0.195473	-0.76253
ENSG00000100304	-0.00690297	0.0227169	3.20508	-0.573246
ENSG00000225746	0.00560633	0.0227163	0.339198	0.581479
ENSG00000004139	0.00688853	0.0227021	4.79338	-0.392298
ENSG00000127952	-0.00642853	0.0226882	1.62091	-0.161627
ENSG00000183474	0.00726462	0.0226757	0.147554	0.404089
ENSG00000221933	0.00712852	0.0226626	0.212741	-0.284192
ENSG00000212446	-0.00665718	0.0226542	1.69207	0.0418257
ENSG00000181404	-0.00695348	0.0226481	1.98482	-0.531716
ENSG00000178607	-0.00671	0.0226437	1.53655	-0.0347907
ENSG00000244666	-0.00531729	0.0226305	0.77943	-0.120279
ENSG00000263932	0.0053841	0.022622	0.752802	0.0642872
ENSG00000187210	0.00694535	0.022619	0.00674732	0.742528
ENSG00000177830	-0.00653391	0.0226167	3.66399	-0.485479
ENSG00000076554	0.00476801	0.0226055	8.95036	0.0494103
ENSG00000135776	-0.00648246	0.0225914	1.24873	0.200598
ENSG00000250250	-0.0066874	0.0225914	0.580194	-0.59932
ENSG00000238475	0.00573796	0.0225876	2.35478	-0.609789
ENSG00000249000	-0.00725549	0.0225624	0.00803861	-0.590251
ENSG00000125458	-0.00709018	0.022561	4.8754	-0.22773
ENSG00000126767	0.00753151	0.0225527	1.38893	0.123284
ENSG00000135643	0.00679587	0.022549	6.6441	0.26965
ENSG00000169247	-0.00691749	0.022549	7.30253	-0.631056
ENSG00000182732	0.00692874	0.0225455	0.302007	0.412317
ENSG00000132383	0.00743255	0.0225352	5.07735	0.135726
ENSG00000263979	-0.00505967	0.0225141	3.4952	-0.528235
ENSG00000235812	0.00674243	0.0225137	0.18185	-0.0629288
ENSG00000252854	-0.00687104	0.0225061	0.597855	-0.567874
ENSG00000207418	0.00444399	0.0224904	0.424512	-0.0408615
ENSG00000121067	0.00684033	0.0224886	0.825027	0.837696
ENSG00000206596	0.00645356	0.0224806	0.330291	-0.0115268
ENSG00000199107	0.00612157	0.0224707	0.656453	0.514694
ENSG00000237980	0.00466342	0.0224204	0.0173419	0.267839
ENSG00000227264	-0.00616337	0.0224138	1.05688	0.473141
ENSG00000256603	-0.00680248	0.0224099	0.301292	0.315086
ENSG00000254811	0.00672277	0.0224026	0.976783	0.606594
ENSG00000225752	-0.00676239	0.0223699	0.662004	0.0703255
ENSG00000236494	0.00662572	0.0223699	0.9397	-0.439488
ENSG00000200407	-0.00606264	0.0223642	0.348297	0.011037
ENSG00000231527	0.00515856	0.0223396	0.396403	-0.592911
ENSG00000152467	0.00689669	0.022303	1.79428	0.606433
ENSG00000074935	0.00707598	0.0223005	0.640981	0.21672
ENSG00000005302	0.00611079	0.0222989	3.23441	0.525396
ENSG00000173585	0.00663404	0.0222944	0.296307	-0.156195
ENSG00000182378	0.00697221	0.0222611	2.73735	0.0280074
ENSG00000235154	-0.00538442	0.0222608	1.03874	0.0178229
ENSG00000238176	-0.00803195	0.0222595	0.895168	0.4659
ENSG00000076351	0.00669171	0.0222591	4.34694	-0.38197
ENSG00000168137	0.00626761	0.0222591	1.01621	0.803784
ENSG00000255101	0.00659318	0.0222591	0.00156037	0.480065
ENSG00000255282	-0.00643741	0.0222222	3.23333	-0.680477
ENSG00000007038	0.0070731	0.0222222	0.178974	-0.0297732
ENSG00000140526	-0.00702601	0.0222222	2.28704	-0.443534
ENSG00000199143	-0.00708324	0.0222222	0.498006	0.0424495
ENSG00000229609	-0.00751353	0.0222222	0.33994	-0.328787
ENSG00000178567	0.00661069	0.0221861	0.662487	0.326316
ENSG00000121797	-0.00656109	0.0221672	7.22366	0.130785
ENSG00000254638	-0.00492891	0.0221671	0.0893339	-0.0611871
ENSG00000258845	0.00592892	0.0221512	0.311552	0.684867
ENSG00000077420	0.00623361	0.0221505	6.12175	0.24682
ENSG00000198492	0.00658025	0.0221484	4.16552	-0.254898
ENSG00000241399	-0.00542976	0.0221462	2.93391	-0.26862
ENSG00000047346	0.00627537	0.0221133	6.07632	0.469258
ENSG00000229127	-0.00734512	0.0221077	1.36566	-0.179502
ENSG00000231482	-0.00742671	0.022057	0.42896	0.256479
ENSG00000249425	0.00688525	0.0220528	0.268797	-0.0167556
ENSG00000134548	0.00582564	0.0220447	2.28014	-0.00429477
ENSG00000197937	0.00690721	0.022028	1.69468	0.431161
ENSG00000130165	-0.00615115	0.0220044	0.993105	0.263448
ENSG00000249052	-0.00688304	0.0220044	2.08785	-0.212109
ENSG00000228772	-0.00748078	0.022	0.914463	0.76327
ENSG00000253809	0.00601849	0.0219963	1.95219	-0.0234385
ENSG00000258584	0.00666324	0.0219955	0.370789	0.347774
ENSG00000242797	-0.00609165	0.0219952	2.53812	-0.612482
ENSG00000133812	-0.00632906	0.0219931	3.34571e-06	-0.170167
ENSG00000257703	-0.00704618	0.0219931	0.0382911	-0.100017
ENSG00000128536	-0.00644546	0.0219672	0.428969	-0.520913
ENSG00000175595	0.00647224	0.0219595	2.50158	0.47464
ENSG00000233851	-0.00571242	0.021954	0.336173	-0.475094
ENSG00000258700	0.00685387	0.0219512	0.711682	-0.787756
ENSG00000261780	0.00693516	0.0219484	0.393903	0.030347
ENSG00000254291	-0.00738431	0.0219331	7.12863	-0.0640902
ENSG00000163634	-0.00678836	0.0219327	0.78026	-0.260299
ENSG00000168827	-0.00685452	0.0219114	0.0343841	-0.144512
ENSG00000103495	0.00645023	0.0218954	1.18462	0.550081
ENSG00000102796	-0.00685175	0.0218496	1.20476	0.00137934
ENSG00000164404	0.00646903	0.0218468	0.374983	-0.254961
ENSG00000100453	-0.00581609	0.0218317	0.0896359	-0.620924
ENSG00000232725	-0.00681782	0.0217949	9.21044	-0.359946
ENSG00000085224	0.00726381	0.0217778	3.2768	0.852865
ENSG00000210678	-0.00465875	0.0217767	0.622657	0.0220501
ENSG00000188846	-0.00701054	0.021764	3.42626	-0.189843
ENSG00000168140	0.00509095	0.0217265	1.33066	0.345269
ENSG00000231976	0.0056105	0.0217172	2.30728	0.177216
ENSG00000203989	-0.00669351	0.0217136	2.0816	-0.415272
ENSG00000186714	-0.00584377	0.0217054	0.0811511	-0.0104312
ENSG00000254233	0.00654668	0.021697	0.442415	-0.0467686
ENSG00000245522	-0.00731475	0.0216853	0.490189	-0.530866
ENSG00000177369	0.00666752	0.0216783	1.99311	-0.140644
ENSG00000137875	0.00584414	0.0216776	0.0664654	0.369586
ENSG00000136542	-0.00649105	0.0216553	3.37679	-0.156775
ENSG00000229728	-0.00637268	0.0216393	0.00274894	-0.469775
ENSG00000236262	0.00636518	0.0216216	0.517716	0.0719476
ENSG00000106004	-0.00555166	0.0216162	0.0719455	-0.581926
ENSG00000213588	0.00550277	0.0216092	0.0494638	-0.207082
ENSG00000251788	0.00507935	0.0216073	0.425298	0.030469
ENSG00000253295	0.00671723	0.021598	0.4342	0.284023
ENSG00000131781	-0.00662123	0.0215962	2.0809	0.0104689
ENSG00000144771	0.0058426	0.0215947	0.626515	0.58073
ENSG00000135436	-0.00641869	0.0215753	0.00471262	-0.742301
ENSG00000229521	-0.00580217	0.0215686	1.79574	-0.481163
ENSG00000089902	0.0072834	0.0215613	0.0121662	0.354588
ENSG00000214146	-0.00649178	0.0215368	0.94121	-0.675421
ENSG00000249269	-0.00651373	0.0215328	0.0220526	-0.275911
ENSG00000244236	-0.00553446	0.0215152	1.02729	-0.486908
ENSG00000253141	0.005957	0.0215054	0.000727338	0.433442
ENSG00000251655	-0.00663673	0.0214984	0.0247385	-0.524469
ENSG00000207571	-0.00540383	0.0214943	0.122021	-0.0580167
ENSG00000171987	-0.00483641	0.0214839	1.06131	-0.374551
ENSG00000238395	-0.00577589	0.0214839	0.178273	-0.166454
ENSG00000101084	-0.00661215	0.0214789	4.60412	-0.420461
ENSG00000228363	0.00572248	0.0214597	1.71629	0.391045
ENSG00000206875	0.00648244	0.0214545	1.38091	-0.107775
ENSG00000258810	-0.0066168	0.0214452	1.95967	-0.453631
ENSG00000237665	-0.00669381	0.0214204	0.0348401	-0.0900165
ENSG00000223730	-0.00476301	0.0214201	1.22442	0.661573
ENSG00000164764	-0.00549459	0.0214141	0.172658	-0.221927
ENSG00000214253	-0.0059343	0.0213978	1.24906	-0.814404
ENSG00000109991	0.00616564	0.0213732	2.88211	-0.0902034
ENSG00000201622	-0.00654009	0.0213615	1.07028	0.177697
ENSG00000233885	0.00654127	0.0213615	2.83464	-0.0786711
ENSG00000248631	-0.00570287	0.0213508	0.2284	-0.469985
ENSG00000206739	0.00664486	0.0213483	0.0123572	-0.362913
ENSG00000137563	-0.00618591	0.021347	0.0344896	-0.236739
ENSG00000228106	0.00629166	0.0213115	1.43055	-0.0513789
ENSG00000106538	0.00583013	0.0213058	0.31582	0.138642
ENSG00000213648	-0.004676	0.0212693	2.21941	0.143725
ENSG00000168806	0.0052877	0.0212644	1.45476	-0.0516232
ENSG00000119689	-0.00572433	0.0212625	0.723348	-0.185029
ENSG00000203897	0.00616308	0.0212625	2.49951	0.0652998
ENSG00000254086	-0.00628833	0.0212544	0.319684	0.0143783
ENSG00000171136	-0.00462762	0.0212533	3.418	0.295415
ENSG00000243486	0.00700429	0.0212528	0.906567	-0.0401078
[truncated: 29,048 more rows]
