# Supplementary material for: Impact of between-tissue differences on pan-cancer predictions of drug sensitivity
Source: PLoS Comput Biol. 2021 Feb 25;17(2):e1008720. doi: 10.1371/journal.pcbi.1008720 (PMC7906305; doi:10.1371/journal.pcbi.1008720)
Supplement: S2 Dataset — (XLSX) [file pcbi.1008720.s002.xlsx]

## Sheet: Sheet1
Gene ID	Mean regularized regression weight	Mean percentile of absolute weight	Within-tissue MEKi response variance explained (%)	Between-tissue expression and MEKi response correlation (Pearson's r)
ENSG00000147439	-0.388803	0.856009	8.11374	-0.887816
ENSG00000198951	-0.284079	0.746138	11.7872	-0.733782
ENSG00000105204	0.368227	0.675802	7.58019	0.560446
ENSG00000258954	-0.30334	0.622849	4.64853	-0.624478
ENSG00000170915	-0.166215	0.514984	3.73085	-0.759642
ENSG00000166340	-0.159457	0.488124	7.15933	-0.945605
ENSG00000128973	-0.171067	0.481146	7.6616	-0.769696
ENSG00000187678	-0.153349	0.476945	7.32878	-0.752572
ENSG00000188305	-0.151486	0.473944	12.6921	-0.416052
ENSG00000118307	0.21859	0.46964	14.3327	0.389238
ENSG00000201363	-0.185402	0.463615	5.74819	-0.644029
ENSG00000100225	-0.133687	0.451049	2.99247	-0.845975
ENSG00000149582	0.134238	0.44325	6.80494	0.768403
ENSG00000172458	-0.135	0.436391	2.96192	-0.823777
ENSG00000229352	0.116047	0.421424	2.26092	0.581097
ENSG00000120889	-0.128575	0.407791	7.88962	-0.688298
ENSG00000257910	0.0860832	0.398173	6.65727	0.0708989
ENSG00000028203	0.0963623	0.395695	6.12592	0.870537
ENSG00000181773	-0.134928	0.394658	3.93813	-0.826258
ENSG00000234124	-0.130689	0.393516	2.7189	-0.756615
ENSG00000258765	-0.128057	0.391921	1.55365	-0.829034
ENSG00000171551	0.105636	0.385384	9.18095	0.227559
ENSG00000157873	-0.137634	0.384725	4.85259	-0.84044
ENSG00000229578	-0.1733	0.382757	8.85907	-0.083953
ENSG00000135929	-0.108297	0.373272	5.02776	-0.753623
ENSG00000137502	0.139469	0.369408	13.4002	0.341814
ENSG00000163932	-0.0852867	0.354806	7.27816	-0.605675
ENSG00000050030	0.0847625	0.351041	2.53031	0.756772
ENSG00000107104	-0.0989759	0.349382	1.47206	-0.724791
ENSG00000242797	-0.103338	0.345332	4.98089	-0.499233
ENSG00000102032	-0.103251	0.34241	1.86135	-0.860476
ENSG00000226328	-0.117885	0.328651	5.51125	-0.91717
ENSG00000100300	-0.0799152	0.323451	18.8124	-0.430446
ENSG00000136098	-0.0841879	0.321063	5.80143	-0.379345
ENSG00000255680	-0.0866494	0.32036	5.28046	-0.941561
ENSG00000136158	-0.0689121	0.315279	11.8485	-0.802944
ENSG00000187630	-0.123155	0.310524	8.4596	-0.245234
ENSG00000102524	-0.0931893	0.302837	11.0043	-0.691905
ENSG00000163879	0.0930004	0.301178	4.24026	0.446283
ENSG00000223436	-0.174171	0.298964	3.90447	-0.555401
ENSG00000261359	-0.0695405	0.296482	10.2176	-0.383743
ENSG00000200325	-0.0781063	0.296226	3.06859	-0.271403
ENSG00000146828	-0.0729946	0.295698	13.9544	-0.359133
ENSG00000028137	-0.068998	0.29176	12.8215	-0.402344
ENSG00000205884	-0.0771452	0.283779	1.61087	-0.794095
ENSG00000168237	-0.0630128	0.282465	5.21887	-0.418237
ENSG00000125863	-0.0699523	0.282041	4.10869	-0.530078
ENSG00000112941	0.114859	0.280893	3.45511	0.474069
ENSG00000170271	-0.100107	0.27785	2.6879	-0.847969
ENSG00000134574	-0.0826102	0.277583	3.26122	-0.788509
ENSG00000100353	-0.0771959	0.268361	6.68066	-0.754208
ENSG00000261711	-0.0761926	0.266803	1.16326	-0.809752
ENSG00000164151	0.0627302	0.258496	4.2187	0.445968
ENSG00000240936	-0.0714953	0.258417	7.83704	0.114855
ENSG00000140406	-0.065327	0.25687	2.61667	-0.855791
ENSG00000237797	-0.0506594	0.256682	4.50269	-0.753851
ENSG00000109471	0.071539	0.256288	2.46745	0.414197
ENSG00000089327	-0.0516768	0.255716	10.8255	-0.168205
ENSG00000225697	-0.0844585	0.251999	8.53713	-0.523322
ENSG00000106384	-0.0569912	0.245954	11.6174	-0.498697
ENSG00000221737	-0.0812547	0.244426	3.32611	-0.539102
ENSG00000202343	0.0696044	0.243854	2.32532	0.532715
ENSG00000023191	-0.0618547	0.240583	15.2688	-0.38639
ENSG00000106404	-0.0650222	0.238409	5.43989	-0.360185
ENSG00000236133	-0.083227	0.238085	2.05939	-0.856347
ENSG00000162755	0.0491123	0.236712	5.42758	0.519444
ENSG00000248968	0.0698356	0.236539	2.61283	0.08714
ENSG00000238031	-0.0744569	0.234191	0.814506	-0.898629
ENSG00000231949	-0.0791105	0.233766	0.629086	-0.816199
ENSG00000272514	0.0529339	0.230825	3.7002	0.627664
ENSG00000255494	-0.0663237	0.230687	0.184596	-0.816075
ENSG00000165475	-0.0603007	0.230247	7.85583	-0.538522
ENSG00000185664	-0.0677946	0.229504	0.000210485	-0.83946
ENSG00000224330	-0.0621684	0.228533	1.64166	-0.816168
ENSG00000251393	-0.0493459	0.224747	8.04912	-0.254741
ENSG00000253075	-0.0447132	0.221419	1.73873	-0.0561204
ENSG00000204272	0.0477069	0.220858	4.02776	0.337911
ENSG00000178665	0.115182	0.220034	3.56135	0.69222
ENSG00000188021	0.0730886	0.219971	6.40022	0.719849
ENSG00000145808	0.0729472	0.218288	2.2771	0.287926
ENSG00000120669	-0.0448345	0.217781	7.75177	-0.499021
ENSG00000230470	0.0436561	0.214037	2.28524	0.549506
ENSG00000135108	0.0775179	0.212423	9.7546	0.432953
ENSG00000200241	0.0442381	0.21226	2.8759	0.499135
ENSG00000244681	0.0683948	0.212154	4.38091	-0.225363
ENSG00000187051	-0.0534434	0.211662	3.29134	-0.904448
ENSG00000198189	-0.0554442	0.2116	8.09005	-0.629714
ENSG00000162341	-0.103743	0.209529	4.45507	-0.690609
ENSG00000185112	-0.0549653	0.208382	4.91666	-0.511458
ENSG00000166391	-0.0384773	0.207778	4.55905	-0.321909
ENSG00000181963	-0.0717637	0.206076	6.47046	-0.51064
ENSG00000173327	-0.0482749	0.205705	8.44295	-0.682955
ENSG00000115762	-0.0595609	0.205607	4.5017	-0.815935
ENSG00000118113	-0.0786708	0.204771	2.04122	-0.785469
ENSG00000237077	-0.0405254	0.20239	5.6333	-0.173757
ENSG00000246898	-0.0455252	0.201592	5.55408	-0.689942
ENSG00000230789	-0.0406416	0.198508	3.41782	-0.444183
ENSG00000257743	-0.0431943	0.19761	5.24862	-0.842482
ENSG00000213639	0.0398736	0.196697	6.66162	0.526918
ENSG00000101307	-0.0533774	0.195093	12.0849	-0.11046
ENSG00000102349	0.0354458	0.194564	1.00675	0.74537
ENSG00000250503	-0.0533231	0.193493	0.918673	-0.804974
ENSG00000223826	-0.052269	0.190636	6.62453	0.22123
ENSG00000204663	-0.0454956	0.190257	3.87604	0.373518
ENSG00000223062	-0.0405489	0.188639	3.09517	-0.678065
ENSG00000120215	-0.0606002	0.186863	0.00785525	-0.823032
ENSG00000207329	-0.0406691	0.185716	1.78438	-0.271403
ENSG00000198842	-0.0561517	0.185518	2.85836	-0.222293
ENSG00000163736	-0.0971844	0.184607	8.92876	0.323913
ENSG00000207808	-0.0353589	0.184587	14.4431	0.204671
ENSG00000139318	-0.0344528	0.184138	7.24425	-0.647265
ENSG00000188659	0.0603771	0.18209	4.82938	0.619383
ENSG00000106348	-0.0460182	0.181448	3.88731	-0.582055
ENSG00000234197	-0.039365	0.180015	5.78164	-0.737476
ENSG00000252379	-0.0380012	0.179129	2.38846	-0.723108
ENSG00000144504	-0.0321693	0.174331	7.18423	-0.10541
ENSG00000167716	-0.0429522	0.173994	2.90046	-0.878242
ENSG00000119535	-0.0475406	0.173397	11.8919	0.132826
ENSG00000174407	-0.0383655	0.172955	5.60981	-0.750026
ENSG00000172425	0.0458634	0.172587	4.10112	0.672101
ENSG00000100092	-0.0316809	0.170368	4.87219	-0.753213
ENSG00000151552	-0.0519829	0.170133	0.913344	-0.918857
ENSG00000225479	-0.0407865	0.170014	1.53304	-0.867517
ENSG00000184232	-0.0438601	0.169778	8.42665	-0.763441
ENSG00000167414	0.0356823	0.169185	2.805	0.313462
ENSG00000143669	-0.0417285	0.167275	9.19671	-0.642521
ENSG00000141576	-0.0433474	0.167008	2.86927	-0.753083
ENSG00000255382	0.0332767	0.165452	5.01411	-0.156019
ENSG00000100335	-0.0375882	0.164537	0.253025	-0.854784
ENSG00000124702	0.0426246	0.163899	3.81768	0.365177
ENSG00000254291	-0.0977685	0.16381	10.8513	-0.0575447
ENSG00000249228	-0.0414264	0.163242	1.16873	-0.619214
ENSG00000162086	0.0433043	0.162137	1.77642	0.71977
ENSG00000257702	-0.0390463	0.162025	9.13465	-0.719612
ENSG00000249425	0.0365202	0.161532	0.681003	0.180597
ENSG00000092529	-0.061042	0.159487	1.90783	-0.809493
ENSG00000114349	0.0386591	0.158768	2.33326	-0.0597266
ENSG00000207010	-0.0330484	0.158452	0.978732	-0.7487
ENSG00000105401	-0.0423192	0.158121	9.21077	-0.342203
ENSG00000164190	0.0370526	0.157476	2.81602	0.457761
ENSG00000263724	-0.0705595	0.157452	1.19416	-0.408472
ENSG00000249310	-0.0258069	0.15581	7.73433	-0.642305
ENSG00000188677	-0.0308059	0.155635	3.37188	-0.764498
ENSG00000106397	-0.0365237	0.154739	12.8117	-0.735838
ENSG00000232411	-0.0313333	0.154633	1.44591	-0.826579
ENSG00000051009	-0.0284955	0.154578	9.05368	-0.231625
ENSG00000244509	-0.0304659	0.154473	5.99016	-0.554059
ENSG00000113761	0.0684865	0.153962	4.68169	0.67352
ENSG00000103490	-0.030304	0.153326	10.1698	-0.390004
ENSG00000255558	-0.0432098	0.152871	1.7021	-0.480051
ENSG00000213619	-0.0520078	0.152295	0.903339	-0.629618
ENSG00000152611	0.0318208	0.152118	3.97633	0.662746
ENSG00000165794	0.0460815	0.150895	1.22917	0.567794
ENSG00000258919	-0.0291065	0.150724	3.33418	-0.410745
ENSG00000240521	0.0287723	0.149173	1.62712	-0.0402882
ENSG00000202402	-0.0352674	0.148811	1.29425	-0.240424
ENSG00000110435	-0.0574067	0.148692	0.878313	-0.399692
ENSG00000179750	-0.0271484	0.148331	7.44344	-0.677457
ENSG00000166321	-0.0276128	0.14769	6.84623	-0.540066
ENSG00000174004	-0.0326698	0.14745	9.8887	-0.46756
ENSG00000255572	0.0333567	0.147227	2.71435	0.770776
ENSG00000196405	0.0362536	0.147134	3.31793	0.564407
ENSG00000143622	0.0328654	0.146907	2.15507	0.294557
ENSG00000106367	-0.0334193	0.146496	5.50809	-0.601812
ENSG00000258687	-0.0296144	0.146469	3.76801	-0.205818
ENSG00000139182	0.0389351	0.146424	0.867531	0.468198
ENSG00000101425	-0.0647454	0.146277	7.58689	-0.288778
ENSG00000213085	0.0368566	0.145391	0.553166	0.68635
ENSG00000256661	0.0311975	0.144709	8.81639	0.0353904
ENSG00000160712	-0.0290644	0.144588	8.72184	-0.598196
ENSG00000187840	-0.0527357	0.144412	5.58312	-0.399426
ENSG00000108423	0.0378012	0.143684	5.45067	0.812169
ENSG00000137675	-0.0331199	0.143396	2.42699	-0.746493
ENSG00000109436	0.0396435	0.142657	5.4649	0.164004
ENSG00000185634	-0.0428464	0.141365	0.604687	-0.728156
ENSG00000104774	-0.0391779	0.141322	8.55702	-0.11887
ENSG00000188800	-0.0314412	0.141286	4.90677	-0.512123
ENSG00000025423	0.0513225	0.140321	5.66978	0.518296
ENSG00000110077	-0.0480351	0.139924	7.66741	-0.238739
ENSG00000103876	-0.0326872	0.139596	10.4348	-0.56572
ENSG00000100239	-0.0393424	0.138074	3.33645	-0.457373
ENSG00000197818	-0.0252279	0.137339	9.84937	-0.320438
ENSG00000090382	-0.0337122	0.137185	11.5256	-0.283491
ENSG00000145495	0.0290547	0.136969	1.3272	0.543381
ENSG00000085449	-0.031398	0.135766	2.01021	-0.763291
ENSG00000152518	-0.0439563	0.135603	11.5682	-0.111889
ENSG00000252993	0.0293199	0.134911	0.812205	0.0881462
ENSG00000222044	-0.0261983	0.134873	0.642563	-0.82912
ENSG00000197586	-0.0263322	0.133994	10.4502	-0.660073
ENSG00000100241	-0.0380948	0.133925	1.51434	-0.808816
ENSG00000166266	0.0322478	0.132697	3.52497	0.699149
ENSG00000237992	-0.0267524	0.131784	2.61362	0.0394687
ENSG00000188227	0.0307543	0.131485	1.93794	0.793683
ENSG00000207362	-0.0269175	0.13133	4.08279	-0.0943698
ENSG00000136141	-0.0241297	0.131326	2.71735	-0.775688
ENSG00000158234	0.0265805	0.130826	5.83133	0.621083
ENSG00000197892	-0.0274542	0.129327	3.28885	-0.534137
ENSG00000213889	-0.036375	0.12871	2.60291	-0.130687
ENSG00000241224	-0.0391659	0.127904	3.74666	-0.523542
ENSG00000233330	0.0354746	0.126935	1.84718	0.442956
ENSG00000236283	0.0332569	0.126461	4.63033	0.28497
ENSG00000184434	-0.0268972	0.126427	3.27171	-0.323757
ENSG00000155330	0.0280573	0.126159	12.4409	0.482982
ENSG00000232243	-0.0301371	0.126033	2.08239	-0.53773
ENSG00000233098	0.0224755	0.125672	2.98927	-0.270257
ENSG00000182022	0.0274942	0.125525	1.25651	0.790294
ENSG00000249456	0.0287698	0.124588	4.20298	0.787554
ENSG00000228669	-0.0458653	0.124321	0.208387	-0.830995
ENSG00000221391	-0.0238587	0.124312	4.7735	-0.0543181
ENSG00000153253	0.0211215	0.123847	4.67284	0.149853
ENSG00000075234	-0.0216499	0.123359	9.90987	-0.49959
ENSG00000249877	-0.0245054	0.123314	2.77031	-0.624238
ENSG00000213215	0.0304093	0.122728	2.50813	-0.0619364
ENSG00000252332	0.0226541	0.122513	1.41321	0.481637
ENSG00000100324	-0.0251171	0.122481	3.09311	-0.558237
ENSG00000206858	-0.0454977	0.122307	1.67361	-0.209531
ENSG00000230226	-0.0263327	0.122013	2.30712	-0.246661
ENSG00000066654	0.025299	0.121801	6.77052	0.576378
ENSG00000254093	-0.0258365	0.121263	0.282509	-0.834388
ENSG00000125970	-0.0316553	0.119819	4.24444	-0.701866
ENSG00000230690	-0.0318269	0.119155	2.63169	-0.721689
ENSG00000238054	-0.0439032	0.11867	0.623928	-0.639448
ENSG00000134216	-0.0208871	0.118277	0.624457	-0.379234
ENSG00000252802	-0.0206623	0.118049	1.38394	-0.791429
ENSG00000221356	-0.0300904	0.117653	1.55651	-0.779155
ENSG00000255004	-0.0513529	0.117128	3.64292	-0.0523339
ENSG00000140743	0.0226865	0.117055	5.11342	0.195405
ENSG00000172232	-0.0229489	0.116756	14.0489	0.143106
ENSG00000049239	-0.0243326	0.116006	6.15724	-0.328752
ENSG00000143318	0.0325895	0.115825	2.58367	0.629875
ENSG00000215498	-0.0241665	0.115579	0.71988	-0.604962
ENSG00000138621	-0.0358755	0.115544	3.68772	-0.23954
ENSG00000177971	-0.0334223	0.115355	4.0073	-0.18611
ENSG00000155093	-0.0270769	0.115298	3.01558	-0.446102
ENSG00000185950	-0.023909	0.11517	5.76709	-0.722538
ENSG00000135119	0.0336152	0.114841	11.7723	0.00478616
ENSG00000132692	-0.0300072	0.114546	4.60221	-0.843376
ENSG00000196371	-0.0295845	0.114523	13.1306	-0.309493
ENSG00000238164	-0.0321187	0.114159	1.9984	-0.628702
ENSG00000196510	0.0305943	0.114036	3.80013	0.527949
ENSG00000242653	-0.0258591	0.113638	4.78507	-0.171254
ENSG00000117450	0.0364398	0.113597	3.83175	0.850225
ENSG00000139990	0.0208789	0.112865	2.33684	0.707722
ENSG00000181234	0.0321594	0.112822	3.96258	-0.263308
ENSG00000100422	-0.0407178	0.11259	0.989351	-0.587498
ENSG00000229042	-0.0345049	0.112546	3.12408	-0.00356585
ENSG00000103353	0.02254	0.112269	4.84198	0.467706
ENSG00000207205	0.0272815	0.112258	4.0823	0.426115
ENSG00000142549	-0.0332366	0.112252	1.12361	-0.789638
ENSG00000198691	0.0205318	0.112084	4.01692	0.2265
ENSG00000247596	-0.025946	0.11188	5.15516	-0.480086
ENSG00000240685	0.0279467	0.111858	11.765	-0.250186
ENSG00000116198	0.0362027	0.11174	5.89178	-0.115383
ENSG00000100979	-0.0330758	0.110925	3.88862	-0.809918
ENSG00000062282	-0.0278114	0.110782	5.49741	-0.197661
ENSG00000233746	-0.0241593	0.110361	2.89878	-0.171186
ENSG00000161944	-0.0302143	0.110257	6.64465	-0.155848
ENSG00000236340	-0.0340064	0.109639	2.13252	-0.51168
ENSG00000102575	-0.0278668	0.108752	0.236578	-0.860523
ENSG00000134640	0.0372538	0.1085	1.97023	0.188835
ENSG00000132953	-0.0255627	0.108214	0.620624	-0.716047
ENSG00000187550	0.0241696	0.107999	2.78996	0.670002
ENSG00000130429	-0.0317735	0.107877	4.98274	-0.761101
ENSG00000238217	-0.0225532	0.10741	2.56914	-0.554123
ENSG00000180871	-0.028499	0.107124	8.69508	-0.00116176
ENSG00000147955	-0.0320626	0.106765	4.46543	-0.37426
ENSG00000180626	0.0256797	0.106639	2.59226	0.793869
ENSG00000238878	-0.0227783	0.106358	0.512939	-0.677404
ENSG00000015592	0.0333168	0.105974	2.63901	0.0963146
ENSG00000088298	-0.0293138	0.105602	6.82489	-0.863652
ENSG00000134539	0.0248075	0.105457	2.34461	0.374202
ENSG00000226708	-0.0242051	0.105417	2.59087	-0.508305
ENSG00000158480	-0.0245584	0.10534	4.68147	-0.640702
ENSG00000230978	0.0243984	0.103852	0.670146	0.501321
ENSG00000154124	0.0179867	0.103008	4.61733	0.190504
ENSG00000005059	0.0250357	0.102476	8.41528	0.457699
ENSG00000068878	0.0207725	0.102334	5.89057	0.311574
ENSG00000187766	-0.0262977	0.102329	3.4835	-0.00411
ENSG00000099937	-0.0655388	0.102271	1.31321	-0.502321
ENSG00000139668	-0.0290586	0.101963	5.85827	0.0603073
ENSG00000239640	0.0200253	0.101923	2.31221	0.0373531
ENSG00000253776	-0.0419969	0.101847	1.77097	-0.0880319
ENSG00000221491	0.0190724	0.101835	2.09237	0.267059
ENSG00000054654	0.021752	0.101719	9.88044	0.123165
ENSG00000178764	0.0187771	0.101533	7.09389	0.392981
ENSG00000086758	0.0253213	0.101282	4.52229	0.596937
ENSG00000131355	-0.0172405	0.100722	10.1233	0.148352
ENSG00000101188	-0.0196504	0.100604	5.9946	-0.0541623
ENSG00000090534	0.0286507	0.100574	4.62824	0.0403543
ENSG00000163960	0.0207274	0.100547	8.0675	0.65951
ENSG00000255671	-0.0254938	0.100543	2.3634	-0.416645
ENSG00000141040	0.0212338	0.0997733	3.44664	0.30923
ENSG00000238276	0.0245726	0.0995871	1.13335	0.248642
ENSG00000059588	-0.0267249	0.0994067	2.9856	-0.0145666
ENSG00000202388	-0.028983	0.0990652	1.23064	-0.11248
ENSG00000101442	-0.0240367	0.099026	1.57516	-0.331834
ENSG00000258772	0.018892	0.098928	1.15663	-0.0324591
ENSG00000226897	0.0235951	0.0988538	2.38626	-0.568751
ENSG00000128298	-0.0205865	0.0987569	5.43899	-0.806273
ENSG00000222755	-0.0225694	0.0986578	6.78992	-0.614774
ENSG00000233365	-0.0196478	0.0986242	1.66932	-0.201498
ENSG00000109991	0.0237649	0.0984746	2.7921	-0.0143336
ENSG00000253561	-0.0252256	0.0983891	0.384462	-0.81233
ENSG00000113456	0.0179434	0.098057	4.87131	0.340645
ENSG00000225106	-0.0188205	0.0979876	0.117101	-0.817321
ENSG00000167196	-0.0171455	0.0976676	1.28392	-0.630122
ENSG00000196218	0.0359156	0.0974324	0.972364	0.54234
ENSG00000125900	-0.0214751	0.0974286	12.1583	0.45635
ENSG00000032742	-0.0229575	0.0973349	1.61914	-0.476875
ENSG00000187726	0.0232654	0.0972564	1.87608	0.417695
ENSG00000163378	-0.025086	0.0969366	5.52023	-0.5033
ENSG00000227611	-0.0336343	0.096915	1.12304	-0.557663
ENSG00000251632	0.0160657	0.0967491	1.59561	0.415993
ENSG00000227372	0.0233578	0.0964031	5.09599	0.0360738
ENSG00000258082	-0.0185841	0.0962771	10.411	-0.149127
ENSG00000168014	0.0468795	0.0961372	6.17554	0.265313
ENSG00000232465	-0.0163001	0.0960353	0.885494	-0.620839
ENSG00000234147	-0.0159175	0.0954021	3.16089	-0.852737
ENSG00000200378	-0.0214724	0.0951155	2.94603	0.194507
ENSG00000100348	-0.0192531	0.0948904	2.65555	-0.773618
ENSG00000196517	0.0176903	0.0947017	0.362447	0.907457
ENSG00000249831	-0.0209574	0.0943163	0.731462	-0.179038
ENSG00000164187	0.0206249	0.0941894	1.56912	0.781855
ENSG00000231023	-0.0159761	0.0940286	1.07366	-0.854486
ENSG00000255433	-0.0346478	0.0937201	0.165119	-0.86803
ENSG00000166454	0.0251377	0.0937119	2.59566	0.710632
ENSG00000225138	-0.022911	0.0936718	4.54632	-0.236184
ENSG00000250986	0.0179848	0.0936409	3.44929	-0.0588768
ENSG00000233360	-0.0153198	0.093485	3.5614	-0.740519
ENSG00000070915	0.053141	0.0934802	0.168067	0.319107
ENSG00000204688	-0.0206321	0.0930972	1.63865	-0.431179
ENSG00000100216	-0.0239852	0.0929335	1.49579	-0.721453
ENSG00000123146	-0.0196224	0.0928689	11.7912	-0.372146
ENSG00000228153	0.0199094	0.0927992	0.255518	0.483599
ENSG00000236861	-0.0177777	0.0920926	2.19692	-0.0381164
ENSG00000224961	-0.0224196	0.0912681	2.16882	-0.430024
ENSG00000202198	-0.0201098	0.0912008	1.11808	-0.646124
ENSG00000163875	0.0236142	0.0911675	3.0217	0.512111
ENSG00000175832	-0.0178015	0.0909868	4.44092	-0.800382
ENSG00000087088	-0.020617	0.0908799	4.34033	-0.447464
ENSG00000119042	-0.0288679	0.0907423	4.31402	-0.398436
ENSG00000080819	-0.0175264	0.0906454	4.71131	-0.655779
ENSG00000206685	0.0190005	0.0905791	0.958923	0.423718
ENSG00000056558	-0.0258031	0.0905288	1.59091	-0.554935
ENSG00000214026	-0.0214774	0.0904057	3.47714	-0.516014
ENSG00000259361	-0.0325931	0.0897351	0.163107	-0.659699
ENSG00000221693	-0.0260424	0.0897244	2.04758	-0.645237
ENSG00000131721	-0.0245991	0.0893291	2.13628	-0.651969
ENSG00000251504	0.0219752	0.0891357	0.520703	0.406759
ENSG00000214510	0.0168002	0.0890267	1.86907	0.331786
ENSG00000228794	0.0168229	0.0889088	3.95818	0.39764
ENSG00000252189	-0.0172826	0.0886844	1.00533	-0.614148
ENSG00000227245	-0.013886	0.0886367	3.37239	0.0196269
ENSG00000239718	0.0274689	0.088527	2.72174	0.261956
ENSG00000198915	0.024666	0.0883205	3.61215	0.364144
ENSG00000175595	0.0196946	0.0881584	3.06354	0.291797
ENSG00000128383	-0.0159588	0.0878611	8.7066	-0.605521
ENSG00000227345	0.0251791	0.0871353	6.967	0.573255
ENSG00000175564	0.0262479	0.0869279	0.968378	0.579443
ENSG00000117713	0.0245918	0.0864223	2.15131	0.35353
ENSG00000171310	-0.0165635	0.0862103	6.52484	-0.454457
ENSG00000207380	-0.0187809	0.0861443	0.439075	-0.55282
ENSG00000105261	0.0429342	0.0859828	2.73356	0.23444
ENSG00000175711	-0.0282933	0.0858293	10.8149	0.418798
ENSG00000088280	0.0211541	0.0857197	6.42942	0.363049
ENSG00000196778	-0.0211843	0.0856008	6.02314	-0.0292712
ENSG00000205786	-0.0197059	0.0855764	0.0221979	-0.807329
ENSG00000240233	-0.0171618	0.0855651	2.50779	-0.47504
ENSG00000124641	0.0295628	0.0855142	0.152059	0.0203477
ENSG00000198825	-0.0213715	0.0853456	0.4253	-0.780165
ENSG00000188859	-0.0175119	0.0851832	1.01973	-0.809284
ENSG00000101074	-0.0135297	0.0848374	2.25403	-0.783058
ENSG00000227293	-0.0183911	0.0848194	1.32096	-0.192208
ENSG00000104205	-0.0182251	0.0845419	1.31504	-0.44747
ENSG00000236836	-0.021007	0.084532	1.4251	-0.201828
ENSG00000251049	-0.017713	0.0835548	0.938262	-0.0821459
ENSG00000234308	0.0175796	0.0833398	1.92249	-0.0746443
ENSG00000025770	-0.0289676	0.0832346	3.04337	-0.628755
ENSG00000265236	0.0217107	0.0831083	0.842204	0.249687
ENSG00000203972	0.0241847	0.0830881	0.0015233	0.654781
ENSG00000149516	-0.0195344	0.0829557	10.5871	-0.164884
ENSG00000179528	-0.0192834	0.082837	9.61303	-0.612193
ENSG00000140807	-0.0224508	0.0827386	0.40099	-0.620358
ENSG00000145819	-0.0263874	0.0825919	8.44232	-0.0623595
ENSG00000100429	-0.0204267	0.0823958	11.6173	-0.425642
ENSG00000230940	0.015571	0.0823886	4.03062	0.431918
ENSG00000207870	-0.0137067	0.08233	16.239	-0.279978
ENSG00000164081	-0.0220579	0.0819948	5.81401	-0.595807
ENSG00000255282	-0.0225317	0.0817819	3.27702	-0.66213
ENSG00000243144	0.0183416	0.0814818	3.16341	0.178644
ENSG00000213762	0.0411431	0.0813567	2.19861	0.235565
ENSG00000250015	0.0166344	0.0809169	2.31473	0.292644
ENSG00000188886	0.0218759	0.0808502	2.28028	0.388005
ENSG00000135702	0.0198137	0.0796059	0.806443	0.255097
ENSG00000129226	-0.0137857	0.0794745	11.9765	-0.708954
ENSG00000233085	-0.0234589	0.0793217	4.83602	-0.607048
ENSG00000181649	-0.0160686	0.0791649	11.2394	-0.375175
ENSG00000230906	-0.0499571	0.0790836	0.0226874	-0.734117
ENSG00000117148	-0.0224111	0.0789638	1.92417	-0.112193
ENSG00000267339	-0.0181158	0.0785033	0.396011	-0.765142
ENSG00000226622	-0.0216012	0.0784438	0.241418	-0.894608
ENSG00000151240	0.0168001	0.0784418	7.31825	-0.164785
ENSG00000235052	0.0151017	0.0780425	3.58617	0.612293
ENSG00000224397	-0.017291	0.0779377	7.72083	-0.626088
ENSG00000251763	0.0150871	0.0779266	1.72676	0.337087
ENSG00000236829	-0.0197924	0.0777781	0.961555	-0.676469
ENSG00000105364	-0.0177639	0.0776266	3.86892	-0.196405
ENSG00000120697	-0.0159521	0.0774862	4.80736	-0.260465
ENSG00000025434	-0.015937	0.0774048	10.4524	0.138576
ENSG00000123892	-0.0148763	0.0772584	2.62377	-0.766014
ENSG00000140497	-0.0252793	0.0772138	9.66645	-0.213981
ENSG00000177951	-0.0331903	0.0772079	3.85713	-0.359657
ENSG00000126856	-0.0313336	0.0771119	0.157956	-0.896316
ENSG00000147471	-0.0327387	0.0771061	3.30924	0.226955
ENSG00000165671	0.0137052	0.07706	4.94602	0.3648
ENSG00000143816	0.0162796	0.0768632	0.585626	0.606316
ENSG00000254054	-0.0200874	0.0768229	2.86115	-0.537023
ENSG00000253300	0.0156907	0.0768124	3.01554	-0.208379
ENSG00000137270	0.0181119	0.0766653	2.07104	-0.0074552
ENSG00000261777	0.0165368	0.0765818	5.11829	0.21425
ENSG00000240280	0.0215361	0.0760693	0.0371136	0.278705
ENSG00000230873	0.0167038	0.076001	2.0079	0.572025
ENSG00000177425	0.0182575	0.0759849	6.2251	0.595576
ENSG00000155008	0.0176663	0.075914	4.74443	0.167886
ENSG00000178222	0.013133	0.075823	0.31285	0.592449
ENSG00000168234	0.0226612	0.0753574	2.02586	0.413793
ENSG00000110195	0.0156785	0.0753072	1.41093	0.219796
ENSG00000132024	-0.0174341	0.07525	7.22421	-0.301389
ENSG00000169397	-0.0177615	0.0752031	10.1444	-0.399346
ENSG00000129007	-0.0197533	0.0751789	4.07737	-0.252481
ENSG00000148180	-0.0123638	0.0751656	4.22006	-0.695065
ENSG00000149091	-0.0181734	0.0750647	9.16446	-0.015214
ENSG00000254510	0.013112	0.0749364	0.727297	0.473588
ENSG00000144535	-0.0207514	0.0747045	2.69837	-0.761924
ENSG00000124486	0.0164853	0.0745385	7.50141	0.406135
ENSG00000237529	-0.0179914	0.0745057	2.44542	-0.639213
ENSG00000243989	-0.0164675	0.0744187	7.34343	-0.380187
ENSG00000160307	-0.0196827	0.0742711	0.852373	-0.819661
ENSG00000231551	-0.0181281	0.0741878	3.75352	-0.470797
ENSG00000237594	0.0172138	0.0740597	3.29952	0.672947
ENSG00000148834	-0.0205686	0.0739835	3.93333	-0.932014
ENSG00000243715	0.0130022	0.0738861	1.76386	0.534514
ENSG00000162723	-0.0175255	0.0738372	5.53318	-0.639688
ENSG00000246922	-0.0224017	0.0737909	0.247581	-0.775217
ENSG00000254126	0.0187089	0.0737451	1.34286	-0.0791581
ENSG00000131634	-0.0326238	0.0734738	1.38524	-0.872742
ENSG00000146909	-0.0162374	0.0734522	1.23647	-0.408329
ENSG00000220205	0.0160934	0.0734385	3.06705	0.0929831
ENSG00000149658	-0.0163757	0.0733893	1.03648	-0.462312
ENSG00000066230	-0.0243351	0.0733535	3.32363	-0.474444
ENSG00000137672	0.0196105	0.0731546	0.17366	0.262672
ENSG00000023041	-0.0178102	0.0730635	3.59396	-0.237118
ENSG00000183621	-0.0232336	0.0729771	8.32344	0.247176
ENSG00000173662	0.0189901	0.0726563	4.1283	-0.165931
ENSG00000056097	0.0165311	0.0726517	1.53237	0.239868
ENSG00000175203	0.015577	0.0725356	3.60711	-0.541078
ENSG00000104361	-0.0169228	0.0722923	5.19568	0.105277
ENSG00000225929	-0.0124269	0.0722233	0.886592	-0.178231
ENSG00000232677	0.0157076	0.0721035	1.62426	0.472619
ENSG00000112972	0.013524	0.0718387	5.98362	-0.022807
ENSG00000150540	-0.00971424	0.0714673	11.9389	-0.286976
ENSG00000223400	-0.0143725	0.071431	3.33718	-0.199694
ENSG00000141052	0.0171997	0.070831	1.10095	0.72112
ENSG00000159322	-0.0122825	0.0705287	9.17854	-0.52331
ENSG00000219451	-0.0145743	0.0705023	1.22361	-0.451024
ENSG00000164062	-0.0170837	0.0701543	3.09935	-0.57168
ENSG00000255847	0.0175347	0.0697381	1.83781	0.40069
ENSG00000257696	0.0160702	0.0696465	0.880514	0.52412
ENSG00000115194	0.0170817	0.0695615	2.03336	0.200676
ENSG00000185088	-0.0182406	0.0695081	1.71617	-0.681386
ENSG00000168589	0.012963	0.0691387	1.13884	0.439363
ENSG00000228560	-0.0137605	0.0689254	2.18242	-0.53903
ENSG00000222259	-0.0113045	0.068756	1.41013	-0.123758
ENSG00000124243	0.015588	0.0684813	9.83958	0.935344
ENSG00000092758	-0.0150813	0.0684637	0.00485775	-0.850094
ENSG00000250343	-0.0153762	0.0682335	0.783661	-0.760587
ENSG00000226869	-0.0165329	0.0681316	0.049125	-0.831784
ENSG00000229195	-0.0152198	0.0680253	4.5144	-0.777585
ENSG00000067369	0.0121958	0.0676177	5.4659	0.406158
ENSG00000248538	-0.0267031	0.067475	0.730221	-0.881072
ENSG00000115009	-0.0135421	0.0673572	7.55069	-0.148126
ENSG00000145626	0.0113193	0.0673317	2.92134	0.221635
ENSG00000213658	-0.0141825	0.0672691	6.06197	-0.279849
ENSG00000105063	-0.0179868	0.0671745	1.81419	-0.46664
ENSG00000243027	0.013918	0.0669749	1.36363	0.323614
ENSG00000206832	-0.0129308	0.0668816	1.52025	-0.269757
ENSG00000136100	-0.0168338	0.0666523	3.42829	-0.551275
ENSG00000257762	0.0116633	0.0665759	2.60232	0.235885
ENSG00000102265	-0.0227982	0.0665026	9.70427	-0.337377
ENSG00000252103	-0.013335	0.0660459	7.35248	0.394097
ENSG00000257164	-0.0387305	0.0658793	0.0537951	-0.724123
ENSG00000253522	-0.0116404	0.0654919	2.38478	-0.804943
ENSG00000154162	0.0144436	0.0654574	3.2274	0.0151754
ENSG00000245059	-0.0114079	0.06539	1.09413	-0.683415
ENSG00000171136	-0.0152924	0.0651561	4.93344	0.311311
ENSG00000250910	0.00906282	0.0648016	5.11362	0.5591
ENSG00000049618	0.0150637	0.0646741	4.4268	-0.0570717
ENSG00000229457	-0.0172191	0.0645666	0.00521533	-0.811912
ENSG00000145781	0.0186235	0.0644151	1.26391	0.600848
ENSG00000203896	-0.0122456	0.0643453	3.39875	0.0424485
ENSG00000162188	0.0346548	0.0643038	3.5924	0.0818818
ENSG00000253576	0.0174319	0.0642815	4.27616	0.466108
ENSG00000234446	-0.0117883	0.0642354	0.724135	-0.777836
ENSG00000242659	0.0313853	0.0641129	6.84765	0.0494666
ENSG00000100150	-0.0274957	0.0641012	0.456073	-0.816629
ENSG00000214253	-0.0146759	0.0639011	1.80745	-0.72856
ENSG00000128564	-0.0117419	0.063867	0.394925	-0.861176
ENSG00000232667	0.0112414	0.0638485	2.67074	0.0411215
ENSG00000196116	-0.0123121	0.0634055	4.95875	-0.774148
ENSG00000257283	0.011135	0.0633674	1.07385	0.324055
ENSG00000205449	-0.0262831	0.0631913	0.0998174	-0.108247
ENSG00000196313	-0.0145967	0.0630157	0.0103196	-0.705543
ENSG00000136931	0.0137824	0.062681	0.104474	0.0534068
ENSG00000069974	-0.0257791	0.0625906	6.89698	-0.680057
ENSG00000223392	-0.0125569	0.0625293	3.05436	-0.749773
ENSG00000144589	-0.0115613	0.0625244	4.39547	-0.715931
ENSG00000200718	-0.0129835	0.0622054	2.82853	-0.123639
ENSG00000182247	0.0206251	0.0621481	2.7887	0.609172
ENSG00000110665	-0.0105277	0.0617202	8.05191	0.00191242
ENSG00000100304	-0.016617	0.0616312	4.20377	-0.364484
ENSG00000064995	0.0120569	0.0615139	5.02381	0.304598
ENSG00000200161	-0.0243027	0.0615133	0.239309	-0.707739
ENSG00000101190	-0.013659	0.0614938	0.308388	-0.603736
ENSG00000185303	0.0187976	0.0612846	0.551299	0.375538
ENSG00000104691	-0.0246894	0.0611105	3.43994	-0.429181
ENSG00000160181	-0.0217196	0.0609778	0.714835	-0.207033
ENSG00000268758	-0.00886242	0.0609324	8.381	-0.0570466
ENSG00000252328	-0.0117172	0.060769	3.18277	-0.325948
ENSG00000187736	-0.0109101	0.0606868	1.76745	-0.658934
ENSG00000258820	-0.0120609	0.0606679	1.59372	-0.791441
ENSG00000101292	-0.0187865	0.06061	0.627792	-0.744832
ENSG00000230794	-0.0140936	0.0605261	0.510001	-0.472481
ENSG00000171100	-0.019691	0.060504	1.05439	0.188907
ENSG00000146457	0.0103063	0.0603882	5.50134	0.593839
ENSG00000124374	0.0169499	0.0602994	4.66547	0.192014
ENSG00000119457	-0.0221126	0.0602823	2.02736	-0.546776
ENSG00000173597	-0.0113776	0.0600374	5.43864	0.0337313
ENSG00000206895	0.0111079	0.0600113	1.71469	-0.093197
ENSG00000164256	0.012059	0.0598216	1.27803	-0.424827
ENSG00000203402	-0.0133547	0.0597248	0.934587	0.247769
ENSG00000171045	-0.0144862	0.0595717	5.97766	0.14845
ENSG00000234900	-0.00975229	0.0595277	1.79743	-0.595156
ENSG00000161328	-0.0139627	0.0593068	3.5532	-0.199613
ENSG00000154438	0.0187732	0.0592058	1.28899	0.372153
ENSG00000229607	-0.0162475	0.0589637	0.19407	-0.793412
ENSG00000254645	-0.0123752	0.0588031	0.4437	-0.822637
ENSG00000143653	-0.0101917	0.058446	2.69896	0.156332
ENSG00000182759	0.0114091	0.0584052	2.59921	0.527775
ENSG00000042429	0.0152403	0.0583552	1.65469	0.447857
ENSG00000253177	-0.0130637	0.0581177	4.98231	-0.0198974
ENSG00000225914	0.0104767	0.0581038	6.36379	0.0141339
ENSG00000185022	-0.0177149	0.0580405	4.95917	-0.702409
ENSG00000229699	-0.0132904	0.0580299	1.23428	-0.72326
ENSG00000120129	0.0126982	0.0580183	0.70907	0.443323
ENSG00000258227	-0.0112507	0.0579163	7.52036	-0.0680562
ENSG00000232725	-0.0114028	0.0578129	9.84926	-0.481859
ENSG00000189127	0.0175817	0.0576509	2.28512	0.347812
ENSG00000221100	-0.00891628	0.0574254	3.37694	-0.349069
ENSG00000083720	0.00942599	0.0573903	1.57382	0.144165
ENSG00000270362	0.0115053	0.0572962	2.48759	0.334556
ENSG00000185596	-0.0137724	0.0572466	3.80079	-0.546924
ENSG00000241644	0.0175548	0.0572092	1.54532	0.0345269
ENSG00000165202	0.01117	0.0571914	1.93065	0.510363
ENSG00000250775	0.0115606	0.0571368	1.40567	0.246148
ENSG00000267467	-0.0103707	0.0571271	3.32103	-0.679011
ENSG00000082068	0.0101125	0.0571181	1.21633	0.674665
ENSG00000226681	0.0184731	0.0570327	1.17126	0.0991748
ENSG00000196611	-0.00983667	0.0569707	2.58045	-0.666389
ENSG00000130723	0.0183298	0.0569321	2.72156	0.272196
ENSG00000181626	0.00899177	0.0568446	4.13628	-0.0228874
ENSG00000228962	0.0108804	0.0568147	6.42973	0.0220289
ENSG00000102794	-0.0115761	0.0567773	1.66253	-0.629367
ENSG00000242421	0.00983306	0.0567261	3.14854	-0.055707
ENSG00000141540	-0.0116224	0.0565729	0.303461	-0.814216
ENSG00000143507	-0.0116256	0.056449	1.99332	-0.599521
ENSG00000154144	-0.0129935	0.0564237	2.26266	-0.440962
ENSG00000223145	-0.016854	0.0563628	0.583259	-0.688855
ENSG00000111653	0.0144581	0.056352	0.400511	0.499396
ENSG00000203865	-0.0130947	0.0563402	1.83591	-0.852517
ENSG00000110063	-0.0191004	0.05631	0.509181	-0.919879
ENSG00000129538	-0.0155958	0.0561778	1.45449	-0.778709
ENSG00000228829	0.0094183	0.0561107	4.10721	0.211088
ENSG00000186564	-0.0101694	0.056045	3.15819	-0.469736
ENSG00000223643	-0.00955439	0.0558787	1.73852	0.221043
ENSG00000249715	0.0126553	0.0558161	0.459848	0.548497
ENSG00000180919	-0.00924324	0.0557004	2.58982	-0.383684
ENSG00000201998	-0.0204162	0.0556835	0.779533	-0.619549
ENSG00000187889	0.0118254	0.0556672	2.7513	0.296298
ENSG00000133317	-0.00932443	0.0555975	10.4681	0.126862
ENSG00000233405	-0.0145633	0.0555026	1.66881	0.0991748
ENSG00000223220	-0.0101032	0.0555025	3.04296	-0.0246811
ENSG00000238097	-0.0150023	0.0553601	0.185191	-0.655132
ENSG00000179165	0.0109142	0.0553341	1.12996	0.202963
ENSG00000055211	0.00997599	0.0552671	0.796621	0.579159
ENSG00000175485	-0.0115187	0.0552386	2.34211	-0.119513
ENSG00000137441	-0.0168478	0.0552085	0.97678	-0.808016
ENSG00000215158	0.0163911	0.0550825	1.18033	-0.00645051
ENSG00000263676	-0.00791045	0.0550542	7.50196	-0.459499
ENSG00000253344	-0.0109864	0.0550007	0.22584	-0.786231
ENSG00000186523	-0.010169	0.0549965	2.00562	-0.353479
ENSG00000248874	-0.00994057	0.0549235	0.983047	-0.395757
ENSG00000199580	-0.0118281	0.0549161	2.73679	-0.147987
ENSG00000166682	-0.0117725	0.0548819	1.77443	-0.848214
ENSG00000169964	0.01246	0.0548668	0.268801	0.634528
ENSG00000161800	0.0108338	0.05478	2.2527	0.274001
ENSG00000252271	-0.0158525	0.0547776	0.512681	-0.745011
ENSG00000253398	-0.0182981	0.0547691	0.197175	-0.718155
ENSG00000131845	0.00896229	0.0547654	1.31956	0.298321
ENSG00000203386	-0.0110224	0.0547472	0.0157328	-0.842342
ENSG00000165837	-0.0143136	0.0546216	2.46976	0.0249405
ENSG00000228421	0.0115887	0.0544553	1.40802	0.247886
ENSG00000238686	0.0084102	0.0544037	1.26114	0.192674
ENSG00000234497	0.01647	0.0542873	2.90185	0.0230337
ENSG00000100599	-0.00983789	0.0542342	8.64102	-0.440029
ENSG00000161103	0.0105328	0.0541581	0.331316	0.798029
ENSG00000255422	0.00929916	0.0541459	7.17493	0.42325
ENSG00000258183	-0.0107573	0.0539651	1.44906	-0.56719
ENSG00000225056	-0.0133452	0.0539636	3.0252	-0.0661545
ENSG00000144476	0.012179	0.0539143	1.51866	0.703948
ENSG00000169429	-0.0109982	0.0539115	10.4189	0.109336
ENSG00000239625	-0.012594	0.0538171	0.590002	0.580446
ENSG00000237552	-0.00819274	0.0537537	1.40432	-0.0498703
ENSG00000227723	-0.011803	0.0534429	0.238432	-0.799527
ENSG00000164621	0.0109002	0.0533805	7.60905	0.202038
ENSG00000121068	-0.00950232	0.0532016	0.662031	-0.627403
ENSG00000136720	0.0146381	0.0531555	1.98167	0.639488
ENSG00000158669	-0.013125	0.0530401	2.46663	-0.646816
ENSG00000221392	0.00834146	0.0529965	0.954823	0.286259
ENSG00000144488	0.0109576	0.0529904	5.75558	-0.0973365
ENSG00000227960	-0.0112346	0.0529616	0.211914	-0.0726266
ENSG00000164556	-0.0089724	0.0529417	4.24142	-0.145969
ENSG00000204356	0.015513	0.0527963	0.333017	-0.118828
ENSG00000149635	-0.0132226	0.0527883	6.94111	-0.0955914
ENSG00000173171	0.00800824	0.0527372	1.2673	0.269698
ENSG00000248528	-0.0123357	0.0526686	0.239118	-0.134904
ENSG00000088247	-0.0124246	0.0526137	0.890642	-0.417153
ENSG00000175806	-0.0143037	0.0525982	5.1636	-0.368056
ENSG00000186143	-0.00866742	0.052597	4.45091	0.172138
ENSG00000225857	0.0135664	0.0525738	0.0623023	0.767912
ENSG00000240820	0.0115271	0.0525495	3.33869	0.337855
ENSG00000250654	0.00843155	0.0524062	3.14736	0.17383
ENSG00000229314	-0.0136925	0.0523974	5.58401	-0.120437
ENSG00000108395	0.0131623	0.052188	5.92943	0.457809
ENSG00000102904	0.0137927	0.0521534	2.31545	0.46722
ENSG00000141873	-0.0116813	0.0521406	9.17067	0.0946121
ENSG00000185507	-0.0083346	0.0520701	4.66301	0.243009
ENSG00000175928	0.00894396	0.0520506	2.4739	0.562899
ENSG00000225598	0.0104025	0.0520358	1.47317	0.369874
ENSG00000170638	-0.0127532	0.0519952	5.94055	-0.487234
ENSG00000169836	0.00921577	0.0519253	1.57102	0.269258
ENSG00000254952	-0.0111839	0.0519178	5.37331	0.0360807
ENSG00000238297	-0.0150198	0.0518148	0.859832	-0.178495
ENSG00000196666	-0.00863744	0.0517985	0.700683	-0.816393
ENSG00000109956	-0.010008	0.0517215	0.868154	-0.743454
ENSG00000163520	0.00976149	0.0516578	0.56846	0.621874
ENSG00000239941	-0.0122479	0.0515152	4.30041	-0.00147735
ENSG00000184937	-0.0117706	0.0514887	7.41252	0.169336
ENSG00000137563	-0.0160852	0.0514177	0.301358	-0.330264
ENSG00000247134	-0.0119185	0.051344	0.50873	-0.760262
ENSG00000012660	0.0102054	0.0512684	1.85389	0.117734
ENSG00000240108	0.0123237	0.0512459	1.38755	0.179552
ENSG00000171049	-0.010203	0.0512245	5.74379	0.170931
ENSG00000185630	0.00792561	0.0510719	1.58747	0.726477
ENSG00000253503	-0.0115248	0.0510144	1.29245	0.078171
ENSG00000188525	0.0108668	0.0509856	1.95139	0.393535
ENSG00000256888	0.00775881	0.0509841	1.59199	0.470346
ENSG00000252450	0.00791271	0.0508898	2.53947	-0.237514
ENSG00000253687	-0.0120969	0.0508339	1.98747	-0.849749
ENSG00000231453	0.0117254	0.0507901	0.132227	0.677142
ENSG00000225836	-0.0121079	0.0507422	0.807374	0.0531487
ENSG00000078902	-0.00854643	0.050723	4.34932	-0.537896
ENSG00000170953	-0.0118881	0.0506789	0.271023	-0.737745
ENSG00000172139	0.00970505	0.0506284	4.01811	-0.299849
ENSG00000231150	-0.0129539	0.0505366	0.0714732	-0.32342
ENSG00000165417	0.0119448	0.050479	2.33413	0.547202
ENSG00000242550	-0.0119132	0.050468	6.29361	-0.0587755
ENSG00000135472	0.0125061	0.0504174	2.186	0.388606
ENSG00000182218	0.0116878	0.0504035	0.418474	0.338198
ENSG00000249169	-0.0109161	0.0504004	0.0926303	-0.545089
ENSG00000181404	-0.0126779	0.0503726	3.57572	-0.565436
ENSG00000231185	-0.00745233	0.0502265	6.67438	-0.504182
ENSG00000076554	0.00950308	0.0501421	10.8096	0.135781
ENSG00000071794	0.0132895	0.0500716	4.60107	0.251003
ENSG00000224905	0.00976504	0.050051	2.73301	0.165055
ENSG00000236104	0.00865237	0.0500052	0.000609107	0.63881
ENSG00000259001	-0.0115506	0.0497406	1.89977	-0.811298
ENSG00000169862	0.00769169	0.049715	3.72037	0.309617
ENSG00000130590	-0.0109835	0.0497018	3.95935	0.127218
ENSG00000172901	0.012457	0.0495654	0.164296	0.244795
ENSG00000105755	-0.014335	0.0492837	7.91882	-0.163346
ENSG00000111879	0.0109411	0.0492673	3.30633	0.268501
ENSG00000173207	0.00803353	0.0492552	2.6341	0.663858
ENSG00000106330	-0.00903553	0.0492348	7.88553	-0.582362
ENSG00000107140	0.0169984	0.0490995	1.10408	0.668148
ENSG00000158427	0.00862536	0.0490808	7.51545	0.180588
ENSG00000124713	0.00837744	0.0489877	1.85372	0.467232
ENSG00000065923	0.0134721	0.0489849	2.76888	0.711127
ENSG00000199411	0.0104518	0.0487415	1.10913	-0.18269
ENSG00000185065	0.00823824	0.0487388	6.95031	0.432075
ENSG00000116711	-0.0137359	0.0487308	4.08089	-0.825813
ENSG00000164077	-0.0122246	0.0486722	2.19243	-0.279396
ENSG00000258010	-0.00931434	0.0486602	1.25171	-0.652935
ENSG00000237753	-0.00848777	0.0484488	2.75488	-0.544853
ENSG00000112658	0.0106948	0.0483853	0.726193	0.423886
ENSG00000175414	0.00790881	0.0483666	1.94836	0.495817
ENSG00000249290	-0.0101176	0.0483392	0.0045318	-0.794734
ENSG00000198003	0.0111521	0.0482277	1.49238	0.78974
ENSG00000105672	-0.00904582	0.0482022	2.05926	-0.358939
ENSG00000255929	-0.00920322	0.0481633	12.1358	-0.312514
ENSG00000048471	0.0131369	0.0480041	3.0475	0.257417
ENSG00000094916	0.00906767	0.0480033	6.70055	0.677125
ENSG00000153896	0.0086029	0.0479757	0.354759	0.333712
ENSG00000248278	0.00929001	0.04795	4.87075	0.520231
ENSG00000206814	-0.00972202	0.0478124	2.43909	-0.777794
ENSG00000158552	-0.0221838	0.0477973	4.11139	-0.177954
ENSG00000257797	-0.0118966	0.0477882	1.33698	-0.551604
ENSG00000065371	-0.00924786	0.0477739	0.851299	-0.817672
ENSG00000100191	-0.00756128	0.0477645	0.417932	-0.837755
ENSG00000163399	-0.00760717	0.0477578	2.09464	-0.809873
ENSG00000200833	-0.0109173	0.0476886	1.45553	-0.609948
ENSG00000114030	0.0116761	0.0475422	3.19822	0.142474
ENSG00000140479	-0.0116685	0.0473169	1.86081	-0.525554
ENSG00000196970	-0.00741007	0.0472817	4.01063	-0.252572
ENSG00000169627	-0.0103136	0.0471621	1.50791	-0.33005
ENSG00000201048	-0.0101592	0.0471362	1.70929	-0.454598
ENSG00000146776	-0.0109748	0.0471355	5.85553	-0.608152
ENSG00000142102	-0.0105589	0.0470548	6.98383	-0.249648
ENSG00000186810	-0.00952139	0.0470222	5.89975	-0.104798
ENSG00000099624	-0.0108744	0.0469753	3.27878	-0.838672
ENSG00000267200	0.0101984	0.0469569	0.961471	0.240623
ENSG00000161652	0.00808236	0.0469294	2.9801	-0.297655
ENSG00000200983	-0.00841544	0.0468483	0.436427	-0.419958
ENSG00000252050	-0.0076529	0.0467813	0.219717	-0.808246
ENSG00000143369	-0.0130624	0.0467554	3.45321	-0.648604
ENSG00000226985	0.0102322	0.0467522	1.37337	-0.464207
ENSG00000179817	-0.0141119	0.046738	0.344753	-0.808659
ENSG00000184497	-0.00809308	0.0465287	5.58194	-0.37436
ENSG00000232290	-0.00616358	0.0464535	0.639891	-0.436947
ENSG00000249709	-0.00927499	0.0464484	2.91859	-0.111318
ENSG00000267100	-0.0101023	0.0463795	1.38153	0.316051
ENSG00000105549	0.00804903	0.0462768	0.768108	0.108709
ENSG00000223466	0.0109732	0.0462178	0.227323	0.513318
ENSG00000265962	0.011869	0.0461426	0.308238	0.368703
ENSG00000225931	-0.00743266	0.0461148	1.76705	-0.89367
ENSG00000204363	0.00957089	0.0461057	0.304715	0.395895
ENSG00000197448	-0.00733664	0.0460851	5.28258	-0.718388
ENSG00000102699	-0.00667929	0.0460809	5.66578	-0.13708
ENSG00000256298	-0.00979425	0.0460308	2.21801	0.0117223
ENSG00000221763	0.0085239	0.0459984	0.693864	0.314358
ENSG00000229859	0.00742463	0.045842	0.638426	0.561514
ENSG00000134490	0.010759	0.0457965	3.81986	0.420219
ENSG00000168502	0.0106711	0.045676	1.11227	0.276316
ENSG00000226516	-0.0084287	0.0455872	0.842814	-0.240413
ENSG00000181852	0.00904285	0.0453699	2.90748	0.360424
ENSG00000124602	-0.00854362	0.0452412	2.99848	-0.0493107
ENSG00000248668	0.00853454	0.0451847	1.14938	0.244648
ENSG00000119318	0.0103569	0.0451605	4.19784	0.435788
ENSG00000240589	0.00703418	0.0451553	1.04075	-0.016202
ENSG00000226957	0.00716122	0.0451402	1.44788	0.634434
ENSG00000131375	0.00928479	0.0451309	5.37157	0.245711
ENSG00000138604	-0.00926437	0.0450033	3.266	-0.518691
ENSG00000163975	-0.00882196	0.0449648	2.57665	-0.726837
ENSG00000169609	-0.00984118	0.0448669	0.0338125	-0.763003
ENSG00000238657	-0.00820255	0.0448656	0.636625	0.0790544
ENSG00000197971	-0.00678503	0.0448211	1.28536	-0.799778
ENSG00000241764	-0.0099977	0.0447691	1.1272	-0.749128
ENSG00000233384	-0.00947107	0.0447686	3.32998	-0.177688
ENSG00000172404	-0.0083804	0.0447276	0.0553366	-0.738739
ENSG00000112319	-0.0071123	0.0446916	1.17814	-0.473282
ENSG00000200708	-0.0109828	0.0446899	0.433903	-0.694518
ENSG00000005381	-0.00696609	0.044677	11.6214	-0.0251377
ENSG00000177721	0.00819529	0.0446139	1.32008	0.533569
ENSG00000252854	-0.00762564	0.0446059	1.12134	-0.650427
ENSG00000182732	0.0102954	0.0445328	0.55249	0.533029
ENSG00000228277	-0.0109086	0.0444823	1.25707	-0.290944
ENSG00000236724	-0.0145673	0.0444598	1.49013	-0.0145512
ENSG00000166007	-0.00891114	0.0444229	0.153232	-0.816096
ENSG00000139515	-0.00831235	0.044369	2.45128	-0.218697
ENSG00000232885	-0.00754801	0.0443451	1.55656	-0.15465
ENSG00000145358	0.00881909	0.0441833	0.112679	0.268271
ENSG00000187848	0.00787619	0.0441183	1.12584	0.550915
ENSG00000238232	0.00903469	0.0440524	3.7593	-0.0142451
ENSG00000236760	0.00934741	0.044022	1.61159	0.276563
ENSG00000133246	-0.0103572	0.043933	8.68496	0.292354
ENSG00000116396	-0.0237668	0.0439178	2.44864	-0.340595
ENSG00000240940	-0.0136262	0.0439168	0.386647	-0.614954
ENSG00000115464	0.00758519	0.0438323	11.0137	0.381794
ENSG00000224228	0.00839366	0.0437844	1.13312	0.303375
ENSG00000175873	-0.00922099	0.0437637	3.50496	-0.0132179
ENSG00000146386	-0.0124334	0.0437545	2.43299	-0.261303
ENSG00000133985	0.00994269	0.0437258	2.71873	0.626368
ENSG00000252010	-0.00635759	0.0435421	3.30741	-0.473787
ENSG00000229292	0.00995013	0.0434715	0.330405	0.212999
ENSG00000232150	-0.00880263	0.0433862	1.11805	-0.132798
ENSG00000063322	0.00929318	0.0432138	0.654582	0.502297
ENSG00000257947	-0.00866189	0.0431921	0.566655	-0.576082
ENSG00000011454	0.00718794	0.0431107	4.44271	0.612867
ENSG00000226785	-0.00653791	0.0430564	0.00577133	-0.830541
ENSG00000188992	0.00967134	0.0429902	4.90143	0.176406
ENSG00000229056	-0.00841523	0.0429768	0.702666	-0.775326
ENSG00000230768	-0.00579534	0.0428737	1.6812	-0.238872
ENSG00000101189	-0.00849001	0.0428679	2.68445	-0.32294
ENSG00000179241	-0.00779196	0.0428633	3.88836	-0.513404
ENSG00000168903	-0.0069068	0.0428367	2.34572	-0.290382
ENSG00000205279	0.0101598	0.042828	3.17158	-0.146853
ENSG00000007237	-0.00927076	0.0428116	0.554212	-0.797437
ENSG00000103194	0.00973944	0.0427802	2.41775	0.575576
ENSG00000254396	-0.00830363	0.0425235	2.73813	-0.641638
ENSG00000200924	-0.0094826	0.0424734	0.574553	-0.598862
ENSG00000249776	-0.00820362	0.0424504	1.39853	-0.61536
ENSG00000239886	-0.0115641	0.0424404	1.32396	-0.648154
ENSG00000131188	-0.00802654	0.042328	2.1271	-0.794579
ENSG00000254521	-0.0121288	0.0422884	9.62774	-0.131065
ENSG00000258791	-0.00911478	0.0422335	0.917323	-0.830271
ENSG00000256226	-0.00784756	0.0422067	2.00394	-0.34036
ENSG00000187773	-0.0103787	0.0421471	1.54595	-0.885825
ENSG00000138100	0.00770901	0.0420786	0.00480714	0.155938
ENSG00000204677	0.00635852	0.0419651	0.919374	0.383329
ENSG00000144909	0.00764197	0.0418472	9.51566	0.0426763
ENSG00000100994	-0.00721947	0.0416833	8.19667	-0.574453
ENSG00000132275	-0.00729322	0.0416544	1.18239	-0.799433
ENSG00000101197	-0.00815843	0.0416298	0.20206	-0.906585
ENSG00000229370	-0.00637329	0.0416175	0.357146	-0.324188
ENSG00000253679	0.0079637	0.0415413	3.10982	0.144224
ENSG00000168256	0.00949536	0.0415323	1.18964	0.0149437
ENSG00000077984	-0.00798586	0.0415283	4.01817	-0.488385
ENSG00000101916	-0.0112992	0.0414861	5.68911	0.086221
ENSG00000102055	-0.00830367	0.0414717	0.943977	-0.0847636
ENSG00000130177	-0.00876614	0.0414364	0.0513089	-0.615311
ENSG00000068615	0.00771708	0.041339	2.45227	0.483267
ENSG00000150991	0.0131131	0.0412673	0.072722	0.459984
ENSG00000257849	0.00789863	0.0412469	0.155734	0.474319
ENSG00000265060	0.00898137	0.041186	1.10863	0.384295
ENSG00000225179	0.0145361	0.041182	1.91507	0.392021
ENSG00000019995	0.00822376	0.0411777	3.21823	0.756876
ENSG00000253614	-0.012591	0.0411388	0.862132	-0.479956
ENSG00000233327	0.00836783	0.0411153	0.252433	0.305418
ENSG00000167769	0.00834354	0.0410774	0.104824	0.546906
ENSG00000125775	-0.00730985	0.0410704	3.33487	-0.722062
ENSG00000184939	0.00765992	0.0410642	2.41213	0.858314
ENSG00000108001	-0.00621025	0.0410458	0.342151	-0.750558
ENSG00000253955	0.00872426	0.040973	2.55895	0.377659
ENSG00000133561	-0.0101342	0.0409683	4.41	-0.123824
ENSG00000146556	-0.00710514	0.0409558	4.05145	-0.360315
ENSG00000170122	-0.0082688	0.0409216	2.39462	-0.171732
ENSG00000189077	-0.00721684	0.0408569	2.92611	-0.722079
ENSG00000236389	-0.0107329	0.0408264	0.039102	-0.634573
ENSG00000141469	-0.00790289	0.0406938	2.73787	0.134808
ENSG00000238330	0.00788443	0.0406355	0.01613	0.642698
ENSG00000138175	0.0160187	0.0406301	9.15625	0.543321
ENSG00000180011	-0.00903339	0.0405571	3.1813	-0.315387
ENSG00000246379	0.00866101	0.0404065	2.01748	0.00257567
ENSG00000200842	-0.007462	0.0403713	1.05115	-0.55569
ENSG00000103253	-0.006391	0.0402838	3.93627	-0.666404
ENSG00000257373	-0.00740484	0.0402693	0.784225	0.206961
ENSG00000213822	-0.0170497	0.0402436	3.33118	-0.292694
ENSG00000251182	-0.00791377	0.0401217	0.400031	-0.750916
ENSG00000199796	-0.00693296	0.0400652	0.16835	0.135738
ENSG00000088970	-0.00819961	0.0400316	1.60051	-0.376572
ENSG00000183346	0.00589991	0.0399762	1.29526	-0.136748
ENSG00000249753	-0.00928478	0.0399395	0.721839	-0.735141
ENSG00000238322	0.00669227	0.0398779	2.6176	-0.0181475
ENSG00000112175	0.00641529	0.0398095	2.43349	0.701723
ENSG00000104228	-0.00571006	0.039698	5.47382	-0.234249
ENSG00000240306	-0.00740476	0.0396737	0.403224	0.0397273
ENSG00000198586	0.00615259	0.0396524	5.78342	0.529788
ENSG00000159182	-0.0100402	0.0395853	0.032826	-0.656033
ENSG00000199492	0.00634178	0.0395787	3.63824	-0.127407
ENSG00000141098	0.00807036	0.0394586	2.59415	0.33483
ENSG00000207693	0.00720924	0.0394102	0.635728	0.260091
ENSG00000267107	0.00660911	0.0392877	0.468621	0.0600797
ENSG00000118733	0.00757431	0.0392565	2.15209	-0.0314159
ENSG00000128266	0.00840339	0.0392061	10.3834	-0.0461738
ENSG00000236720	-0.00790471	0.0390844	0.487743	-0.0748394
ENSG00000161813	0.0069433	0.0390769	7.74501	-0.411332
ENSG00000120334	0.00688039	0.0389959	1.15112	0.498719
ENSG00000080031	-0.00742687	0.0389877	8.15665	-0.429016
ENSG00000075089	0.00793674	0.038887	5.7591	0.391606
ENSG00000235140	-0.00784984	0.0387912	2.64515	0.053232
ENSG00000258561	-0.0081196	0.0387731	8.63806	-0.241225
ENSG00000181171	-0.0073274	0.0387584	4.11068	0.00502349
ENSG00000089123	-0.00719807	0.038738	2.355	-0.549228
ENSG00000166455	0.00632182	0.0387122	2.36623	0.446778
ENSG00000225766	-0.0104061	0.0386747	5.21355	-0.0987068
ENSG00000166866	-0.00731094	0.0386184	4.85812	-0.328998
ENSG00000166532	0.00636482	0.0386083	5.81065	0.00550929
ENSG00000256195	0.00875177	0.0385538	0.6335	0.430087
ENSG00000255843	-0.010465	0.0385435	1.13217	-0.79915
ENSG00000161847	-0.00683202	0.0385298	4.63152	0.0338126
ENSG00000258459	0.00824696	0.0384834	4.7183	0.363715
ENSG00000094975	0.00710122	0.0383802	0.987372	0.363047
ENSG00000197965	0.0122601	0.0383526	2.73804	0.703662
ENSG00000248515	0.00617534	0.0383422	2.4542	-0.184525
ENSG00000178229	0.0113561	0.0383202	2.61823	0.150092
ENSG00000159455	0.0072659	0.0382435	0.356914	-0.530164
ENSG00000087253	-0.00781595	0.0381918	6.66962	-0.387595
ENSG00000151689	-0.00648185	0.0381324	9.74945	-0.326282
ENSG00000022840	0.00671179	0.0381283	3.36531	0.183049
ENSG00000203805	-0.00610898	0.0380276	2.46797	-0.232906
ENSG00000235568	-0.00710135	0.0380112	4.84462	0.232223
ENSG00000228522	-0.00732321	0.037999	0.340468	-0.522038
ENSG00000205649	-0.00656233	0.0379512	0.034039	-0.757665
ENSG00000233571	0.0073942	0.0379423	2.98394	0.0846735
ENSG00000199370	0.00637753	0.0378811	3.00943	0.406812
ENSG00000166869	0.00713968	0.037798	0.117928	-0.221271
ENSG00000146013	0.0071758	0.037782	1.34319	0.417646
ENSG00000164366	0.00610134	0.0377729	0.896743	0.395945
ENSG00000165801	-0.00737461	0.0375187	6.80082	-0.283652
ENSG00000169247	-0.0065306	0.0374977	10.0191	-0.623951
ENSG00000223027	-0.00590754	0.0374508	3.32005	0.316927
ENSG00000189362	-0.00730027	0.037445	1.217	-0.380517
ENSG00000250623	-0.00588148	0.0373401	0.715657	-0.41759
ENSG00000164116	0.00532199	0.0373343	0.702848	0.479637
ENSG00000164114	0.00591681	0.0373177	4.85407	0.527794
ENSG00000254814	-0.00815807	0.0372644	4.7735	-0.162639
ENSG00000203878	-0.00771807	0.0371784	0.714593	-0.231661
ENSG00000254687	-0.00688033	0.0371464	2.58625	-0.454974
ENSG00000105438	-0.00688433	0.0371356	4.5079	-0.0524773
ENSG00000139651	0.0107321	0.0369778	2.58607	0.467686
ENSG00000007350	-0.00718405	0.0369588	1.01026	-0.619799
ENSG00000222220	-0.00676295	0.0368837	0.165263	-0.167768
ENSG00000250820	0.00722971	0.0368811	1.88439	0.147818
ENSG00000115461	0.00581654	0.0368592	2.35478	0.390114
ENSG00000140993	0.0068299	0.0368392	2.37501	0.410778
ENSG00000167766	0.00526345	0.0366348	1.01492	0.733907
ENSG00000132017	-0.00663043	0.0366261	5.02394	-0.107099
ENSG00000228386	-0.0145492	0.0366122	3.0623	-0.296009
ENSG00000175093	0.006745	0.0362883	2.7338	0.164091
ENSG00000135002	-0.00504273	0.0362266	0.0319788	0.0676935
ENSG00000196415	-0.00846636	0.0361757	13.1283	0.101194
ENSG00000176601	0.00746725	0.036114	1.82428	0.545473
ENSG00000170128	-0.00673846	0.0360408	5.76895	0.0500522
ENSG00000257943	-0.00898098	0.0360299	0.176077	-0.163764
ENSG00000131759	-0.00956962	0.0359777	7.47398	-0.348165
ENSG00000146233	0.00619904	0.0358662	6.33486	-0.0762956
ENSG00000123472	0.00657726	0.0358358	4.69974	-0.271557
ENSG00000160256	-0.00676529	0.0358211	2.33215	-0.634993
ENSG00000172236	-0.00818672	0.035803	4.46592	-0.652161
ENSG00000170017	0.00785751	0.0357867	0.012374	0.657516
ENSG00000170577	0.00657074	0.0357794	0.763727	0.556901
ENSG00000006607	-0.00663763	0.0356928	0.000206687	-0.877385
ENSG00000244376	-0.00665175	0.0356336	2.5587	-0.0618557
ENSG00000183260	-0.00701599	0.0356267	5.77635	0.0304086
ENSG00000114779	-0.00667401	0.0355701	5.10478	-0.232454
ENSG00000235399	-0.00549371	0.0355519	2.26191	0.123842
ENSG00000234141	0.0057331	0.0354954	3.2506	0.349405
ENSG00000248343	0.00614267	0.035488	2.10207	0.216564
ENSG00000232316	0.00550464	0.035435	0.18634	0.537231
ENSG00000166068	-0.00578675	0.0353329	2.46419	-0.693691
ENSG00000183137	0.00566843	0.0352458	0.962441	0.48144
ENSG00000186115	-0.00836267	0.0352368	4.61465	-0.119735
ENSG00000202399	0.00650146	0.0351077	0.437515	-0.0708608
ENSG00000176563	-0.00554857	0.0350624	1.31165	-0.721102
ENSG00000128710	0.00661618	0.0350595	3.47283	-0.19312
ENSG00000258188	0.00653547	0.0349893	0.0156696	0.445707
ENSG00000126231	-0.00573845	0.0349735	2.07213	-0.0640923
ENSG00000249534	-0.00650567	0.0349242	0.0828621	-0.716079
ENSG00000186314	-0.005453	0.0348613	8.50063	-0.348554
ENSG00000100029	-0.00908597	0.0348235	2.75049	-0.822807
ENSG00000226686	0.00647954	0.0347554	1.12515	0.486178
ENSG00000235933	-0.00770437	0.0347158	0.256969	-0.179527
ENSG00000258672	0.00543313	0.0347042	3.2166	0.306093
ENSG00000253719	0.00856076	0.0346631	5.10231	0.22558
ENSG00000256643	-0.00759811	0.0346468	4.95781	-0.248228
ENSG00000160908	-0.00714925	0.0346114	2.14478	-0.756073
ENSG00000109929	0.0122421	0.0346054	5.77201	-0.492213
ENSG00000113555	-0.00644429	0.0345634	1.93645	-0.712476
ENSG00000139372	0.00598205	0.0345185	3.71854	0.476239
ENSG00000147526	-0.00647546	0.0345168	1.5369	-0.456087
ENSG00000142669	-0.00512456	0.0344906	9.01508	-0.33693
ENSG00000244025	-0.00635429	0.0344893	0.542895	-0.688536
ENSG00000172239	0.00717297	0.0344438	1.74516	0.312661
ENSG00000168481	-0.00671788	0.0343768	0.232023	-0.781879
ENSG00000110987	0.00626674	0.0343672	12.082	0.0472308
ENSG00000240639	-0.00711803	0.034321	0.294112	-0.704222
ENSG00000176659	-0.00538253	0.0342541	7.34999	0.0794161
ENSG00000106178	-0.00722198	0.0342183	6.122	-0.388223
ENSG00000140365	-0.0049293	0.0342004	4.89387	-0.68118
ENSG00000252697	-0.00646949	0.0341016	0.350852	0.267054
ENSG00000155256	-0.00616795	0.0340934	4.09491	-0.776537
ENSG00000257657	-0.00655521	0.0340038	1.40167	-0.593333
ENSG00000254130	0.00886113	0.0339188	0.47476	0.312261
ENSG00000242578	0.00597157	0.0339147	0.555859	0.249531
ENSG00000233143	0.00588659	0.0338806	1.40013	-0.215778
ENSG00000226813	-0.00784497	0.033854	0.0711707	-0.813718
ENSG00000225805	0.0058083	0.0338403	1.01585	0.680282
ENSG00000248443	-0.00592134	0.0338178	0.0739725	-0.102808
ENSG00000130489	-0.00610451	0.0337962	6.61915	-0.679658
ENSG00000219445	0.0190924	0.0336451	2.29559	0.214022
ENSG00000178163	0.0050903	0.0335582	2.34173	0.180746
ENSG00000165152	-0.00546479	0.033518	5.08648	-0.275708
ENSG00000204256	0.00535643	0.0334648	2.40078	0.235292
ENSG00000163331	0.00581081	0.0333466	2.38339	0.25546
ENSG00000091879	-0.0689459	0.0333333	0.113822	-0.343519
ENSG00000202089	-0.00559538	0.0333313	3.90072	-0.12598
ENSG00000172336	-0.00626047	0.033317	1.96646	-0.310937
ENSG00000246130	-0.00484327	0.0332895	5.6665	-0.464647
ENSG00000121377	-0.00540115	0.0332751	2.1613	0.330898
ENSG00000212371	0.00559924	0.0332195	1.80278	-0.483258
ENSG00000111530	0.0230429	0.0332099	7.80548	0.397361
ENSG00000242689	-0.0233833	0.0332075	0.0159905	-0.470316
ENSG00000228799	0.0263611	0.0332005	0.559373	-0.345294
ENSG00000146453	0.0075461	0.0331509	1.50714	-0.143223
ENSG00000206936	-0.00547106	0.0331074	3.02995	0.0849612
ENSG00000234777	-0.0184864	0.0330978	0.790267	-0.612707
ENSG00000136315	-0.00620664	0.0330823	9.53903	-0.00842649
ENSG00000203605	-0.015511	0.0330798	0.39063	-0.470343
ENSG00000251460	-0.0232779	0.0330749	0.148179	-0.589045
ENSG00000173451	0.00524326	0.0330403	5.14735	0.580247
ENSG00000240723	0.00452514	0.0330053	0.596442	0.585163
ENSG00000200783	-0.00453562	0.0329786	2.35599	-0.756122
ENSG00000231054	0.00681217	0.0329581	0.6071	0.749927
ENSG00000225791	-0.0220078	0.0329545	1.69838	-0.391984
ENSG00000135914	-0.0154571	0.0329531	0.0876887	-0.735123
ENSG00000239398	-0.00566242	0.0329211	1.81662	0.351701
ENSG00000213614	-0.00626498	0.0328903	2.81181	-0.896217
ENSG00000226965	0.00484011	0.0328595	3.43229	-0.385287
ENSG00000234854	-0.0165444	0.0328571	1.66757	0.272793
ENSG00000114520	0.0175969	0.0328467	4.40698	-0.254612
ENSG00000155087	0.00547139	0.0328409	4.64329	-0.0959979
ENSG00000167780	0.0144177	0.0328264	0.406604	0.190576
ENSG00000163155	0.0172136	0.0328125	2.53227	0.254638
ENSG00000227893	-0.0159497	0.0327759	0.839144	-0.310343
ENSG00000156313	-0.0194429	0.032716	0.0556662	-0.603944
ENSG00000141569	-0.0167255	0.0326996	4.62727	0.128477
ENSG00000167633	-0.0187963	0.0326613	2.32981	0.412586
ENSG00000203362	0.00471293	0.0326143	4.38972	-0.45183
ENSG00000196344	-0.0183499	0.032598	0.299396	-0.115276
ENSG00000183281	0.00543459	0.0325917	2.25628	0.626024
ENSG00000181867	-0.0142268	0.0325843	0.0766076	-0.0847652
ENSG00000182584	-0.0140814	0.0325729	1.94845	-0.322176
ENSG00000236345	-0.0064435	0.0324931	7.62704	-0.322758
ENSG00000150712	0.00516058	0.0324783	6.84417	0.437197
ENSG00000067334	0.0124481	0.0324461	0.672752	0.510358
ENSG00000144962	0.0138209	0.0324461	1.67245	0.0533158
ENSG00000251860	0.00635888	0.0324461	0.235011	0.367315
ENSG00000172409	-0.005487	0.0324361	1.00258	-0.245602
ENSG00000177030	-0.00763938	0.0324103	3.03285	0.106616
ENSG00000233086	-0.00534451	0.0323791	1.12977	0.267607
ENSG00000233919	-0.00533135	0.0323704	0.72464	-0.61908
ENSG00000136813	0.0160474	0.0323457	0.576716	0.834149
ENSG00000114115	0.00678194	0.0323435	0.992562	0.449643
ENSG00000184205	0.0124353	0.03233	5.9552	0.127272
ENSG00000158793	0.00527438	0.0323065	0.639777	0.221901
ENSG00000234233	0.00512628	0.0322872	1.76556	-0.0600858
ENSG00000231172	-0.00750606	0.0322172	2.29024	-0.392671
ENSG00000174574	0.0142182	0.0322013	4.59357	-0.242289
ENSG00000232116	-0.0149815	0.032197	0.105195	-0.840864
ENSG00000183571	0.00574727	0.0321828	0.610644	0.113042
ENSG00000147050	0.00464112	0.0321406	3.38397	0.444659
ENSG00000118434	-0.0164324	0.0321237	0.252957	-0.759492
ENSG00000261738	-0.00847445	0.0320984	0.934791	0.183972
ENSG00000077454	-0.00528057	0.0320958	7.05212	-0.427421
ENSG00000164120	-0.0143633	0.0320896	0.00361736	-0.692904
ENSG00000251369	0.0122757	0.0320377	0.310462	-0.0982934
ENSG00000202429	-0.00469192	0.0320209	0.605034	-0.477853
ENSG00000230805	0.0135455	0.0319951	1.03661	0.0674829
ENSG00000143387	-0.0101051	0.0318519	1.14286	-0.679041
ENSG00000159842	-0.00724664	0.0318124	3.68445	-0.333581
ENSG00000103222	0.0128646	0.0317523	0.477132	0.381472
ENSG00000064313	0.0117549	0.0317269	0.38986	0.813668
ENSG00000198846	0.00510195	0.0317258	5.42065	0.207618
ENSG00000252531	-0.0131735	0.0316981	1.33152	-0.404509
ENSG00000147873	-0.0126847	0.0316919	0.904967	-0.168955
ENSG00000105726	-0.0112782	0.0316857	3.198	-0.308431
ENSG00000241188	-0.0054427	0.0316778	3.28821	0.133395
ENSG00000269900	-0.0115684	0.0316302	0.935185	-0.795079
ENSG00000143398	0.0122673	0.0316302	3.10464	0.523186
ENSG00000221826	0.00579641	0.0315923	0.101162	0.42568
ENSG00000160218	-0.0116165	0.0314667	1.47203	0.240682
ENSG00000252603	-0.00570644	0.0314651	1.71981	-0.102097
ENSG00000177340	0.0056711	0.0314416	1.76724	0.463207
ENSG00000214176	-0.0126433	0.0313869	5.60859	0.218117
ENSG00000255256	-0.00473038	0.0313652	0.534018	-0.616752
ENSG00000248487	-0.0118453	0.0313172	1.48593	-0.590909
ENSG00000182405	-0.0121026	0.0313131	1.6805	-0.246988
ENSG00000223659	-0.00549788	0.0312689	4.31328	-0.20688
ENSG00000231403	-0.00518698	0.0312343	1.76381	0.209794
ENSG00000054267	0.0102054	0.0312336	1.37079	0.738844
ENSG00000228126	-0.0110885	0.0311914	0.0702114	-0.17389
ENSG00000252901	0.0105073	0.0311787	0.627093	0.126839
ENSG00000200483	-0.0097271	0.0311364	1.04759	-0.436462
ENSG00000232224	0.0101227	0.0311024	0.00430416	0.759353
ENSG00000201533	-0.00566997	0.0310922	1.77575	-0.496246
ENSG00000154743	-0.0122935	0.0310078	3.06895	0.0143835
ENSG00000169962	0.010453	0.0309877	2.05004	0.606221
ENSG00000170734	0.00583622	0.0309777	3.73808	0.0431193
ENSG00000118855	-0.00589096	0.0309772	11.2071	-0.0208607
ENSG00000178172	0.0100384	0.0309711	1.05137	0.536247
ENSG00000114738	-0.0109158	0.0309618	9.69079	0.139441
ENSG00000203690	-0.00825071	0.0309611	2.00558	-0.152676
ENSG00000230834	-0.00471164	0.0309556	7.08803	-0.260967
ENSG00000168515	-0.0112784	0.0309434	0.000551722	-0.181075
ENSG00000220575	0.0114822	0.0309343	2.65865	-0.340445
ENSG00000207276	-0.0104833	0.0309042	0.604306	-0.427405
ENSG00000173418	-0.00974622	0.0308824	3.40484	-0.206791
ENSG00000252404	-0.0106228	0.0308598	0.820087	-0.585818
ENSG00000254826	-0.00496792	0.0308527	2.92225	0.272529
ENSG00000214216	-0.00491422	0.0308201	0.685137	-0.0551333
ENSG00000187682	0.0107148	0.0307898	0.365607	0.487615
ENSG00000226913	0.0103443	0.0307786	2.65573	0.0652135
ENSG00000163348	0.00972101	0.0307087	0.642796	0.554521
ENSG00000181374	-0.0104667	0.0305952	0.135798	-0.692972
ENSG00000181358	0.00481611	0.0305932	0.323426	0.490874
ENSG00000105679	-0.0108242	0.0305556	1.54211	-0.7556
ENSG00000138867	-0.00879965	0.0305463	0.648533	-0.458559
ENSG00000213420	0.00835106	0.0304938	3.01899	-0.142234
ENSG00000234929	0.00591134	0.0304916	0.0134546	0.0913077
ENSG00000213123	0.010944	0.0304726	3.23705	0.723473
ENSG00000204815	0.0102341	0.0304687	2.69839	-0.536766
ENSG00000243562	-0.00462345	0.0304449	5.08547	-0.020935
ENSG00000128271	0.0104357	0.0304348	4.73611	0.386738
ENSG00000226763	0.00958002	0.0304136	1.29072	-0.23112
ENSG00000242764	-0.00976432	0.0304136	0.0196574	-0.453574
ENSG00000205482	-0.00545514	0.0303965	2.58178	-0.0340783
ENSG00000137463	0.00506772	0.0303632	1.00112	0.750121
ENSG00000237452	-0.0104367	0.0303371	0.325253	-0.410425
ENSG00000198597	-0.00641195	0.0303045	0.872047	-0.736663
ENSG00000171540	0.00978621	0.0302938	0.767298	0.466772
ENSG00000266433	0.00487601	0.0302915	0.259023	0.213448
ENSG00000165113	0.0104555	0.0302789	6.97315	0.747805
ENSG00000258175	-0.00531247	0.0302556	2.58174	-0.0497259
ENSG00000228944	-0.00964355	0.0302419	1.15629	-0.00652597
ENSG00000112592	0.00429918	0.0302412	0.692357	0.457566
ENSG00000251595	0.00989156	0.0302381	5.92568	0.148557
ENSG00000236388	-0.00527577	0.0302077	2.30636	-0.244532
ENSG00000150977	-0.00941097	0.0301075	8.91977	0.0565732
ENSG00000226381	0.00938507	0.0300781	3.39143	0.614755
ENSG00000223342	-0.0097776	0.0300629	4.88402	0.089787
ENSG00000189326	-0.00901606	0.030038	0.864996	0.344093
ENSG00000248307	0.00543208	0.030038	1.66896	-0.189132
ENSG00000182747	-0.00999086	0.0300133	1.43882	-0.209987
ENSG00000167925	-0.00707223	0.0299882	4.32085	-0.710471
ENSG00000215196	0.00507479	0.0299803	0.0313785	0.525032
ENSG00000153048	0.00911841	0.0299731	1.10477	0.431535
ENSG00000145016	0.0106216	0.0299731	4.75181	0.506726
ENSG00000111405	0.00602133	0.0299412	2.38324	0.48937
ENSG00000178950	-0.00468352	0.0299324	5.01966	-0.50701
ENSG00000077522	-0.00983619	0.0299242	2.25379	-0.640695
ENSG00000186625	0.00924124	0.0298054	2.34562	0.311024
ENSG00000100983	-0.00493667	0.0297927	4.11078	-0.755438
ENSG00000130222	0.00863077	0.0297496	1.39757	0.430068
ENSG00000111145	-0.00509457	0.0297484	7.27935	0.0375309
ENSG00000169955	0.00706208	0.0297427	0.150218	0.542693
ENSG00000207076	-0.00948391	0.0297333	0.0562664	-0.754681
ENSG00000241231	-0.00567914	0.0296914	0.0161145	-0.305777
ENSG00000167333	-0.00856156	0.0296837	0.0273339	-0.540468
ENSG00000228972	0.00905178	0.0296837	0.324986	-0.354126
ENSG00000152242	0.0096067	0.0296717	1.88917	0.369206
ENSG00000112290	0.00807224	0.0296578	3.45227	0.489908
ENSG00000256706	-0.00820056	0.0296544	3.48731	-0.0512577
ENSG00000155265	-0.00745245	0.0296532	3.59277	-0.58801
ENSG00000196188	-0.0075234	0.0296296	1.61547	-0.317024
ENSG00000121691	-0.00817288	0.029602	2.5675	-0.409452
ENSG00000161031	-0.00927119	0.0295866	3.64004	0.237451
ENSG00000054282	-0.00876629	0.029562	2.57062	0.214631
ENSG00000105486	-0.00761783	0.0295311	0.05549	0.0263941
ENSG00000256906	0.00843899	0.0295311	0.00921417	-0.0298195
ENSG00000158747	-0.00451155	0.0295059	1.26524	-0.78817
ENSG00000113119	-0.00856091	0.0294974	3.40812	-0.105884
ENSG00000103544	0.00584396	0.0294943	0.219985	0.499784
ENSG00000238840	-0.0058535	0.0294656	1.84377	-0.138368
ENSG00000232451	-0.00518379	0.0294573	0.15854	-0.834848
ENSG00000252791	-0.00884968	0.0294511	0.228389	0.323088
ENSG00000112146	0.0086623	0.0294404	0.0178999	-0.0876505
ENSG00000223870	0.00841189	0.0294404	0.000207014	0.0291138
ENSG00000162244	-0.00531644	0.0294178	1.78553	-0.158045
ENSG00000205307	-0.00840988	0.0294118	4.58927	-0.571212
ENSG00000124767	0.00499114	0.0294116	0.510277	0.0317198
ENSG00000187173	-0.0082743	0.0294043	0.0383535	-0.738672
ENSG00000248472	0.00460923	0.0293875	1.32318	0.494966
ENSG00000243883	0.00663572	0.0293445	2.96429	0.084579
ENSG00000230121	-0.00860992	0.0293187	0.485452	-0.857507
ENSG00000248173	-0.00859277	0.0293187	0.568427	0.00942574
ENSG00000187893	-0.00474797	0.0292909	2.51295	-0.0395626
ENSG00000036530	0.00736495	0.0292776	0.897373	0.491054
ENSG00000226679	-0.00474772	0.0292493	0.818044	-0.535782
ENSG00000143067	-0.00451247	0.0292363	6.16008	-0.685639
ENSG00000203326	0.00780398	0.0292289	1.54284	0.24181
ENSG00000169371	-0.00564998	0.0292172	2.08273	-0.150634
ENSG00000188342	-0.00852896	0.0292135	1.30635	-0.389327
ENSG00000237491	0.00856817	0.0291508	0.719372	0.234749
ENSG00000167554	0.00701518	0.0291358	0.362696	0.27165
ENSG00000157326	-0.00926563	0.0290323	4.80539	0.104267
ENSG00000172927	-0.00895242	0.0289509	2.35298	-0.199583
ENSG00000102743	-0.00488299	0.0289382	0.687359	-0.392308
ENSG00000197405	-0.00699461	0.0288889	5.78567	0.574512
ENSG00000226983	0.00806042	0.028839	0.288106	0.237015
ENSG00000077498	-0.00791238	0.0288114	0.602214	-0.813715
ENSG00000159267	-0.00892327	0.0288	0.931877	0.153353
ENSG00000253602	0.00703941	0.0287706	0.132795	0.342479
ENSG00000207797	-0.00825881	0.0287634	0.258591	0.356665
ENSG00000234015	0.00503986	0.0287627	0.0678568	0.479448
ENSG00000214401	0.00798302	0.0287402	0.135878	0.0728738
ENSG00000254223	-0.00855488	0.028722	4.74527	-0.749696
ENSG00000089177	-0.00795551	0.0287141	1.6843	-0.519693
ENSG00000144227	0.00802634	0.0287105	0.0355828	0.199699
ENSG00000233349	0.00764641	0.0287105	0.75927	0.183621
ENSG00000145191	-0.00877736	0.0286853	0.742775	-0.322709
ENSG00000079387	0.00786583	0.0286822	5.67854	0.572751
ENSG00000223754	-0.00891885	0.0286667	0.880739	-0.394362
ENSG00000186806	-0.00734966	0.0286439	0.468172	-0.202823
ENSG00000185860	0.00756651	0.0286439	0.0598347	0.425062
ENSG00000199179	-0.00447019	0.0286439	1.06436	-0.265761
ENSG00000126562	-0.00760094	0.028642	3.39124	-0.336347
ENSG00000005339	0.00822415	0.028629	1.77135	0.323303
ENSG00000252322	0.00821758	0.02861	0.380321	-0.102525
ENSG00000247381	-0.00760321	0.0285888	0.533618	-0.173568
ENSG00000234567	-0.00369093	0.0285795	0.759969	-0.446608
ENSG00000258821	-0.00615243	0.0285119	6.29858	-0.562985
ENSG00000103174	-0.00899834	0.0284946	7.1064	-0.721657
ENSG00000175294	-0.00778497	0.0284777	10.6832	-0.13446
ENSG00000175274	0.00600251	0.028471	1.48299	0.51301
ENSG00000261879	0.00789402	0.0284672	1.9176	0.277378
ENSG00000240292	0.00746967	0.0284672	0.0386432	0.0516364
ENSG00000164972	0.00464148	0.0284289	1.26782	0.270095
ENSG00000231752	0.00556735	0.0284056	3.17233	0.243933
ENSG00000180884	-0.00675028	0.0283582	2.05054	-0.0631698
ENSG00000112578	0.00788293	0.0283455	0.0237184	-0.316263
ENSG00000170191	-0.00775441	0.0283396	0.0261593	-0.411659
ENSG00000149809	0.00736621	0.0283166	5.58997	0.234725
ENSG00000253548	-0.00547438	0.0282876	1.28777	0.193589
ENSG00000196704	0.00614251	0.0282829	3.58974	0.418055
ENSG00000199090	-0.00465237	0.0282769	0.709647	-0.760644
ENSG00000263793	0.00718622	0.0282636	0.235356	-0.0785632
ENSG00000248713	0.00738147	0.0282636	3.50503	-0.445362
ENSG00000251216	-0.00768836	0.0282552	0.0839725	-0.775734
ENSG00000236481	-0.00735938	0.0282238	1.79078	0.450088
ENSG00000257052	0.00742921	0.0282152	3.75581	0.0103426
ENSG00000089012	-0.00733799	0.0282143	4.69176	-0.513804
ENSG00000197568	0.00424679	0.0281704	1.56069	0.613879
ENSG00000186652	-0.00733205	0.0281369	5.31452	-0.0638622
ENSG00000244650	0.00468865	0.0281057	0.324745	-0.176152
ENSG00000118557	-0.00733847	0.0281022	1.4325	-0.350711
ENSG00000255491	-0.00768591	0.0281022	1.10494	-0.42168
ENSG00000189042	0.00726415	0.0280952	0.546088	0.632436
ENSG00000213221	-0.00857301	0.0280914	2.59308	-0.193794
ENSG00000243316	-0.00685969	0.0280539	2.02691	-0.643267
ENSG00000183318	0.00638219	0.0280177	1.14374	0.00985867
ENSG00000034533	0.00761976	0.0279948	1.12963	0.00914771
ENSG00000233631	0.00764717	0.0279786	0.649425	0.247263
ENSG00000244405	-0.00485956	0.0279324	3.57935	-0.768071
ENSG00000256436	0.00784569	0.0279245	2.82413	-0.536898
ENSG00000235537	-0.00745294	0.0279101	0.834478	-0.606387
ENSG00000241098	0.0071751	0.027907	1.72886	-0.472075
ENSG00000074771	0.00729988	0.027904	1.26799	-0.268437
ENSG00000254456	-0.00645412	0.0279012	0.320491	0.167825
ENSG00000261040	0.0052255	0.0278979	0.219634	0.423557
ENSG00000121898	0.00710044	0.0278834	2.23903	-0.67048
ENSG00000254000	-0.00709165	0.0278834	0.103118	-0.148367
ENSG00000162779	0.00714939	0.0278707	2.14105	-0.382978
ENSG00000204687	-0.0072939	0.0278226	0.648581	-0.681109
ENSG00000196758	0.00760342	0.0278003	1.14584	0.524685
ENSG00000236200	0.00768443	0.0277987	0.871674	0.214506
ENSG00000135436	-0.00722387	0.0277778	0.0427836	-0.764968
ENSG00000172878	-0.00412297	0.0277425	3.80718	-0.407057
ENSG00000122952	0.00781332	0.0277092	0.242526	0.639459
ENSG00000236885	-0.00731043	0.0276961	0.296426	-0.798515
ENSG00000010072	0.00698763	0.0276903	3.20144	0.65558
ENSG00000229267	0.00455895	0.0276722	3.05966	0.429944
ENSG00000064835	-0.0063255	0.0276543	1.98912	0.17204
ENSG00000227232	-0.00703469	0.0276543	1.32081	-0.476803
ENSG00000258115	0.00680081	0.0276299	1.51409	-0.195951
ENSG00000188784	-0.00684611	0.027619	0.580837	-0.24298
ENSG00000156076	0.00754851	0.0276042	3.90854	-0.278135
ENSG00000251339	-0.00774536	0.027572	0.106711	-0.597596
ENSG00000197446	-0.00664054	0.0275618	6.31419	0.306128
ENSG00000104760	-0.00719538	0.0275538	1.50342	-0.369224
ENSG00000067900	0.00717996	0.0275253	4.65073	0.486015
ENSG00000250061	-0.0065791	0.0275032	0.316629	-0.694204
ENSG00000255279	0.00680645	0.0275032	0.679386	0.329288
ENSG00000160404	-0.00400903	0.0274999	6.0502	-0.105167
ENSG00000262061	-0.00430935	0.0274568	1.8765	-0.285314
ENSG00000199567	-0.00420775	0.0274442	0.301206	-0.346473
ENSG00000252661	-0.00788344	0.0274194	1.19062	-0.196715
ENSG00000170540	0.00430495	0.0274077	3.82467	0.385021
ENSG00000238198	-0.00704642	0.027381	0.34363	-0.391501
ENSG00000225342	0.0047748	0.0273524	2.01394	0.52442
ENSG00000236081	-0.00684095	0.0272849	0.948624	-0.665549
ENSG00000092068	-0.00670511	0.027261	0.0231392	-0.670686
ENSG00000004866	-0.006776	0.0272506	0.770959	-0.57535
ENSG00000131848	-0.00784116	0.0272244	1.51185	-0.177885
ENSG00000141391	0.0067261	0.027216	5.63758	0.231137
ENSG00000170848	0.00492056	0.02718	0.0207475	0.558254
ENSG00000169894	-0.0072534	0.0271605	2.33961	-0.231783
ENSG00000246375	0.00486613	0.0271515	3.89704	0.417884
ENSG00000207278	-0.00686015	0.0271465	0.14176	-0.167013
ENSG00000264370	-0.00395072	0.0271285	0.646093	-0.566189
ENSG00000082898	0.00636795	0.0271144	3.9376	-0.150238
ENSG00000182223	0.00474075	0.0270477	0.0114427	-0.257457
ENSG00000164713	-0.00693663	0.0270415	5.18204	-0.745944
ENSG00000131409	-0.00712307	0.0270202	0.885919	-0.612342
ENSG00000248268	0.00665802	0.0270161	0.783411	0.494778
ENSG00000161036	-0.00632835	0.0269962	0.036195	-0.570251
ENSG00000005187	-0.00627497	0.02699	1.80864	0.0284559
ENSG00000249959	-0.00371211	0.0269705	0.67619	-0.131391
ENSG00000196946	0.00423789	0.0269283	0.314859	0.180082
ENSG00000206603	0.0065852	0.0268856	2.34829	-0.465924
ENSG00000255565	-0.00392157	0.0268818	1.12062	-0.576123
ENSG00000142444	-0.00651898	0.0268695	4.933	0.512503
ENSG00000141452	0.00662155	0.0268673	3.81828	-0.0512609
ENSG00000115649	-0.00619277	0.0268657	1.59544	-0.268786
ENSG00000205352	-0.00720411	0.0268556	4.18947	-0.319975
ENSG00000177105	-0.00492087	0.0268483	8.07488	0.0300846
ENSG00000186458	0.00696672	0.0268382	2.02246	0.111341
ENSG00000133401	0.00455198	0.0268129	0.901926	0.622449
ENSG00000245522	-0.00697214	0.0267925	0.822987	-0.482988
ENSG00000223343	-0.00599558	0.0267901	0.0528305	-0.500529
ENSG00000199756	-0.00638496	0.0267473	0.191398	-0.62366
ENSG00000237854	0.0070004	0.0267473	1.12678	0.658273
ENSG00000238363	-0.00639774	0.0267427	0.510576	-0.188751
ENSG00000210841	-0.00714903	0.0267206	2.10184	-0.178487
ENSG00000253944	-0.00404574	0.0266744	4.7815	-0.416678
ENSG00000113196	0.00551936	0.0266525	2.63869	-0.00123463
ENSG00000068745	0.00624169	0.0266444	1.04666	0.261943
ENSG00000200135	0.006357	0.0266423	0.393468	0.439663
ENSG00000233184	0.00638425	0.0266404	0.93916	0.392406
ENSG00000240015	-0.00672369	0.0266399	0.112417	-0.14784
ENSG00000105669	-0.00622056	0.026616	4.21877	0.0257366
ENSG00000104679	-0.00632198	0.026616	4.01331	0.0166133
ENSG00000069011	0.00642087	0.026616	1.46571	0.577118
ENSG00000149021	-0.00652402	0.0265873	1.15473	-0.433321
ENSG00000142405	-0.00727635	0.0265604	6.33939	0.450437
ENSG00000221180	-0.00628204	0.0265476	0.285651	-0.200029
ENSG00000123178	-0.00606286	0.0265329	0.788814	-0.369425
ENSG00000226944	-0.00582117	0.0265252	6.73951	-0.612015
ENSG00000198585	-0.00687197	0.0265152	4.85553	-0.344488
ENSG00000081791	-0.00637658	0.0265092	1.37096	-0.436048
ENSG00000136535	0.00621003	0.0264858	0.889977	0.137446
ENSG00000200340	-0.00450979	0.0264841	0.293846	-0.85991
ENSG00000152467	0.00655743	0.0264706	1.16607	0.547634
ENSG00000145569	0.00595542	0.0264669	1.13069	0.473142
ENSG00000147588	-0.00431845	0.0264644	0.0826849	-0.883052
ENSG00000116721	0.00588278	0.0264431	0.0763726	0.623575
ENSG00000128311	-0.0062659	0.0264286	8.85686	-0.176069
ENSG00000083750	0.00604372	0.0264214	0.821322	0.630458
ENSG00000226364	-0.0058847	0.0264198	0.430439	-0.0397057
ENSG00000145824	0.00451232	0.0264171	1.93669	-0.159056
ENSG00000171700	-0.00453311	0.0263752	4.5322	0.13017
ENSG00000241487	-0.00593108	0.0263682	0.770364	-0.148138
ENSG00000021300	0.00619097	0.0263566	3.87326	-0.787032
ENSG00000225284	0.00655009	0.0263441	3.88795	-0.020211
ENSG00000230826	0.00389827	0.0263253	0.0457671	-0.149852
ENSG00000023909	0.00636465	0.0262963	0.248716	0.483293
ENSG00000224122	-0.00345986	0.0262812	0.00698523	-0.29982
ENSG00000146085	0.00385948	0.0262646	3.58675	-0.146429
ENSG00000207431	-0.00419309	0.0262516	1.56606	0.245494
ENSG00000204138	0.00599689	0.0262357	1.25553	0.411944
ENSG00000167711	-0.00600925	0.0262097	1.79221	-0.183588
ENSG00000136631	0.00531062	0.0262046	1.72606	0.404339
ENSG00000187984	-0.00682844	0.0262003	0.746944	0.0589474
ENSG00000141748	0.00635805	0.0261557	0.0661288	0.0934925
ENSG00000238140	0.00374125	0.0261409	1.82783	0.12379
ENSG00000252403	-0.00607991	0.026109	0.779148	-0.567394
ENSG00000091137	-0.00385594	0.0260924	0.0867351	-0.587917
ENSG00000117419	0.00447428	0.0260867	4.79748	0.0951056
ENSG00000205858	0.00545234	0.0260759	0.277783	-0.228617
ENSG00000225444	0.00415064	0.0260706	2.81539	-0.553851
ENSG00000255931	0.00465277	0.0260414	2.10253	0.270175
ENSG00000257335	-0.0054424	0.0260341	2.39321	-0.387648
ENSG00000233760	-0.00390409	0.02603	0.291578	-0.611081
ENSG00000162944	-0.00613932	0.0260101	0.0165797	-0.774446
ENSG00000243926	-0.00658095	0.0260101	3.061	0.0318163
ENSG00000201801	0.0063168	0.0259804	3.64656	-0.272799
ENSG00000178952	-0.00566331	0.0259524	0.418194	-0.436132
ENSG00000106723	0.00555464	0.0259259	3.05274	0.686295
ENSG00000198053	-0.00480015	0.0259132	5.28019	-0.603616
ENSG00000146054	-0.0059996	0.0259124	5.29943	0.0736736
ENSG00000168653	0.0061467	0.0259115	1.27819	-0.0366455
ENSG00000145384	-0.00641523	0.0258838	1.10531	-0.146503
ENSG00000117650	0.00581036	0.0258706	2.26081	0.738653
ENSG00000163904	0.00424815	0.0258587	5.71763	0.30328
ENSG00000258702	0.00375437	0.0258485	3.47194	0.0332453
ENSG00000179820	-0.0056177	0.0258333	6.61555	0.363574
ENSG00000212607	-0.00436623	0.0258289	0.486364	-0.395641
ENSG00000229774	-0.00578709	0.0258065	0.279816	-0.033847
ENSG00000207326	-0.00553871	0.0258025	1.10976	-0.153064
ENSG00000254698	0.00432604	0.0257973	0.926061	0.408149
ENSG00000120903	0.00551063	0.0257951	0.0916678	0.313057
ENSG00000138002	0.00613147	0.0257908	1.27103	-0.430757
ENSG00000110917	-0.00671842	0.0257888	2.55141	-0.72707
ENSG00000184117	0.00461377	0.0257773	4.27913	0.0297748
ENSG00000120709	0.0064569	0.0257333	5.92729	0.286464
ENSG00000227088	0.00591756	0.0257288	0.300127	-0.0738135
ENSG00000155961	0.00609862	0.0257106	10.0847	0.176689
ENSG00000256612	-0.00462856	0.0256855	2.61319	0.28534
ENSG00000139291	0.00552758	0.025679	4.6486	-0.215536
ENSG00000168137	0.00548156	0.0256773	2.3013	0.775691
ENSG00000158869	-0.00571499	0.025672	5.39662	-0.322112
ENSG00000215769	-0.00606069	0.0256691	11.162	0.41334
ENSG00000204136	0.00620761	0.0256614	0.201003	0.370098
ENSG00000140157	-0.0052129	0.025654	0.0691145	-0.185486
ENSG00000131019	0.0060668	0.025651	1.78	-0.218503
ENSG00000228651	-0.00657668	0.025641	2.60272	-0.239773
ENSG00000137200	0.00565191	0.025602	3.01909	-0.352832
ENSG00000198276	-0.00576773	0.025602	2.3436	-0.478986
ENSG00000252397	-0.00562905	0.025602	0.273526	-0.511349
ENSG00000100439	0.00617483	0.0256	0.428474	0.268263
ENSG00000234626	-0.00375049	0.025565	1.06143	-0.303062
ENSG00000212345	-0.0059847	0.0255474	1.53241	0.293684
ENSG00000157349	0.00638365	0.0255346	1.65093	0.0215618
ENSG00000221038	0.00614093	0.0255291	0.0531981	0.740599
ENSG00000237850	0.00554202	0.0254975	0.0162454	0.324885
ENSG00000158470	-0.00546394	0.0254788	4.6609	-0.503383
ENSG00000122735	0.00514307	0.0254682	4.75085	-0.156042
ENSG00000186951	-0.00389851	0.0254667	2.04638	-0.863597
ENSG00000157870	-0.00445453	0.0254651	2.87784	-0.261835
ENSG00000207162	0.00413607	0.0254486	3.03265	-0.280267
ENSG00000163638	-0.00533007	0.0254402	2.29384	-0.365793
ENSG00000232363	0.00599067	0.0254351	0.0132083	0.520552
ENSG00000173110	-0.00437989	0.0254286	4.09176	-0.736954
ENSG00000257045	-0.00405934	0.0254084	3.21189	-0.337749
ENSG00000100416	-0.00552626	0.0254032	1.52433	-0.70616
ENSG00000231295	0.00599458	0.0253906	2.74251	0.0345228
ENSG00000174365	-0.00572716	0.0253788	1.2271	-0.55009
ENSG00000238855	0.0043033	0.0253699	2.4576	0.0891663
ENSG00000167792	-0.00519053	0.0253041	2.13154	-0.198679
ENSG00000254709	0.00550227	0.0252688	5.59261	0.155427
ENSG00000204929	-0.00566692	0.0252525	2.1721	-0.62419
ENSG00000235887	-0.00394794	0.0252218	0.679149	-0.656395
ENSG00000227517	0.0051556	0.0251825	6.21058	-0.51844
ENSG00000066135	0.00618866	0.0251572	0.936537	0.304003
ENSG00000172426	0.0059559	0.0251302	0.844312	-0.73437
ENSG00000239100	0.00469309	0.0251256	0.535192	0.0319819
ENSG00000205174	-0.00651066	0.0251029	0.0325869	-0.213977
ENSG00000158022	-0.00545398	0.0250951	0.0270283	-0.796162
ENSG00000251754	-0.00549581	0.0250951	0.18384	-0.625853
ENSG00000234460	-0.0053335	0.0250883	4.04242	0.0511059
ENSG00000101152	-0.00582799	0.025073	8.53838	-0.123271
ENSG00000167552	0.00595592	0.0250646	3.48344	-0.0873551
ENSG00000139350	0.00372907	0.0250455	5.19504	0.818556
ENSG00000165458	0.00524153	0.025	1.40498	-0.0108259
ENSG00000233293	-0.00526918	0.0249683	2.24431	-0.0609106
ENSG00000237556	-0.00546065	0.0249683	0.247661	-0.660462
ENSG00000224933	-0.00491735	0.0249344	0.149826	-0.79018
ENSG00000109736	-0.00348151	0.0249046	10.7999	0.0293178
ENSG00000229952	-0.00368029	0.0248864	1.564	-0.282236
ENSG00000231636	-0.0036317	0.0248765	1.58167	-0.485291
ENSG00000121289	0.00536865	0.0248606	0.50047	0.469181
ENSG00000230260	0.00393686	0.0248368	1.31326	0.424117
ENSG00000229437	-0.00593173	0.024834	0.827782	0.129851
ENSG00000255555	-0.00521534	0.0248148	0.723198	0.488035
ENSG00000226856	0.00592307	0.0248	1.03639	-0.014474
ENSG00000212572	0.0041097	0.0247972	0.808595	0.34694
ENSG00000207613	0.00368656	0.0247817	0.243467	0.545618
ENSG00000266006	0.00415553	0.0247805	0.911024	0.085951
ENSG00000148942	0.00612275	0.0247694	1.16766	-0.223137
ENSG00000196357	0.00522087	0.0247619	0.0119862	0.607926
ENSG00000182393	0.00530325	0.0247549	0.041397	0.266939
ENSG00000134779	0.00512472	0.0247148	4.54827	0.142282
ENSG00000253766	0.00351322	0.0246285	2.85344	-0.021929
ENSG00000133704	0.00452975	0.0245851	2.23203	0.18902
ENSG00000231098	-0.006321	0.0245542	0.794818	-0.73278
ENSG00000147724	-0.00462795	0.0244684	0.912357	-0.659468
ENSG00000201076	0.00535188	0.0244526	3.65403	-0.112022
ENSG00000073737	-0.0049632	0.0244444	6.67481	0.137119
ENSG00000255693	0.00366227	0.0244435	2.64404	0.336961
ENSG00000233179	-0.00629801	0.024417	0.293771	-0.36789
ENSG00000174939	-0.00504137	0.0244048	5.3605	0.0114041
ENSG00000163877	0.00523387	0.0243873	1.34036	0.486113
ENSG00000179335	-0.00508372	0.0243816	4.71171	-0.288214
ENSG00000200389	-0.00444038	0.0243492	0.178014	-0.776636
ENSG00000257474	0.00558538	0.0243386	0.799621	0.330103
ENSG00000144893	0.00532984	0.0243346	5.14875	0.071452
ENSG00000273018	0.00496	0.024321	0.00329437	0.232622
ENSG00000153147	0.00387181	0.0242851	10.9979	0.369633
ENSG00000215925	0.00628583	0.0242798	0.671825	-0.157719
ENSG00000165923	-0.00555533	0.0242667	1.31201	-0.314612
ENSG00000234423	0.00377658	0.024252	2.69305	0.0157114
ENSG00000224037	-0.00364007	0.0242424	8.04894	0.196551
ENSG00000182923	0.00564662	0.0242188	0.480712	-0.212972
ENSG00000223815	-0.0049705	0.0242103	2.53938	-0.216838
ENSG00000204246	0.00508417	0.0242092	0.38835	0.408542
ENSG00000168925	0.00526401	0.0242092	0.421717	-0.0145336
ENSG00000133135	-0.00383326	0.0241862	3.5643	-0.527462
ENSG00000113360	0.00406852	0.0241599	1.54527	-0.0422206
ENSG00000237838	0.00330938	0.0241519	3.88093	0.244299
ENSG00000054983	0.00547911	0.0241509	0.00544096	0.229788
ENSG00000241399	-0.0050728	0.0241461	3.51674	-0.301781
ENSG00000183230	0.00351721	0.0241448	5.05028	0.539959
ENSG00000139797	-0.00490546	0.0241162	0.437298	-0.452184
ENSG00000100427	-0.00399743	0.0241162	10.7949	0.0657924
ENSG00000237947	-0.00534364	0.0241162	1.62724	-0.0600877
ENSG00000263979	-0.00323777	0.0240783	3.35315	-0.537608
ENSG00000223764	0.00547231	0.0240741	0.0495715	0.632391
ENSG00000134548	0.0034099	0.0240604	2.33307	-0.103987
ENSG00000185176	-0.00507343	0.0240591	1.39846	-0.560704
ENSG00000225760	0.00397153	0.0240529	0.0211616	0.281033
ENSG00000169884	-0.00457028	0.0240501	3.25427	-0.532129
ENSG00000126070	0.00503875	0.0240196	5.27284	0.436954
ENSG00000121680	-0.00467671	0.0239659	4.75844	-0.600581
ENSG00000229015	0.00519166	0.0239544	0.0447482	0.456178
ENSG00000160396	0.00504013	0.0239544	0.27323	0.710757
ENSG00000178694	0.0050758	0.0239506	1.49777	-0.0996231
ENSG00000165695	0.00493077	0.0239247	1.24357	0.527663
ENSG00000141380	0.00396301	0.023908	4.56229	0.61343
ENSG00000258810	-0.00549158	0.0239018	3.53269	-0.475731
ENSG00000255399	-0.00528257	0.0238994	0.413695	-0.242156
ENSG00000131650	0.00567192	0.0238866	0.617224	-0.0733763
ENSG00000143751	0.0042838	0.0238845	0.749524	0.473635
ENSG00000154380	0.00453515	0.0238806	5.57373	0.157034
ENSG00000065060	0.0039302	0.0238613	4.54587	0.00717741
ENSG00000131808	0.00418019	0.0238612	1.71778	0.0689452
ENSG00000158526	0.00559759	0.0238472	2.87953	0.00139373
ENSG00000145912	-0.00463323	0.0238443	0.257712	-0.370054
ENSG00000170955	-0.00483307	0.0238403	5.98806	-0.52498
ENSG00000203783	-0.0028073	0.0237809	0.567821	-0.517517
ENSG00000221042	-0.00420223	0.0237533	1.88069	0.0994051
ENSG00000224310	0.00476437	0.0237312	1.21806	0.273413
ENSG00000138755	-0.00471258	0.0237226	0.119514	-0.712675
ENSG00000143891	-0.00432117	0.0237203	1.47841	-0.290234
ENSG00000165997	0.00518373	0.0236772	5.42828	0.41747
ENSG00000234928	0.00426939	0.0236678	3.62909	0.322053
ENSG00000251248	-0.00378668	0.0236539	0.899221	-0.229811
ENSG00000238083	-0.00488711	0.023652	3.16311	0.232401
ENSG00000185982	0.00459182	0.0236111	0.0379486	0.0107873
ENSG00000165283	-0.00322177	0.0236077	0.550764	-0.210659
ENSG00000100908	0.00557238	0.0235837	2.3095	0.591406
ENSG00000253539	0.00502317	0.0235741	0.376301	0.201751
ENSG00000201371	0.00373637	0.02354	0.685795	0.513979
ENSG00000167359	-0.00351731	0.0235347	1.5918	-0.395169
ENSG00000221044	0.00477751	0.0235215	0.982474	-0.442773
ENSG00000263574	0.00393103	0.0234905	0.796066	-0.253683
ENSG00000112246	0.00348653	0.0234856	2.04254	0.488355
ENSG00000111602	0.00510203	0.0234848	5.38671	0.254989
ENSG00000236938	0.00462199	0.0234793	2.64388	-0.139216
ENSG00000150756	0.00419922	0.0234707	1.26007	0.37038
ENSG00000072657	-0.00526191	0.0234667	2.19584	0.241523
ENSG00000228873	0.00373371	0.0234613	4.52283	0.423754
ENSG00000120875	-0.00481992	0.0234474	4.10132	-0.436472
ENSG00000235743	0.00494288	0.0234474	1.39688	0.0456277
ENSG00000173369	-0.0049202	0.0234393	2.30528	0.161826
ENSG00000212144	-0.00476792	0.0234069	2.8793	-0.0178698
ENSG00000251187	0.00466779	0.0233871	2.55767	0.0750874
ENSG00000185989	-0.00510066	0.0233586	5.24208	-0.370254
ENSG00000250497	-0.00452437	0.0233586	1.20385	-0.88889
ENSG00000241258	-0.00495011	0.0233577	2.21965	0.24135
ENSG00000249128	0.00421116	0.0232888	1.55261	0.608155
ENSG00000008018	0.00364482	0.0232796	1.86255	0.284193
ENSG00000233220	0.00396066	0.023257	0.772278	-0.0559193
ENSG00000254836	-0.00466113	0.0232527	1.19016	0.0609184
ENSG00000155189	-0.00494924	0.023236	0.471862	-0.163017
ENSG00000253042	0.00452403	0.023236	0.108605	0.207227
ENSG00000239106	-0.00417379	0.023221	1.43403	0.27345
ENSG00000163848	0.00417692	0.0232103	2.27926	0.588704
ENSG00000205502	0.00438284	0.0232099	0.44008	0.160761
ENSG00000229020	0.00461756	0.0231939	1.76648	-0.143579
ENSG00000088876	-0.00467542	0.0231939	0.0629279	-0.593973
ENSG00000169436	-0.00478424	0.0231884	2.08085	-0.682023
ENSG00000166451	0.00537856	0.0231824	0.466208	0.200601
ENSG00000230626	-0.00473662	0.0231618	2.75456	0.00661918
ENSG00000125740	-0.00486775	0.0231593	0.308405	0.0980582
ENSG00000211482	0.0036487	0.0231479	0.977592	0.554197
ENSG00000100596	-0.00425724	0.0231263	2.10986	0.281014
ENSG00000124657	0.00402764	0.0230971	0.0228191	0.771192
ENSG00000147234	0.00433109	0.0230864	3.73699	0.543425
ENSG00000233334	0.00467519	0.0230672	0.47131	-0.130933
ENSG00000202111	-0.00308071	0.0230525	2.40794	0.130347
ENSG00000203446	-0.00483062	0.0230254	0.678436	-0.851986
ENSG00000257239	-0.00490169	0.0230189	0.428311	-0.192984
ENSG00000229227	0.00421292	0.02301	0.277671	0.365912
ENSG00000200563	-0.00510169	0.0229748	1.12372	-0.261082
ENSG00000145348	0.00470977	0.0229654	1.20019	0.80732
ENSG00000161544	-0.0046123	0.022963	0.0101855	-0.770217
ENSG00000175398	-0.00491674	0.0229333	0.982745	-0.133694
ENSG00000072163	0.00532799	0.0229249	3.57259	-0.0574614
ENSG00000124496	0.00527697	0.0229081	1.76789	0.476408
ENSG00000231252	-0.00315452	0.0229001	0.522462	-0.851408
ENSG00000109680	0.00337179	0.0228984	5.7917	-0.228948
ENSG00000174791	-0.00291887	0.0228848	12.7342	-0.141945
ENSG00000206593	-0.00435783	0.022871	0.171637	-0.34908
ENSG00000169230	-0.00466813	0.022854	2.94701	-0.40198
ENSG00000123838	-0.00444924	0.0228535	1.81885	-0.0777442
ENSG00000138639	0.00461369	0.0228495	1.47721	0.246207
ENSG00000233851	-0.00370244	0.0228142	0.555538	-0.384222
ENSG00000146151	0.00399845	0.0227611	2.43331	0.614605
ENSG00000163956	-0.00441421	0.0227494	4.69767	-0.701545
ENSG00000257989	0.00461978	0.0227425	2.84118	0.491506
ENSG00000160563	0.004652	0.0227326	1.76015	0.345143
ENSG00000228793	0.00361712	0.0226841	1.07207	-0.193638
ENSG00000187189	0.00479027	0.0226721	1.77852	0.651105
ENSG00000149451	0.00373092	0.022639	1.28974	0.234347
ENSG00000251488	0.00420296	0.0226277	1.03673	0.0837682
ENSG00000213203	-0.00445901	0.022619	5.9943	-0.195113
ENSG00000215475	0.00446291	0.022619	1.07108	0.321413
ENSG00000118418	0.00372086	0.0226189	2.76436	0.345825
ENSG00000179520	0.00393816	0.022601	1.85924	-0.0656168
ENSG00000242154	-0.00489418	0.022601	0.422507	-0.607488
ENSG00000182809	0.00430866	0.0225905	2.51154	0.320298
ENSG00000080608	-0.00440919	0.0225806	0.308864	-0.349521
ENSG00000154305	0.00378249	0.0225722	0.00784663	0.531207
ENSG00000160183	0.00510801	0.0225296	1.02657	0.329832
ENSG00000228618	0.00475227	0.0225157	0.401304	-0.193387
ENSG00000182208	-0.00417052	0.0225061	0.804617	-0.186226
ENSG00000235389	0.00331973	0.0224917	0.948594	0.351077
ENSG00000166159	0.00473393	0.0224806	0.343683	0.482154
ENSG00000132122	-0.00415047	0.0224691	0.610136	-0.480088
ENSG00000144029	-0.00453171	0.0224265	0.187319	-0.762948
ENSG00000258845	0.00509255	0.0223979	0.630321	0.678883
ENSG00000043514	0.00462215	0.0223899	1.19806	0.0205982
ENSG00000120341	-0.00311033	0.0223854	6.47772	-0.287616
ENSG00000233975	0.00323145	0.0223844	1.02567	0.202325
ENSG00000165995	0.00437592	0.022381	0.958965	0.0379009
ENSG00000119965	0.00466519	0.0223561	4.61302	0.167028
ENSG00000206599	-0.00327024	0.0223335	0.269085	-0.073417
ENSG00000183196	-0.00267404	0.0223141	0.103762	-0.702342
ENSG00000224660	0.00440894	0.0223067	2.96882	-0.145174
ENSG00000161958	0.00470201	0.0222672	0.362552	0.337792
ENSG00000140395	-0.0029391	0.0222667	0.0387678	-0.713367
ENSG00000150656	-0.00484439	0.0222667	0.303176	-0.857908
ENSG00000163636	-0.00443293	0.0222642	0.00748574	-0.332204
ENSG00000230601	0.00433811	0.0222628	0.0448576	0.613808
ENSG00000209482	-0.00382022	0.0222344	2.77323	-0.484549
ENSG00000142408	-0.00377545	0.0222227	5.13724	0.141103
ENSG00000176177	-0.00413143	0.0222222	0.778659	-0.810696
ENSG00000132825	-0.00466349	0.0222222	2.06576	-0.156634
ENSG00000151025	0.00371336	0.0221785	2.08842	-0.605478
ENSG00000197782	-0.00485161	0.022178	0.58429	0.104106
ENSG00000257809	0.00442183	0.0221411	6.39696	-0.136687
ENSG00000106689	0.0044092	0.0221384	1.21573	0.00957202
ENSG00000257057	-0.00483598	0.0221333	2.08524	-0.273011
ENSG00000177234	-0.00478751	0.022096	1.52604	-0.392366
ENSG00000176700	-0.00423319	0.0220532	0.8739	-0.539469
ENSG00000240449	-0.00427871	0.0220532	1.94414	-0.532325
ENSG00000254043	0.00442431	0.0220532	2.81631	-0.149232
ENSG00000266964	-0.00444572	0.0220259	1.40541	-0.393906
ENSG00000100647	0.00433832	0.0220238	1.20317	0.410522
ENSG00000221093	0.00429992	0.0220195	0.526755	0.148218
ENSG00000109182	0.00400066	0.0219753	0.0911287	-0.0863194
ENSG00000239011	0.00457437	0.0219638	1.07683	-0.0568319
ENSG00000187969	-0.00324537	0.0219482	2.37322	0.108784
ENSG00000222035	0.00344096	0.0219271	0.619728	0.246448
ENSG00000120054	-0.00369739	0.021916	0.437983	-0.874233
ENSG00000237128	-0.00317859	0.0218785	2.6082	0.0852376
ENSG00000223591	-0.00381255	0.0218519	0.0687026	-0.686402
ENSG00000079102	0.00377587	0.0218477	3.02118	0.370591
ENSG00000204792	-0.0033855	0.0218375	1.23216	-0.798988
ENSG00000166986	0.00457212	0.0218346	1.3842	0.00587603
ENSG00000116675	0.00400525	0.0217997	2.21878	0.46829
ENSG00000197358	0.00366142	0.0217848	1.70883	0.211163
ENSG00000241839	-0.00313604	0.0217767	2.07551	-0.650003
ENSG00000240137	0.00269094	0.0217717	2.96974	0.28992
ENSG00000255133	-0.0040038	0.0217662	6.25604	0.323016
ENSG00000168906	-0.00423422	0.021761	2.45691	0.232443
ENSG00000248949	0.00300066	0.0217503	0.667974	0.138253
ENSG00000125207	-0.00455824	0.0217448	0.915488	-0.24043
ENSG00000169181	0.00481525	0.0217391	2.09009	0.0747325
ENSG00000205054	0.00306364	0.021735	0.248963	0.504543
ENSG00000006116	0.00374971	0.0217284	0.377521	0.39965
ENSG00000229404	0.00451816	0.0217054	1.55528	-0.38842
ENSG00000250686	0.00357382	0.0216779	2.5803	0.0443741
ENSG00000234134	0.00433844	0.0216545	0.113401	0.438311
ENSG00000146574	0.00364906	0.0216535	0.349444	0.0199401
ENSG00000058272	0.00335191	0.0216404	0.585023	0.540525
ENSG00000134644	0.00418712	0.0216352	1.87455	0.291408
ENSG00000229224	0.00341932	0.0216032	1.93573	0.159587
ENSG00000207041	0.002891	0.021582	0.510057	0.651808
ENSG00000235056	0.00405582	0.0215463	0.47312	0.565618
ENSG00000148814	0.00468127	0.0215364	0.15093	0.796279
ENSG00000140263	-0.00444681	0.0214844	1.75531	-0.325402
ENSG00000110721	-0.00392075	0.0214815	0.000178964	-0.317113
ENSG00000252233	-0.00462916	0.0214756	0.00240644	-0.750352
ENSG00000173335	0.00466163	0.0214646	0.61055	0.0512228
ENSG00000180061	-0.00438998	0.0214575	5.67903	-0.293465
ENSG00000237998	0.00325821	0.0214498	0.259058	0.49607
ENSG00000207497	-0.00447651	0.021447	0.0236351	-0.463569
ENSG00000005302	0.00404375	0.0214286	1.73883	0.439112
ENSG00000202428	-0.00400525	0.021419	0.518949	0.256111
ENSG00000249405	0.00406761	0.0214112	0.0958991	-0.501674
ENSG00000214711	0.00366875	0.021371	3.0192	-0.314056
ENSG00000139053	-0.00371277	0.021358	0.703901	0.022915
ENSG00000254946	0.00444015	0.0213542	0.238201	0.410956
ENSG00000151773	-0.00368371	0.0213483	0.222804	-0.351497
ENSG00000201098	-0.00459988	0.0213439	2.81335	-0.284413
ENSG00000126787	0.00390892	0.0213384	2.06101	0.527557
ENSG00000239367	0.00279498	0.0213268	0.0923435	0.388475
ENSG00000141294	0.00430039	0.0212895	1.23224	0.113906
ENSG00000142484	-0.00309881	0.0212297	4.51412	-0.121919
ENSG00000101695	-0.00453984	0.0212121	1.04484	-0.658414
ENSG00000258196	-0.0041541	0.0212014	0.957613	-0.0874726
ENSG00000184343	-0.00426478	0.0211945	1.48931	0.0527633
ENSG00000240175	-0.00444138	0.0211886	0.598979	-0.388333
ENSG00000054148	-0.00347748	0.0211415	4.66147	-0.147969
ENSG00000182791	0.00389326	0.0211111	1.10382	0.317295
ENSG00000118231	0.0036598	0.0210986	1.18273e-06	0.131309
ENSG00000205085	0.00455551	0.0210859	0.229023	0.342992
ENSG00000233836	0.00450791	0.0210804	0.278757	0.692799
ENSG00000154493	-0.00393332	0.0210714	1.34208	-0.654548
ENSG00000124766	0.00393	0.0210702	1.79086	0.0488462
ENSG00000207327	0.00353244	0.0210549	0.7384	0.35356
ENSG00000159640	-0.00377361	0.0210462	1.27984	0.272176
ENSG00000212520	0.00426135	0.0210462	1.92947	0.282289
ENSG00000100298	-0.00374795	0.0210393	0.943962	-0.438416
ENSG00000137815	0.00355801	0.0209974	2.45903	0.486173
ENSG00000206968	0.00285723	0.0209911	2.35405	0.0535788
ENSG00000222880	0.00349637	0.0209877	1.04355	0.620349
ENSG00000254391	-0.00355441	0.0209803	3.3182	-0.72132
ENSG00000103051	0.00385667	0.0209677	0.296582	0.288592
ENSG00000157856	0.00429663	0.0209635	1.71052	-0.237484
ENSG00000198547	0.0038246	0.0209524	0.3038	0.264074
ENSG00000137204	0.00447645	0.0209486	0.47557	0.0979531
ENSG00000173699	-0.00374617	0.0209125	0.692388	-0.86192
ENSG00000163632	-0.00383862	0.0209125	0.058495	-0.531671
ENSG00000197183	-0.00372116	0.0209007	5.51061	-0.60057
ENSG00000104901	0.00396081	0.0208995	0.0798914	0.406864
ENSG00000230565	0.00432622	0.0208505	0.0613019	0.561672
ENSG00000232803	-0.00424993	0.0208333	4.92066	-0.409704
ENSG00000157045	-0.00403936	0.0208333	1.36027	-0.168235
ENSG00000227135	-0.00375196	0.0208333	0.639481	-0.464424
ENSG00000201221	0.00393234	0.0207858	0.445115	0.557721
ENSG00000250041	-0.00361788	0.0207711	0.952001	-0.300629
ENSG00000234921	0.00408148	0.0207547	0.947661	0.125355
ENSG00000124380	0.0038442	0.0207497	3.55487	0.362724
ENSG00000257654	-0.00375771	0.0207165	3.3864	-0.0798972
ENSG00000184164	-0.00400512	0.0207108	4.43763	-0.601924
ENSG00000161798	0.00437039	0.0207071	2.43664	-0.186351
ENSG00000163734	-0.00322855	0.0206958	12.5243	0.0376578
ENSG00000245768	-0.00414803	0.0206813	0.475085	-0.257864
ENSG00000164175	-0.00279449	0.0206683	0.0118864	-0.850291
ENSG00000069275	0.00344953	0.0206468	3.95807	0.825596
ENSG00000248485	0.00349623	0.0206261	1.01273	0.14679
ENSG00000239572	-0.00277033	0.020594	1.57757	-0.275599
ENSG00000261126	0.00430204	0.0205843	1.51503	0.455428
ENSG00000169740	0.0041915	0.0205761	0.00234263	0.500602
ENSG00000142875	0.00336531	0.0205648	6.463	0.0667218
ENSG00000158092	0.00404078	0.0205462	1.87639	0.57195
ENSG00000240219	0.00283126	0.0205251	0.290149	0.287616
ENSG00000173267	0.00318537	0.0205152	0.269732	0.431329
ENSG00000152404	0.00404709	0.0205128	3.92006	0.522855
ENSG00000106100	-0.00376539	0.0204819	3.69561	-0.533918
ENSG00000115468	0.00355674	0.0204762	2.66813	0.271969
ENSG00000153531	0.00273039	0.0204734	0.694997	0.573317
ENSG00000238767	-0.00329611	0.0204724	0.0154019	-0.383881
ENSG00000150753	0.0034607	0.0204702	1.40889	0.192753
ENSG00000238807	-0.00285499	0.0204571	0.420903	-0.447017
ENSG00000207295	0.00440067	0.0204216	0.91429	-0.385689
ENSG00000133318	0.00388825	0.0204056	0.420386	0.62812
ENSG00000091140	-0.00348137	0.0203571	0.566639	-0.746116
ENSG00000120686	-0.00365945	0.0203283	1.45727	-0.243888
ENSG00000095303	-0.00431895	0.0203283	1.7029	0.0446032
ENSG00000183020	-0.00364767	0.0203163	0.772962	0.00182392
ENSG00000237464	-0.00352231	0.0202899	1.13011	0.230721
ENSG00000239472	0.00425431	0.0202899	1.07806	0.384259
ENSG00000258918	-0.00416362	0.0202842	2.85811	-0.479892
ENSG00000112137	-0.00370048	0.0202788	0.0605935	-0.666732
ENSG00000160339	0.0035609	0.0202788	0.168113	0.529622
ENSG00000215305	-0.00384281	0.0202788	2.96551	-0.665
ENSG00000135926	-0.00330109	0.0202736	7.05715	-0.30368
ENSG00000188991	0.00431224	0.0202667	0.298431	0.497488
ENSG00000147416	-0.00279298	0.0202613	2.68654	-0.730499
ENSG00000237343	-0.00388659	0.0202516	1.52041	0.315766
ENSG00000215251	-0.00263003	0.0202469	0.255905	-0.616725
ENSG00000236648	0.00375482	0.0202469	0.326278	0.446005
ENSG00000182814	0.00379323	0.0202429	0.429945	-0.243301
ENSG00000188056	0.00266575	0.0202425	1.24486	0.285373
ENSG00000158555	-0.00349937	0.0202247	0.45916	-0.806285
ENSG00000263681	-0.00373786	0.0202142	1.85349	-0.520591
ENSG00000230323	0.00427344	0.020202	0.273706	0.237191
ENSG00000244335	-0.00400954	0.0201646	0.000561642	-0.159491
ENSG00000157404	-0.00318654	0.0201624	0.459676	-0.380419
ENSG00000153214	-0.00423721	0.0201581	2.55785	-0.239825
ENSG00000152804	-0.00367623	0.0201521	0.964608	-0.27886
ENSG00000108684	0.00297902	0.0201521	0.170524	0.142551
ENSG00000207220	-0.00320781	0.0201493	3.4672	0.00534609
ENSG00000243398	-0.00337041	0.0201235	1.51497	-0.350431
ENSG00000202517	-0.00341937	0.020119	1.59472	0.164691
ENSG00000119227	-0.00425123	0.0200758	3.45172	-0.121374
ENSG00000253434	-0.00410545	0.0200531	0.00450952	-0.766762
ENSG00000235192	-0.00256385	0.0200318	3.68989	-0.701556
ENSG00000244734	-0.003682	0.0200269	0.1457	-0.0432139
ENSG00000119698	0.00338836	0.0200269	1.54343	0.123607
ENSG00000233244	0.0036034	0.0200253	1.45058	0.0695714
ENSG00000139304	0.00320555	0.0200249	0.992271	0.773016
ENSG00000111667	0.00368608	0.0200236	0.889808	0.114878
ENSG00000111802	0.00369889	0.02	0.158649	0.505388
ENSG00000226806	-0.00315899	0.0199912	3.89736	0.26647
ENSG00000164049	0.00370035	0.0199735	0.398617	0.459377
ENSG00000236303	-0.00368441	0.019973	0.232726	-0.0718387
ENSG00000254754	-0.00344936	0.0199554	0.00767664	-0.241325
ENSG00000149269	-0.00360003	0.0199513	2.44983	-0.327138
ENSG00000149485	0.0035299	0.0199495	0.474568	-0.00453665
ENSG00000213742	-0.00424967	0.0199495	0.730495	-0.431602
ENSG00000107521	-0.00359546	0.0198986	5.17571	-0.632382
ENSG00000185085	-0.00407655	0.0198946	2.1172	0.121103
ENSG00000182175	0.00368948	0.0198765	0.815752	0.315929
ENSG00000205857	0.00356865	0.0198297	0.240624	0.0918437
ENSG00000201294	-0.00315729	0.0197761	1.48977	-0.298272
ENSG00000184908	0.00360524	0.0197719	1.09177	0.165612
ENSG00000145002	-0.00395102	0.0197674	2.47171	-0.353746
ENSG00000160445	0.00284351	0.0197362	0.414015	0.649771
ENSG00000105379	-0.00364351	0.0197304	2.82997	-0.540501
ENSG00000171533	0.00330548	0.0197113	2.12409	0.605787
ENSG00000188424	-0.00291075	0.0196951	0.976466	-0.334241
ENSG00000157766	-0.00355666	0.0196787	0.242465	-0.609187
ENSG00000134160	-0.00362287	0.0196702	0.236571	-0.81562
ENSG00000111962	0.00361843	0.0196078	1.23135	-0.101022
ENSG00000154415	0.00341723	0.0196005	0.358486	0.0448286
ENSG00000166736	0.00407729	0.0196	3.18138	0.362433
ENSG00000163634	-0.00365375	0.0195864	0.430556	-0.324844
ENSG00000201031	0.00412269	0.0195707	0.943949	0.436495
ENSG00000186073	-0.00361842	0.0195595	1.82899	0.240769
ENSG00000170561	0.00310747	0.0195274	0.0158948	0.267725
ENSG00000202279	0.00317555	0.0195184	0.475626	0.262215
ENSG00000024048	0.00397161	0.0194993	0.163848	0.267207
ENSG00000096401	0.00377069	0.0194969	2.67854	-0.0732035
ENSG00000158457	0.00324478	0.0194892	10.4001	-0.26204
ENSG00000235326	-0.0034814	0.0194489	2.05981	0.0898064
ENSG00000207652	-0.00346524	0.0194346	0.593948	-0.347848
ENSG00000221789	0.00242033	0.019434	1.83417	0.281241
ENSG00000207947	0.00302778	0.0194226	0.000655739	0.138903
ENSG00000163519	0.00257878	0.0194011	0.80788	0.0628741
ENSG00000239580	-0.00317186	0.019398	1.92101	0.188823
ENSG00000231838	-0.00353764	0.0193916	0.916874	0.0731751
ENSG00000255910	0.00352456	0.0193916	1.29457	-0.143741
ENSG00000229792	-0.00306016	0.0193827	3.79352	-0.277825
ENSG00000253408	0.00350469	0.0193548	0.328267	0.229892
ENSG00000139726	0.00340997	0.0193431	2.1305	0.401438
ENSG00000233258	-0.00330568	0.0193431	1.48999	0.0314313
ENSG00000227101	-0.00298186	0.0192913	0.524728	-0.803533
ENSG00000231189	-0.00309482	0.0192865	1.61219	-0.0481639
ENSG00000237763	-0.00387921	0.0192708	5.73316	-0.00131923
ENSG00000169427	0.00341463	0.0192649	0.918866	0.162534
ENSG00000231170	-0.0034947	0.0192649	0.368028	-0.498167
ENSG00000131686	-0.00340056	0.0192499	0.383455	-0.597662
ENSG00000099834	-0.0034604	0.0192448	3.65414	-0.259981
ENSG00000227512	-0.00299877	0.0192204	4.57789	-0.436278
ENSG00000256311	-0.00338638	0.0192204	0.79932	-0.691306
ENSG00000238763	0.00390943	0.0192	0.352809	-0.137001
ENSG00000207134	0.00330727	0.0191919	0.118935	0.201853
ENSG00000100347	-0.00317554	0.0191828	0.0323635	-0.791967
ENSG00000133884	0.00323315	0.0191667	1.20504	0.378558
ENSG00000144191	0.00375197	0.0191406	0.47163	0.494637
ENSG00000231335	0.00345342	0.0191381	0.139861	0.525581
ENSG00000259110	-0.00375417	0.0191235	0.318687	0.125069
ENSG00000113302	-0.00369003	0.0191195	1.38202	0.184415
ENSG00000168404	-0.00339893	0.0191176	13.1074	0.0672342
ENSG00000186148	-0.00368234	0.0191041	0.0357704	-0.160747
ENSG00000076382	0.00333055	0.0191011	2.69149	-0.113734
ENSG00000156958	-0.00328209	0.0190998	3.13042	-0.252933
ENSG00000169919	-0.00347711	0.0190998	3.40484	-0.479652
ENSG00000111344	0.00294238	0.019086	6.28606	0.20372
ENSG00000234676	-0.00332848	0.019086	0.641411	-0.660287
ENSG00000264425	-0.00389689	0.0190667	7.68411	-0.186729
ENSG00000248192	0.00329131	0.0190657	0.6752	0.24119
ENSG00000226097	-0.00302285	0.0190299	0.033301	0.032224
ENSG00000229323	0.00266852	0.019017	3.72832	0.294253
ENSG00000141425	0.00351919	0.0190094	5.92835	0.597049
ENSG00000107551	-0.00364089	0.0189937	3.07224	-0.575328
ENSG00000250670	-0.00372748	0.0189907	0.499481	0.064645
ENSG00000244038	-0.00259842	0.0189809	5.30101	-0.572726
ENSG00000108107	-0.00359888	0.0189723	2.04402	-0.166475
ENSG00000170748	-0.00306485	0.0189521	0.140634	0.0723549
ENSG00000093000	-0.00289074	0.0189516	0.160256	-0.744646
ENSG00000236076	0.00280034	0.0189051	1.30142	0.160342
ENSG00000227773	0.00307617	0.0188847	0.258902	0.49237
ENSG00000120279	-0.00308556	0.0188847	0.396772	-0.540659
ENSG00000225107	-0.0037018	0.0188579	0.87226	0.284348
ENSG00000153551	-0.0031398	0.0188564	1.25197	-0.663294
ENSG00000163072	-0.0031466	0.0188271	2.44716	-0.225763
ENSG00000135437	-0.00344473	0.0187654	0.236751	-0.411679
ENSG00000130830	-0.00339286	0.0187584	3.03059	-0.168654
ENSG00000127589	0.0033009	0.0187579	3.88893	-0.0648644
ENSG00000255525	0.00335783	0.0187579	1.43221	0.100983
ENSG00000203685	0.00339838	0.0187416	1.82287	-0.497579
ENSG00000125046	0.00358465	0.0187339	0.657697	0.190427
ENSG00000253852	0.00369847	0.0187251	0.69092	-0.384787
ENSG00000165023	0.00383381	0.0186667	2.07973	0.353811
ENSG00000204787	-0.00346418	0.0186557	0.129051	-0.157468
ENSG00000251834	-0.00277147	0.0186352	1.94862	-0.159451
ENSG00000222042	0.00334946	0.0186312	0.135743	0.548771
ENSG00000156219	-0.00322265	0.0186275	2.7777	-0.807846
ENSG00000066739	0.00299972	0.0186176	5.25671	0.490345
ENSG00000145604	0.0032926	0.0186101	4.28186	-0.098007
ENSG00000181408	0.00348443	0.0186047	1.84607	0.0356557
ENSG00000256757	0.00277431	0.0185484	0.741087	0.218313
ENSG00000110446	0.00292489	0.0185323	0.806346	0.803077
ENSG00000148377	-0.00288176	0.018519	0.314316	-0.422943
ENSG00000168267	-0.00314669	0.0185049	0.05193	-0.681531
ENSG00000226240	0.00298781	0.0185044	0.539258	0.0509325
ENSG00000258057	0.002748	0.0185039	4.78935	0.290069
ENSG00000255080	-0.00330729	0.0184915	4.3452	0.329038
ENSG00000233522	0.00353038	0.0184906	1.60437	0.0258083
ENSG00000149507	-0.00310698	0.0184299	2.95994	-0.510617
ENSG00000182533	0.00309274	0.0183862	0.183372	0.858627
ENSG00000070087	0.0029691	0.0183787	7.4135	0.096888
ENSG00000221066	0.00305829	0.0183777	0.899206	0.157331
ENSG00000196228	-0.00335378	0.01834	1.55982	-0.270341
ENSG00000251408	0.00203767	0.0183365	3.68472	0.497636
ENSG00000206836	0.00275312	0.0182832	0.278438	-0.0812103
ENSG00000185737	0.00278689	0.0182716	2.51763	-0.63826
ENSG00000089048	-0.00298076	0.0182616	0.691547	-0.577013
ENSG00000102290	0.00311917	0.0182598	1.02052	0.478556
ENSG00000205133	-0.00327028	0.0182568	4.60909	0.063323
ENSG00000222030	0.00310699	0.018251	3.65025	-0.598516
ENSG00000183476	0.00326272	0.0182482	0.818769	-0.0130797
ENSG00000181830	-0.00336473	0.0182442	6.02698	-0.142307
ENSG00000127083	0.00317446	0.0182415	0.322394	0.255028
ENSG00000251461	0.00281572	0.0182215	1.1346	-0.469253
ENSG00000161960	-0.00277707	0.0181874	0.944726	-0.625083
ENSG00000225778	-0.00344003	0.0181818	3.09766	0.0819841
ENSG00000124226	-0.00335223	0.0181818	2.58605	-0.476051
ENSG00000241939	0.0024116	0.01809	0.604088	0.58561
ENSG00000181191	0.00333977	0.0180723	4.63762	-0.15171
ENSG00000231672	0.00338081	0.0180611	0.753534	0.210582
ENSG00000223638	0.00271173	0.0180602	0.316629	0.25233
ENSG00000187688	-0.00255831	0.0180406	0.988974	-0.832016
ENSG00000250929	-0.00338214	0.0180247	0.465792	-0.556594
ENSG00000174948	0.00284444	0.0180067	0.646536	0.12945
ENSG00000137073	-0.00322513	0.0180049	0.380459	-0.00774502
ENSG00000141485	0.00325068	0.0179975	1.53747	0.070128
ENSG00000203327	-0.00333848	0.0179874	2.00607	0.152779
ENSG00000235704	-0.00274265	0.0179762	1.29946	-0.443511
ENSG00000241358	-0.00321708	0.0179726	1.6373	0.156555
ENSG00000225981	-0.0023835	0.0179658	6.08711	-0.024433
ENSG00000214237	-0.00321009	0.0179587	1.4973	0.293406
ENSG00000134365	0.0026956	0.0179487	2.29915	-0.408175
ENSG00000071889	-0.00331969	0.0179384	2.24916	0.245089
ENSG00000204424	-0.00310555	0.0179293	1.3077	-0.00831966
ENSG00000248905	-0.00281037	0.0179104	0.454199	-0.721537
ENSG00000211563	-0.00309986	0.0178763	0.0260845	0.109707
ENSG00000091073	-0.00296739	0.0178707	6.54429	-0.0731058
ENSG00000228573	-0.00332381	0.0178616	0.246372	-0.530672
ENSG00000139973	0.00270054	0.0178571	0.882846	0.58151
ENSG00000249662	-0.0026173	0.0178372	7.45161	0.0683616
ENSG00000241064	-0.0032666	0.0178138	2.06467	-0.336286
ENSG00000226496	-0.00300159	0.017803	1.24739	-0.314229
ENSG00000171103	0.00279863	0.0177861	2.85069	0.0547202
ENSG00000248656	-0.00317262	0.0177856	0.214676	0.205862
ENSG00000255503	0.00286443	0.0177696	3.23306	-0.07422
ENSG00000173141	-0.00293175	0.0177616	2.36631	-0.355823
ENSG00000179163	-0.00294693	0.017744	3.19653	-0.412702
ENSG00000103047	-0.00319915	0.017744	0.833141	-0.75845
ENSG00000120555	-0.00268619	0.0177381	0.269073	0.296051
ENSG00000257137	0.00323324	0.0176768	0.202577	0.5454
ENSG00000251209	-0.00298077	0.0176768	0.426249	-0.327451
ENSG00000180549	-0.00232457	0.0176718	7.97073	0.226434
ENSG00000165548	0.00319261	0.0176627	1.79856	0.618646
ENSG00000185236	-0.0024017	0.0176581	6.2021	-0.0970426
ENSG00000105352	-0.00281433	0.0176471	6.90698	0.437921
ENSG00000184083	0.00258863	0.0176409	2.51767	0.67146
ENSG00000231064	0.00273872	0.0176396	0.523101	0.728571
ENSG00000137393	0.00264398	0.017619	8.23339	-0.0507115
ENSG00000139618	-0.00329136	0.0176101	0.184915	-0.248083
ENSG00000201519	-0.00303129	0.0176075	0.33053	-0.482399
ENSG00000160703	0.00344732	0.0176	0.306194	0.419223
ENSG00000184465	-0.00312574	0.0175711	2.96529	-0.0789488
ENSG00000227356	-0.00318493	0.0175439	0.944004	-0.596728
ENSG00000188937	0.00268083	0.0175373	0.975903	-0.277967
ENSG00000083622	-0.00318456	0.0175368	1.95313	-0.177995
ENSG00000254006	-0.00319566	0.0175309	9.85352	0.352928
ENSG00000237735	0.00279094	0.0175245	1.74948	0.360125
ENSG00000248779	0.00311695	0.0175182	0.254675	0.480228
ENSG00000256155	0.00283706	0.0175182	0.531393	0.161103
ENSG00000229291	-0.00254855	0.0175028	3.88015	-0.409735
ENSG00000116783	-0.00264047	0.0175	3.91278	0.220775
ENSG00000112640	0.00325737	0.0174843	3.80518	-0.374365
ENSG00000148288	-0.00276211	0.0174513	4.49178	-0.346946
ENSG00000252373	-0.00318578	0.0174242	0.171782	-0.544598
ENSG00000106344	-0.00230267	0.0174179	0.00234023	-0.761772
ENSG00000237743	-0.00263521	0.0174074	0.793338	-0.663802
ENSG00000231050	0.00249684	0.0173913	3.19821	-0.386887
ENSG00000215559	-0.00323037	0.0173585	0.448759	0.176025
ENSG00000239247	-0.00336015	0.0173333	3.14001	-0.0332633
ENSG00000229205	-0.00293667	0.017298	0.382218	-0.455258
ENSG00000231187	0.00264263	0.0172886	0.137203	0.392319
ENSG00000241156	0.00247716	0.0172798	1.50839	0.0103485
ENSG00000162772	0.00278448	0.0172794	1.63385	0.0802776
ENSG00000204315	0.00295438	0.0172749	1.40255	0.398248
ENSG00000205494	0.00317552	0.017274	1.35382	0.286881
ENSG00000118526	-0.00285529	0.0171717	0.372569	-0.542203
ENSG00000206878	-0.00313183	0.0171717	1.70169	-0.270586
ENSG00000100888	0.00277799	0.0171569	4.45476	0.289528
ENSG00000241158	-0.0027175	0.0171533	1.20783	-0.287465
ENSG00000175470	0.00293496	0.0171468	0.908858	0.635559
ENSG00000167791	-0.00260504	0.0171429	1.11913	0.345302
ENSG00000222445	0.00308797	0.0171315	2.36997	0.209767
ENSG00000228300	-0.00312324	0.0171278	5.944	-0.714931
ENSG00000250075	0.00287053	0.0170789	0.574462	-0.157334
ENSG00000171659	-0.00284391	0.0170455	2.00675	-0.34696
ENSG00000250334	-0.00262581	0.0170398	1.49825	0.396988
ENSG00000202172	-0.00281997	0.0170316	0.0444259	-0.0490801
ENSG00000251076	0.00269291	0.0170316	0.11482	-0.0311359
ENSG00000113460	0.00252581	0.0170215	1.55256	0.161935
ENSG00000244020	0.00305191	0.0170013	0.00383071	0.158292
ENSG00000132661	-0.0030114	0.0169835	0.987605	-0.250153
ENSG00000223509	0.00282856	0.0169611	0.47891	0.650781
ENSG00000205765	0.00331774	0.0169333	6.00926	-0.0720408
ENSG00000100325	-0.00299982	0.0169251	3.58312	-0.445795
ENSG00000099797	-0.0025217	0.0169248	4.04366	-0.315172
ENSG00000110628	-0.00230538	0.0169176	6.55166	-0.649786
ENSG00000177189	-0.00261983	0.0169154	0.15344	-0.416855
ENSG00000165164	0.00253297	0.0169136	0.0105212	0.190266
ENSG00000111707	0.00284494	0.0169136	2.50439	0.538519
ENSG00000063241	-0.00261014	0.01691	1.47035	-0.147162
ENSG00000141127	0.00301613	0.0168675	6.3679	0.267333
ENSG00000049769	0.00297105	0.0168659	1.16371	0.165579
ENSG00000077235	0.00310627	0.0168643	3.53109	0.0104356
ENSG00000181143	0.00300344	0.0168568	0.374808	0.406094
ENSG00000196150	0.00256844	0.0168011	0.213048	0.856178
[truncated: 29,048 more rows]
