# Supplementary material for: Impact of between-tissue differences on pan-cancer predictions of drug sensitivity
Source: PLoS Comput Biol. 2021 Feb 25;17(2):e1008720. doi: 10.1371/journal.pcbi.1008720 (PMC7906305; doi:10.1371/journal.pcbi.1008720)
Supplement: S3 Dataset — (XLSX) [file pcbi.1008720.s003.xlsx]

## Sheet: Sheet1
Gene ID	Mean regularized regression weight	Mean percentile of absolute weight	Within-tissue MEKi response variance explained (%)	Between-tissue expression and MEKi response correlation (Pearson's r)
ENSG00000182816	-0.0350052	0.981058	0.516669	-0.667738
ENSG00000100983	-0.0348042	0.978097	1.53113	-0.485239
ENSG00000180011	-0.035327	0.977943	1.0848	-0.592619
ENSG00000188021	0.0426736	0.97756	1.75378	0.418263
ENSG00000112599	0.0275628	0.974933	0.208435	0.371879
ENSG00000182890	-0.041521	0.97336	0.934575	-0.37131
ENSG00000153179	-0.038084	0.97047	0.108968	-0.768979
ENSG00000167112	-0.0275724	0.970048	0.657144	-0.839516
ENSG00000129158	-0.0361861	0.967587	0.0868022	-0.375586
ENSG00000130208	-0.0260927	0.965913	2.82655	-0.458002
ENSG00000159128	-0.0322192	0.965478	1.45351	-0.333377
ENSG00000120697	-0.027386	0.965244	1.36021	-0.831598
ENSG00000135914	-0.0300412	0.96392	0.376423	-0.605877
ENSG00000177807	-0.030092	0.962274	0.476995	-0.723047
ENSG00000138029	-0.029358	0.961696	0.745669	-0.539396
ENSG00000173295	-0.0330976	0.960187	0.746653	-0.667971
ENSG00000090382	-0.0289387	0.959553	5.8611	-0.532022
ENSG00000095951	0.0358567	0.958975	3.8036	0.80851
ENSG00000174957	-0.0342397	0.957556	0.414967	-0.596219
ENSG00000109016	-0.0302517	0.954543	0.112774	-0.311456
ENSG00000122970	-0.0275132	0.953848	0.033861	-0.38957
ENSG00000155330	0.0231768	0.953741	5.48328	0.140521
ENSG00000105679	-0.0247421	0.952387	0.854878	-0.81364
ENSG00000072135	-0.0353009	0.951178	0.0332278	-0.657154
ENSG00000151689	-0.0217931	0.950948	2.24845	-0.429437
ENSG00000060971	-0.040498	0.95051	0.842747	-0.42027
ENSG00000227398	0.026006	0.949829	1.6911	0.690991
ENSG00000159842	-0.0233635	0.947626	1.13149	-0.174513
ENSG00000071991	-0.0212776	0.947602	2.90974	-0.443205
ENSG00000144668	-0.0250397	0.94697	0.0758514	-0.771969
ENSG00000169562	-0.0282566	0.946608	1.07051	-0.786013
ENSG00000007944	-0.0271174	0.945347	0.327256	-0.486188
ENSG00000176422	-0.0244953	0.945112	0.0142536	-0.636182
ENSG00000126550	-0.0248128	0.944897	0.868462	-0.734511
ENSG00000156990	-0.0243038	0.944204	0.405977	-0.463372
ENSG00000164663	0.0208433	0.943888	1.93474	0.350492
ENSG00000005513	-0.0245664	0.942174	0.698299	-0.879403
ENSG00000122971	-0.0276997	0.94202	1.03415	-0.479566
ENSG00000049860	-0.0258636	0.941091	0.678291	-0.251497
ENSG00000007952	-0.0240767	0.940831	0.850624	-0.576149
ENSG00000260880	-0.0231851	0.940021	0.330786	-0.65063
ENSG00000104537	-0.0258608	0.939417	0.143957	-0.570829
ENSG00000181035	0.0232398	0.939055	0.832282	0.302593
ENSG00000123358	-0.0217593	0.935818	0.00142712	-0.711407
ENSG00000130724	-0.0210809	0.934151	1.14338	-0.0859364
ENSG00000136261	-0.0343835	0.933929	0.560508	-0.43363
ENSG00000180998	0.0233477	0.933496	2.8718	0.752048
ENSG00000184351	-0.0211471	0.933416	0.520082	-0.41604
ENSG00000189058	-0.0224256	0.933178	1.13948	-0.705468
ENSG00000148180	-0.0201466	0.932113	2.33739	-0.355864
ENSG00000167196	-0.0229176	0.931862	0.566528	-0.654382
ENSG00000100027	0.0198044	0.931398	2.43186	0.377566
ENSG00000046653	-0.0262554	0.930662	0.0485367	-0.577609
ENSG00000114902	-0.034146	0.930431	1.46182	-0.508073
ENSG00000136141	-0.0325192	0.930404	0.501529	-0.727199
ENSG00000163754	-0.0249709	0.929697	0.408925	-0.632608
ENSG00000164548	0.0412956	0.9294	0.688693	0.491983
ENSG00000163501	-0.0243602	0.929166	0.210243	-0.580727
ENSG00000131669	0.0193495	0.929011	0.770758	0.284131
ENSG00000257337	-0.0185517	0.92734	0.00411868	-0.410463
ENSG00000188660	0.0227682	0.927259	0.571501	0.536613
ENSG00000182118	-0.0218084	0.927154	0.497771	-0.540727
ENSG00000111817	0.0233061	0.927054	2.83763	0.684359
ENSG00000066933	0.0236682	0.926812	1.97783	0.245827
ENSG00000186665	-0.0270402	0.92679	0.406077	-0.0996941
ENSG00000160408	0.0230668	0.926751	1.64898	0.666807
ENSG00000170802	-0.0217898	0.926733	0.00265499	-0.777546
ENSG00000029993	0.0244275	0.926725	0.666233	0.131064
ENSG00000107521	-0.0221157	0.92603	0.34881	-0.678908
ENSG00000139540	-0.0247781	0.925374	0.47173	-0.212733
ENSG00000163378	-0.0184246	0.924915	2.23527	-0.391202
ENSG00000174197	0.0218483	0.923973	1.09876	0.364664
ENSG00000081985	-0.0254087	0.923146	0.448339	-0.698293
ENSG00000140474	-0.0319519	0.92129	0.686291	-0.390759
ENSG00000183978	-0.0252948	0.919974	0.000568866	-0.550903
ENSG00000152443	0.0318657	0.919588	0.362452	0.424322
ENSG00000203859	-0.0251637	0.91781	0.0728833	-0.639205
ENSG00000004846	-0.0201134	0.917568	0.00453198	-0.504384
ENSG00000261520	-0.0220621	0.916964	0.469433	-0.594798
ENSG00000164405	-0.0231726	0.916196	0.472769	-0.429609
ENSG00000225217	-0.0196865	0.916095	0.928906	-0.513085
ENSG00000116863	0.0187667	0.915421	0.872945	0.665421
ENSG00000213614	-0.0326698	0.915063	0.920643	-0.313908
ENSG00000164144	-0.0384387	0.914355	0.1705	-0.435376
ENSG00000188467	-0.021572	0.912692	0.264735	-0.362905
ENSG00000125458	-0.0224438	0.912395	1.62786	-0.422833
ENSG00000173110	-0.0211347	0.911343	0.661168	-0.466415
ENSG00000213186	0.0173967	0.91132	0.680422	0.13376
ENSG00000110330	0.0267062	0.910873	0.631838	0.380078
ENSG00000096746	0.0321255	0.910858	0.793061	0.410136
ENSG00000167588	-0.023029	0.910337	0.0013635	-0.64411
ENSG00000092850	0.0192382	0.909546	0.283071	0.8067
ENSG00000140374	-0.0190432	0.908525	0.86357	-0.192245
ENSG00000110025	0.0209112	0.907853	0.0508655	0.810753
ENSG00000176978	-0.0196252	0.906982	0.55694	-0.610542
ENSG00000135441	-0.0257213	0.906768	0.022756	-0.504163
ENSG00000138604	-0.0303779	0.906595	0.771489	-0.486799
ENSG00000181773	-0.0169566	0.906147	1.92761	-0.437969
ENSG00000113580	0.0229004	0.905101	2.11609	0.478682
ENSG00000102313	-0.0225173	0.90505	0.519077	-0.583862
ENSG00000183735	-0.0223437	0.904317	0.160835	-0.317404
ENSG00000100418	-0.0222714	0.903979	0.05651	-0.393541
ENSG00000223554	-0.020221	0.903976	1.4103	0.212626
ENSG00000131697	-0.0251012	0.90354	0.524235	-0.305286
ENSG00000117318	0.0168029	0.903395	3.77676	0.50039
ENSG00000115159	-0.02105	0.90339	0.781952	-0.290701
ENSG00000158887	-0.0205755	0.902486	1.19884	-0.57564
ENSG00000187242	-0.0229757	0.90214	0.514602	-0.873754
ENSG00000234906	-0.0194458	0.901331	0.911592	-0.415184
ENSG00000205763	-0.0171744	0.900943	1.78423	-0.228256
ENSG00000125877	-0.0262521	0.900402	1.7724	-0.273006
ENSG00000248905	-0.0187695	0.899527	1.57745	-0.521663
ENSG00000100348	-0.0203977	0.899314	0.579058	-0.181707
ENSG00000181555	0.0195986	0.89888	1.60359	0.149175
ENSG00000196666	-0.0186946	0.898524	0.392947	-0.617801
ENSG00000141664	0.0220676	0.898498	1.45013	0.381494
ENSG00000163697	0.0183112	0.898444	0.671214	0.342394
ENSG00000164620	-0.0212801	0.898379	0.452421	-0.502901
ENSG00000137094	0.0207277	0.898189	1.77764	0.531905
ENSG00000143337	-0.025325	0.897586	1.44344	-0.348544
ENSG00000110063	-0.0222623	0.897264	0.234787	-0.756614
ENSG00000267467	-0.0173142	0.897021	0.538238	-0.599208
ENSG00000099937	-0.0200088	0.896826	0.663908	-0.270548
ENSG00000189149	-0.0201801	0.8968	0.464653	-0.693116
ENSG00000172172	-0.0176245	0.896598	0.728803	-0.282944
ENSG00000184056	-0.0235046	0.896355	1.06863	-0.476841
ENSG00000206344	0.0263026	0.895951	1.22359	0.422288
ENSG00000164062	-0.0232518	0.895533	1.57907	-0.667932
ENSG00000099899	-0.0229804	0.895268	0.275218	-0.512105
ENSG00000124493	0.0169276	0.895187	1.0788	0.182767
ENSG00000177721	0.0218013	0.89495	1.10935	0.604147
ENSG00000231023	-0.0172526	0.89447	3.64705	-0.511359
ENSG00000197448	-0.023787	0.89425	0.700434	-0.698588
ENSG00000084754	-0.0209709	0.894162	0.191053	-0.567913
ENSG00000078369	0.0253696	0.893993	1.08029	0.357906
ENSG00000143612	-0.0221624	0.893704	0.398158	-0.392886
ENSG00000115541	-0.022615	0.89363	0.977993	-0.798457
ENSG00000187556	0.0183247	0.892935	2.25814	0.375301
ENSG00000188107	-0.0149856	0.892768	0.990883	-0.0571529
ENSG00000103150	-0.0291126	0.89274	0.0989616	-0.600135
ENSG00000185115	0.0189695	0.892731	2.23108	0.0957608
ENSG00000054148	-0.0321541	0.892483	2.10723	0.0659745
ENSG00000091409	-0.0163918	0.891641	2.29046	-0.47898
ENSG00000140961	-0.0168715	0.891306	0.224466	-0.170326
ENSG00000254813	-0.0216063	0.890821	0.063887	-0.577825
ENSG00000085871	-0.0181241	0.890536	3.7238	-0.544051
ENSG00000133731	-0.0186195	0.888925	0.454233	-0.368737
ENSG00000172349	-0.016687	0.888904	0.264669	-0.494559
ENSG00000133059	-0.0225203	0.888744	0.152365	-0.298125
ENSG00000165802	-0.0214371	0.88838	0.409393	-0.383894
ENSG00000113761	0.0182227	0.888329	3.60262	0.464026
ENSG00000169504	0.0186978	0.887886	2.3785	0.29828
ENSG00000018189	0.0195443	0.887172	3.85117	0.304079
ENSG00000146535	0.0244412	0.886876	1.24325	0.45221
ENSG00000272888	-0.0126536	0.886813	0.105244	0.310731
ENSG00000023445	0.0153967	0.88653	1.44397	0.311476
ENSG00000198736	0.018754	0.88625	0.00977214	0.0903345
ENSG00000100294	-0.0231402	0.885957	0.41319	-0.531655
ENSG00000244342	-0.0192358	0.88589	0.511536	-0.780121
ENSG00000144381	-0.019012	0.885527	0.221432	-0.62561
ENSG00000118113	-0.0179691	0.885114	2.17335	-0.638198
ENSG00000162434	0.0229581	0.885053	0.672457	0.761653
ENSG00000080546	-0.0228134	0.88399	0.424203	-0.465158
ENSG00000168701	-0.0200697	0.883778	1.27046	-0.506985
ENSG00000144406	-0.0172069	0.883559	0.790863	-0.388289
ENSG00000106384	-0.0151844	0.883506	1.14359	-0.346212
ENSG00000103355	-0.0200179	0.883462	1.65964	-0.849798
ENSG00000002834	0.0181283	0.883408	0.157855	0.36059
ENSG00000112699	-0.0268299	0.882443	0.282967	-0.623205
ENSG00000152433	0.0191013	0.882431	0.113539	0.557278
ENSG00000174456	-0.0193858	0.881508	0.131508	-0.550935
ENSG00000100347	-0.0248686	0.881325	0.0609785	-0.4942
ENSG00000116586	-0.0196196	0.881231	0.483765	-0.292548
ENSG00000197157	-0.0196908	0.88075	0.00499488	-0.517997
ENSG00000186407	-0.0147227	0.879681	2.55207	0.0649318
ENSG00000126070	0.0193632	0.879267	0.862131	0.244682
ENSG00000081087	-0.0140509	0.878694	0.0169927	-0.117856
ENSG00000180667	-0.0141328	0.878621	0.308006	-0.50488
ENSG00000143772	-0.0158491	0.876994	1.37346e-05	-0.556045
ENSG00000157593	-0.0199444	0.876763	0.571016	-0.332546
ENSG00000198556	-0.0188416	0.876582	0.0174029	-0.477821
ENSG00000079387	0.0202858	0.876453	2.21601	0.0730806
ENSG00000067334	0.0180547	0.87543	0.154155	0.206868
ENSG00000013016	0.0152401	0.875253	0.659598	0.515492
ENSG00000141013	-0.0190693	0.875107	0.89163	-0.106999
ENSG00000120008	-0.0178999	0.874836	0.490779	-0.561436
ENSG00000129103	-0.0200585	0.874655	0.577801	-0.188986
ENSG00000105327	-0.0177347	0.874365	1.1435	-0.426205
ENSG00000069493	0.0162893	0.874048	2.02874	0.23744
ENSG00000186788	-0.0157209	0.873597	0.132917	-0.501166
ENSG00000168079	-0.0176455	0.873475	0.00776639	-0.54326
ENSG00000175155	-0.0177363	0.873368	0.459018	-0.362671
ENSG00000126759	-0.015928	0.872694	1.9301	-0.133109
ENSG00000164104	0.0186577	0.872616	0.244713	0.020425
ENSG00000168556	0.0180502	0.871769	0.0913767	0.575568
ENSG00000187045	0.013437	0.870404	1.20054	0.559482
ENSG00000117450	0.0218233	0.870132	0.371411	0.608104
ENSG00000136813	0.00926471	0.870025	0.0376683	0.487746
ENSG00000171446	-0.0234023	0.869991	0.434902	-0.56012
ENSG00000151006	0.0178377	0.869916	0.298562	0.306691
ENSG00000248872	0.0122202	0.869387	0.137947	0.366007
ENSG00000086967	0.0153683	0.868679	0.985362	0.230509
ENSG00000089327	-0.0161396	0.868641	2.3254	-0.676215
ENSG00000108511	-0.0130816	0.868554	0.515043	-0.533295
ENSG00000177628	-0.0193981	0.868538	0.149828	-0.0494971
ENSG00000175066	-0.0159731	0.868395	0.549476	-0.388332
ENSG00000157625	-0.0244973	0.867576	0.0195447	-0.312518
ENSG00000164300	-0.0194085	0.867471	0.0108187	-0.818878
ENSG00000160097	0.018921	0.86676	0.53564	0.664333
ENSG00000187545	-0.0124153	0.86629	0.37999	-0.0249401
ENSG00000129566	-0.0146737	0.86622	0.55689	0.00315623
ENSG00000109911	0.0188407	0.865493	0.28292	0.0725087
ENSG00000185220	-0.0227836	0.865294	0.000102804	-0.274969
ENSG00000085377	-0.0220758	0.865204	2.59186	-0.574254
ENSG00000167798	-0.0218087	0.865203	0.938103	-0.387709
ENSG00000171497	0.0127502	0.863781	0.00174393	-0.163284
ENSG00000141873	-0.0189663	0.863742	1.03285	-0.0194146
ENSG00000102241	0.0174363	0.863661	0.895337	0.0353546
ENSG00000148677	0.0158669	0.863444	0.290693	0.478864
ENSG00000003056	-0.0159144	0.863429	0.310779	-0.685375
ENSG00000162836	-0.0167111	0.86325	0.651025	-0.71019
ENSG00000180340	0.0236675	0.863129	0.78587	0.639902
ENSG00000214022	-0.0215096	0.863082	0.000162168	-0.518009
ENSG00000177383	0.0210062	0.862659	1.00989	-0.280026
ENSG00000117308	-0.0171087	0.86261	1.01302	-0.49619
ENSG00000224877	-0.0170167	0.862551	1.07221	-0.519625
ENSG00000138279	0.0153726	0.862359	0.399427	0.573879
ENSG00000182308	-0.0219893	0.862279	0.00686899	-0.65754
ENSG00000204568	-0.0164902	0.86176	0.101727	-0.0287293
ENSG00000146285	-0.0183228	0.861712	2.33161	-0.722558
ENSG00000181273	-0.0167372	0.861688	1.65266	-0.498055
ENSG00000182150	-0.00196683	0.861598	0.0727558	-0.198835
ENSG00000163960	0.0175742	0.86144	1.09139	0.0018223
ENSG00000169592	-0.0131474	0.861138	0.0793801	-0.367433
ENSG00000137486	-0.0166681	0.860945	1.52995	-0.443917
ENSG00000147853	-0.0121619	0.860798	0.000388003	-0.151674
ENSG00000205126	-0.0142934	0.860199	0.303975	-0.635683
ENSG00000221968	0.0192476	0.860062	3.60211	0.393805
ENSG00000163884	-0.0156689	0.859826	0.149162	-0.838668
ENSG00000147586	-0.017829	0.859818	0.732341	-0.25784
ENSG00000166164	0.0190916	0.859291	0.246558	-0.328398
ENSG00000186166	0.018913	0.859245	1.30077	0.309142
ENSG00000167380	-0.0181369	0.8586	0.519114	0.291184
ENSG00000229578	-0.0249474	0.858552	0.650596	-0.436289
ENSG00000140400	-0.0177342	0.858001	1.54086	-0.588922
ENSG00000091542	0.0165077	0.8575	1.87711	0.654191
ENSG00000187726	0.0160527	0.857398	3.18866	0.416546
ENSG00000133835	-0.0237712	0.856707	0.272858	-0.219387
ENSG00000211450	-0.0176798	0.85666	0.846172	-0.513298
ENSG00000169347	-0.0175148	0.856628	0.390362	-0.22437
ENSG00000167393	0.0177328	0.856579	2.02334	0.0614816
ENSG00000171747	-0.0153401	0.856451	1.3266	-0.419759
ENSG00000215196	0.013035	0.85629	1.13919	0.700786
ENSG00000188368	0.0129932	0.855588	0.054002	0.371678
ENSG00000109163	0.0148824	0.855465	0.543958	0.371326
ENSG00000176826	-0.0164943	0.855371	0.777859	-0.235014
ENSG00000196083	-0.0173936	0.854632	1.86484	-0.157925
ENSG00000167637	-0.0147313	0.853912	0.443238	-0.234655
ENSG00000109220	0.0205261	0.853695	0.19396	0.631337
ENSG00000160310	-0.0182509	0.853579	0.082027	0.0867845
ENSG00000173064	0.0184584	0.852937	2.52498	0.156756
ENSG00000204120	-0.0170423	0.852555	0.0168569	-0.334246
ENSG00000152127	-0.0248055	0.852426	0.305975	-0.790628
ENSG00000198673	-0.0141679	0.852417	0.267215	-0.306237
ENSG00000214922	-0.0149584	0.85225	0.129073	-0.743981
ENSG00000185596	-0.0173413	0.851671	1.83356	-0.474561
ENSG00000183137	0.0179273	0.851239	1.42712	0.538951
ENSG00000223797	-0.0152563	0.851057	0.235029	-0.427454
ENSG00000120075	-0.0124114	0.850694	0.656125	-0.503047
ENSG00000069998	-0.0194375	0.850567	0.00369413	-0.591882
ENSG00000227342	-0.0181835	0.850481	7.74325e-05	-0.463592
ENSG00000164258	-0.00661226	0.850381	0.471842	0.0582943
ENSG00000196116	-0.018267	0.850076	0.0375453	-0.732716
ENSG00000197971	-0.0154677	0.85006	1.07291	-0.662001
ENSG00000164096	0.0178807	0.849781	0.197864	0.576934
ENSG00000115216	0.0151282	0.849238	0.624375	0.383758
ENSG00000165458	0.011069	0.848763	0.413597	0.152788
ENSG00000134779	0.0245524	0.848725	0.223307	0.518566
ENSG00000185634	-0.0176724	0.848535	1.65278	-0.420551
ENSG00000225177	-0.0183082	0.848436	1.49818	-0.516348
ENSG00000256269	-0.0177645	0.848271	0.262494	-0.419507
ENSG00000183506	-0.0144068	0.848267	0.463513	0.227092
ENSG00000077009	-0.0176387	0.848084	0.57965	-0.363134
ENSG00000187109	0.00146155	0.848023	0.0736334	0.10016
ENSG00000252779	0.015983	0.847857	0.853527	-0.265152
ENSG00000143409	-0.0150885	0.847519	1.98025	-0.502072
ENSG00000185168	-0.0135522	0.847033	0.296857	-0.440563
ENSG00000125931	-0.0168132	0.846869	2.41342	-0.816846
ENSG00000104951	0.0167274	0.84678	1.71047	0.410002
ENSG00000172273	0.0170444	0.84662	0.639785	0.0750355
ENSG00000163170	-0.0207266	0.846413	1.61552	-0.560739
ENSG00000164588	-0.0130045	0.846321	1.02417	-0.693303
ENSG00000171109	0.0168167	0.846277	2.7411	-0.143713
ENSG00000187189	0.0210344	0.845664	0.648836	0.11535
ENSG00000177565	0.0150657	0.845514	1.03429	-0.00852171
ENSG00000100225	-0.0183685	0.845008	0.0588654	-0.491153
ENSG00000161509	-0.016019	0.844957	0.152997	-0.310312
ENSG00000153046	0.0151152	0.844874	0.525055	0.304829
ENSG00000167083	0.0133659	0.844684	0.734567	0.476441
ENSG00000106348	-0.0201013	0.844684	0.184137	-0.475258
ENSG00000214226	0.0203726	0.844548	0.00916316	0.387199
ENSG00000132286	-0.0249277	0.844387	0.0011786	-0.522483
ENSG00000207702	-0.0236009	0.84438	0.230911	-0.664645
ENSG00000052795	-0.0137731	0.844321	0.451844	-0.322863
ENSG00000188211	-0.0144098	0.844226	0.93309	-0.581903
ENSG00000238062	-0.015391	0.844088	0.00885308	-0.675463
ENSG00000228775	0.0166364	0.843309	1.33611	0.641459
ENSG00000165775	0.00644003	0.843252	1.46811	-0.0989508
ENSG00000099875	0.0153614	0.842992	0.0970503	0.249161
ENSG00000229746	-0.0145041	0.84281	1.4094	0.116462
ENSG00000133315	-0.0189345	0.842534	1.52639	-0.284123
ENSG00000120837	0.0130158	0.842473	2.15026	0.528965
ENSG00000105556	-0.018014	0.842322	0.197113	0.0186245
ENSG00000185127	-0.0139799	0.842088	0.0182736	-0.114798
ENSG00000255302	0.0111147	0.841688	0.00159184	0.198031
ENSG00000176731	-0.0134402	0.841414	1.28014	-0.438307
ENSG00000138175	0.0226844	0.841144	2.16622	0.428442
ENSG00000214826	-0.0161504	0.840946	0.0575606	-0.418653
ENSG00000111530	0.0194973	0.840913	1.22039	0.153107
ENSG00000159399	-0.0206127	0.840719	0.827555	-0.386595
ENSG00000173327	-0.0208726	0.840665	1.20724	-0.475772
ENSG00000153982	-0.0153626	0.840528	0.200717	-0.155728
ENSG00000152292	-0.0124524	0.840282	0.0758027	-0.356172
ENSG00000069956	0.0118683	0.84028	0.432567	0.238704
ENSG00000183060	0.00644392	0.840085	0.00507392	-0.413785
ENSG00000155313	0.0194556	0.839459	0.380665	0.454728
ENSG00000147437	0.0163428	0.839316	0.393995	-0.0166513
ENSG00000225151	0.0159916	0.839281	2.19205	0.298137
ENSG00000102763	-0.00746763	0.839252	0.00794159	-0.634926
ENSG00000148158	-0.0136819	0.839157	0.000186363	-0.527127
ENSG00000118482	0.01387	0.839155	0.0671013	0.318376
ENSG00000180035	0.0153481	0.839137	2.41519	0.451052
ENSG00000164172	-0.0113064	0.838912	0.277108	0.0711603
ENSG00000128262	0.0148676	0.838792	0.00748153	0.680708
ENSG00000226025	0.0174693	0.838708	0.10393	0.283647
ENSG00000103978	-0.0173849	0.838588	1.36232	-0.475903
ENSG00000101076	-0.0133667	0.83812	0.72666	-0.266136
ENSG00000177108	0.0139791	0.837937	0.211448	0.535312
ENSG00000201302	0.00162777	0.83775	0.256339	-0.223692
ENSG00000197081	-0.0092853	0.837542	0.00568874	-0.0437323
ENSG00000175387	0.0142738	0.837503	1.29201	0.043763
ENSG00000171217	-0.0191777	0.837455	0.0190774	-0.567589
ENSG00000138413	-0.0148364	0.837225	0.110485	-0.31086
ENSG00000103512	-0.00891826	0.837158	0.253433	0.00173564
ENSG00000156313	-0.013127	0.837119	0.562739	-0.616441
ENSG00000177189	-0.0178654	0.836925	1.9266	-0.657388
ENSG00000121864	0.0137509	0.836729	1.25107	0.238249
ENSG00000205765	-0.00236406	0.83627	0.786617	-0.0825149
ENSG00000234602	-0.0129221	0.835987	0.223726	-0.540928
ENSG00000111732	0.0117493	0.835965	1.73762	0.178995
ENSG00000173611	0.0142248	0.835834	1.96916	-0.0355124
ENSG00000241098	-0.0138417	0.83577	0.183756	-0.619424
ENSG00000198081	-0.00510695	0.835432	0.0518237	-0.0327689
ENSG00000237765	-0.0141172	0.835339	0.176862	-0.0153426
ENSG00000257103	0.0147016	0.835256	1.12887	0.333537
ENSG00000105518	0.0129833	0.835183	0.0811494	0.273775
ENSG00000198189	-0.0169926	0.835044	1.27699	-0.42859
ENSG00000188269	-0.016035	0.834977	0.552989	-0.310621
ENSG00000113811	0.0119069	0.834583	0.144434	-0.331553
ENSG00000077152	-0.00521844	0.834511	0.123235	-0.163438
ENSG00000169230	-0.0140921	0.834426	0.0273828	-0.833754
ENSG00000218891	0.0176907	0.834299	0.00928793	0.398093
ENSG00000149269	-0.0224583	0.834206	2.41673	-0.366389
ENSG00000120215	-0.0206831	0.834169	0.894397	-0.753093
ENSG00000214827	0.0218927	0.834147	2.26416	0.0360675
ENSG00000181450	0.0207463	0.834146	0.746711	0.398204
ENSG00000139714	0.0175947	0.83397	2.03188e-05	0.647883
ENSG00000134046	0.00475622	0.833957	1.11769	0.206406
ENSG00000133392	0.00760539	0.83381	0.565917	-0.0653828
ENSG00000187193	0.0152423	0.83378	0.717423	0.0498518
ENSG00000178719	-0.0149623	0.83349	0.0539263	0.0292013
ENSG00000196388	0.0147521	0.83337	0.570015	0.367622
ENSG00000184436	-0.000424294	0.833041	0.0218312	-0.18181
ENSG00000204524	0.00975547	0.832963	0.597438	-0.140234
ENSG00000177054	-0.00929061	0.832802	0.351048	-0.156433
ENSG00000083457	0.00650678	0.832778	0.725367	-0.0519037
ENSG00000185009	-0.00115786	0.832717	0.132954	-0.0454339
ENSG00000161682	0.0127034	0.83262	0.485822	0.603314
ENSG00000147010	-0.0155113	0.832519	0.845715	-0.393653
ENSG00000120049	-0.0148828	0.832452	0.00353201	-0.596324
ENSG00000127191	-0.00868492	0.832112	0.00169902	-0.0451613
ENSG00000115419	0.0112889	0.832071	0.182583	0.308647
ENSG00000184319	-0.0163507	0.831651	0.302242	0.0518059
ENSG00000125952	-0.0183154	0.831506	0.238806	-0.343222
ENSG00000185189	-0.0139873	0.831121	0.351014	-0.141572
ENSG00000166171	-0.00917673	0.830882	0.0779522	0.0690188
ENSG00000198130	-0.0157605	0.83075	0.0581825	-0.620717
ENSG00000112357	-0.0140349	0.829822	1.44179	-0.536449
ENSG00000173818	0.0073646	0.829758	0.0730794	0.617285
ENSG00000086062	0.0175337	0.829615	0.118385	0.600751
ENSG00000163704	0.0152622	0.82956	0.763364	0.549314
ENSG00000178950	-0.0203808	0.82939	0.221071	-0.683579
ENSG00000259494	-0.0161744	0.829251	0.538483	-0.565238
ENSG00000092978	0.0128732	0.829213	1.42267	-0.056272
ENSG00000187068	-0.0139428	0.82913	0.221333	-0.641031
ENSG00000243828	-0.011042	0.829041	1.1971	-0.271141
ENSG00000185298	-0.0138827	0.828896	0.768194	-0.101293
ENSG00000124507	0.0136204	0.828891	1.51485	0.208785
ENSG00000182747	-0.014393	0.828845	0.128441	-0.58648
ENSG00000187808	0.0166016	0.82884	1.35837	0.206619
ENSG00000119950	-0.022159	0.828779	0.683374	-0.768391
ENSG00000146433	-0.0127452	0.828659	0.0336583	-0.394893
ENSG00000130304	-0.0183407	0.828322	0.272422	-0.502278
ENSG00000213780	0.0134572	0.828055	1.14849	0.37488
ENSG00000228203	-0.0116927	0.82751	0.186869	-0.40579
ENSG00000052723	0.00896106	0.827475	0.815037	0.359219
ENSG00000165678	-0.016603	0.827315	0.0620974	-0.62486
ENSG00000213373	-0.0172038	0.827122	0.733393	-0.521462
ENSG00000221909	0.00683459	0.827024	0.00221184	-0.01694
ENSG00000154146	-0.0166974	0.826849	0.613134	-0.0647984
ENSG00000106266	-0.015108	0.826828	0.126739	-0.207477
ENSG00000057935	0.016418	0.826805	1.9221	0.59346
ENSG00000178585	-0.0107011	0.826771	0.829077	-0.173659
ENSG00000168061	0.0144156	0.826764	0.343927	0.428696
ENSG00000207405	-0.0169003	0.826622	0.00109665	-0.333999
ENSG00000179364	0.0152004	0.826332	0.593765	0.430991
ENSG00000165288	0.0128764	0.826224	0.379621	-0.0528733
ENSG00000165434	0.0148784	0.826217	0.0390848	0.338916
ENSG00000150540	-0.0111373	0.825891	1.09052	-0.202311
ENSG00000163975	-0.0143809	0.825884	1.1184	-0.86675
ENSG00000151353	0.0149235	0.825811	0.718519	0.312345
ENSG00000151233	-0.00981299	0.825674	0.331198	-0.103476
ENSG00000207165	0.0158418	0.825604	0.261996	-0.135154
ENSG00000092841	0.0140311	0.825196	0.329358	0.399269
ENSG00000164120	-0.0131146	0.825139	0.121839	-0.508737
ENSG00000091527	0.0131833	0.825053	0.431637	0.316946
ENSG00000176402	-0.0146381	0.82497	0.00622874	-0.50692
ENSG00000172346	0.0125372	0.82489	0.238635	0.602878
ENSG00000135778	0.00988431	0.824621	1.40766	0.1802
ENSG00000108641	-0.013678	0.824492	1.03064	-0.0626574
ENSG00000132950	0.00130109	0.824103	0.0250045	-0.419274
ENSG00000103671	-0.0115827	0.824032	0.145996	0.097941
ENSG00000137502	0.0166155	0.824032	2.94205	0.517141
ENSG00000099860	0.0138043	0.823988	0.0304256	0.688663
ENSG00000134287	-0.0146853	0.823873	0.573272	-0.538055
ENSG00000149084	-0.0178782	0.823861	1.42561	-0.593156
ENSG00000182325	-0.012131	0.823675	0.282915	-0.36882
ENSG00000158092	0.0134936	0.823571	0.728039	-0.0255073
ENSG00000147454	-0.0174084	0.823506	0.0642913	0.162688
ENSG00000087460	0.0188417	0.823483	0.0311284	0.495238
ENSG00000169019	0.00920788	0.823348	0.000984683	-0.015512
ENSG00000179362	0.0133584	0.823264	0.125332	0.050593
ENSG00000108039	-0.00770717	0.822527	0.509945	-0.409366
ENSG00000111802	0.0130268	0.822393	0.548029	0.585558
ENSG00000184343	-0.0146977	0.822018	0.0682683	-0.457516
ENSG00000198598	-0.0132216	0.821599	1.32417	-0.139492
ENSG00000101189	-0.0194381	0.821065	0.235302	-0.48498
ENSG00000163541	-0.000451303	0.820994	0.00609066	-0.593618
ENSG00000163806	0.0167678	0.820869	0.673517	0.537252
ENSG00000164073	0.0162188	0.820704	0.776905	0.117397
ENSG00000181588	0.0162446	0.820694	0.340922	0.38072
ENSG00000106246	-0.01743	0.820627	0.0102176	-0.609819
ENSG00000100197	0.0152906	0.820573	1.01009	-0.418525
ENSG00000156958	-0.0198659	0.820401	0.401662	-0.824563
ENSG00000114023	-0.0173375	0.820313	0.776159	-0.332475
ENSG00000148362	-0.00558437	0.819938	0.383269	-0.315718
ENSG00000180776	-0.00827107	0.819843	0.210701	-0.717021
ENSG00000092140	-0.012474	0.819454	0.291691	0.245314
ENSG00000109089	0.0128489	0.819329	0.139684	0.370656
ENSG00000177879	-0.0126477	0.819216	0.126403	-0.188925
ENSG00000186458	0.0141769	0.81915	0.0128874	0.301392
ENSG00000124217	-0.01599	0.818968	0.240035	-0.5187
ENSG00000109184	0.0108966	0.81891	0.41344	0.660426
ENSG00000235954	0.016029	0.818873	0.0519638	0.558038
ENSG00000267680	-0.0140169	0.818871	0.000858699	-0.0713688
ENSG00000138386	-0.0130425	0.818821	0.0165793	-0.280546
ENSG00000183624	-0.0095601	0.818731	0.0266071	-0.497637
ENSG00000255545	-0.0121462	0.818334	0.000532451	-0.630625
ENSG00000154511	0.0157905	0.818331	1.35061	0.330816
ENSG00000206199	-0.0149682	0.81805	0.295412	-0.553645
ENSG00000164219	-0.00562635	0.818045	0.0972021	-0.440849
ENSG00000107223	-0.0161126	0.818005	0.437997	-0.00204239
ENSG00000134438	0.0159394	0.818003	0.653412	0.567059
ENSG00000241224	-0.0174473	0.817994	0.0646282	-0.700607
ENSG00000151552	-0.016141	0.817809	2.12762	-0.661235
ENSG00000061918	0.0113859	0.817643	0.629541	0.750215
ENSG00000185028	0.0135535	0.817352	1.99083	0.472238
ENSG00000213923	0.0133243	0.817298	0.135407	-0.180553
ENSG00000075539	0.0122927	0.817226	0.00302472	0.252137
ENSG00000133313	0.0125209	0.817175	0.0950012	0.299036
ENSG00000188811	-0.0203828	0.817075	0.068565	-0.675827
ENSG00000187546	-0.0130119	0.816764	0.511618	-0.602724
ENSG00000138303	0.0160606	0.816395	0.207344	0.493717
ENSG00000144455	-0.0134924	0.816364	0.067045	0.0646837
ENSG00000114315	-0.0138422	0.816266	0.798184	-0.225577
ENSG00000182053	-0.0119573	0.81625	0.019635	-0.363798
ENSG00000213057	-0.0118719	0.816175	0.0036212	-0.469813
ENSG00000075240	-0.00892396	0.815967	0.430204	-0.632543
ENSG00000205592	-0.0160398	0.815816	0.374302	-0.173549
ENSG00000179195	0.0116585	0.815757	0.357126	0.0118648
ENSG00000198740	0.010453	0.815726	1.50011	-0.149746
ENSG00000104408	-0.0109312	0.8155	0.607667	-0.334149
ENSG00000068305	-0.0173994	0.815473	0.0367834	-0.337796
ENSG00000118298	-0.0167455	0.815391	0.703614	-0.737693
ENSG00000157978	-0.0206575	0.815255	0.510359	-0.394578
ENSG00000196975	-0.0142357	0.815225	0.474601	-0.104787
ENSG00000100453	-0.0142836	0.815158	0.146425	-0.72014
ENSG00000167011	-0.0143509	0.815071	0.00706041	-0.390811
ENSG00000140678	-0.0133378	0.814686	0.486872	-0.347108
ENSG00000197555	0.017803	0.814262	0.769139	0.201168
ENSG00000250317	-0.0121725	0.814033	0.105776	0.14119
ENSG00000100083	-0.0188658	0.813977	6.6794e-07	-0.371344
ENSG00000135185	0.012118	0.813803	1.18367	-0.575309
ENSG00000150051	0.0130018	0.813753	0.697003	0.296846
ENSG00000137040	0.0153083	0.813526	1.31809	0.097883
ENSG00000089335	-0.0135239	0.813368	0.478411	0.555994
ENSG00000105821	-0.0120456	0.813245	0.00699976	-0.612151
ENSG00000067560	0.00116712	0.813198	0.066559	0.0458419
ENSG00000243449	-0.0145875	0.813132	1.58868	-0.249175
ENSG00000172232	-0.016345	0.813128	3.24752	0.465347
ENSG00000155269	0.010913	0.813037	0.0803982	0.464532
ENSG00000153066	0.0131716	0.81294	0.289744	-0.153422
ENSG00000176915	0.015207	0.812844	1.08471	0.600671
ENSG00000243477	-0.0147506	0.812823	1.30155	-0.359122
ENSG00000132465	0.0131381	0.812696	0.320452	0.127254
ENSG00000099917	-0.0158838	0.812634	1.24293	-0.275703
ENSG00000008083	-0.0124663	0.812476	0.234128	-0.181829
ENSG00000205090	0.0139208	0.812397	0.162478	0.362446
ENSG00000215417	-0.00916848	0.812394	0.122882	-0.303199
ENSG00000168906	-0.0108786	0.812378	0.000446869	-0.173754
ENSG00000102858	-0.0105603	0.812343	0.0160592	-0.457235
ENSG00000152705	0.0182881	0.812037	0.185835	0.330075
ENSG00000242252	-0.00690891	0.811735	0.000134051	0.470181
ENSG00000198393	-0.0134797	0.811699	0.0944465	-0.013471
ENSG00000186908	0.016809	0.811675	0.42177	0.377966
ENSG00000125746	-0.0133046	0.811672	0.534681	-0.482006
ENSG00000231213	-0.0156013	0.811046	0.0400296	-0.752494
ENSG00000108395	0.0142249	0.810932	2.26623	0.775172
ENSG00000166557	-0.0189061	0.810902	0.245084	-0.255517
ENSG00000155903	-0.0187756	0.810901	0.611773	-0.42137
ENSG00000141380	0.00968092	0.810633	0.717253	0.799634
ENSG00000073861	0.0102657	0.810563	0.0735528	0.360357
ENSG00000147684	-0.0129088	0.810168	1.15209	-0.288573
ENSG00000170266	-0.0114913	0.810126	0.159141	0.0591631
ENSG00000181315	0.00973789	0.810055	1.77811	0.00426555
ENSG00000138767	0.0096213	0.810042	1.27341	-0.0489399
ENSG00000135409	-0.0127501	0.809807	0.811925	-0.477516
ENSG00000184076	-0.015021	0.809682	0.0037203	-0.202247
ENSG00000156219	-0.0153732	0.809225	2.93244	-0.544324
ENSG00000151729	-0.0165859	0.808825	0.00110086	-0.485052
ENSG00000164252	-0.0064104	0.808795	0.00784755	-0.25635
ENSG00000144674	-0.0126489	0.808765	0.339769	-0.227454
ENSG00000186352	0.0119524	0.808436	0.223322	0.0368316
ENSG00000109046	0.0196655	0.808263	0.896441	0.606717
ENSG00000163157	0.0139566	0.808213	0.15344	0.151233
ENSG00000175311	-0.0149861	0.807969	1.23544	-0.258564
ENSG00000254625	0.0158368	0.80795	0.874517	-0.0147796
ENSG00000232125	-0.0105419	0.807834	0.0564797	-0.436383
ENSG00000135924	0.0136558	0.807799	2.59749	0.357455
ENSG00000134160	-0.020012	0.807721	1.00827	-0.661208
ENSG00000168000	-0.0152652	0.807718	0.0337935	-0.238827
ENSG00000170074	0.0133135	0.807613	0.957603	0.3544
ENSG00000113758	0.0169403	0.8076	1.59316	0.534373
ENSG00000122034	-0.0120069	0.807571	0.0089139	-0.559669
ENSG00000174928	-0.0154224	0.807494	0.332566	-0.13053
ENSG00000143627	-0.0141364	0.807347	1.81029	-0.313252
ENSG00000169045	0.0131438	0.807238	0.616145	0.0204854
ENSG00000077454	-0.0135588	0.806828	0.420847	-0.534456
ENSG00000188677	-0.0125781	0.806775	0.698309	-0.163476
ENSG00000189292	0.0141501	0.806445	2.28783	0.135532
ENSG00000135537	-0.00961313	0.806425	0.050845	-0.252739
ENSG00000143486	-0.0160789	0.806198	0.256697	-0.331553
ENSG00000242118	-0.0169446	0.806112	0.905228	0.203949
ENSG00000134077	-0.00212791	0.805985	0.858159	-0.0720127
ENSG00000143621	0.010629	0.805915	0.587032	0.133002
ENSG00000101188	-0.0121113	0.80578	4.52491	-0.394057
ENSG00000185475	-0.0120649	0.805707	0.455755	-0.0977597
ENSG00000148584	-0.0103987	0.805601	0.994988	-0.0386964
ENSG00000233699	-0.0355921	0.805563	0.674448	-0.664203
ENSG00000132837	0.0131686	0.805542	0.706519	0.694649
ENSG00000198954	0.0126536	0.805529	1.20643	0.170498
ENSG00000146556	-0.0154978	0.805456	1.03637	-0.478933
ENSG00000230844	0.00265466	0.805167	0.343658	0.096943
ENSG00000135108	0.0103601	0.805104	1.28939	0.115211
ENSG00000230891	0.00927578	0.804853	0.136479	-0.139774
ENSG00000105290	0.0104912	0.80483	0.282595	0.45556
ENSG00000124356	-0.0113147	0.804217	8.92625e-06	-0.386062
ENSG00000212766	-0.0147153	0.804078	0.00179541	-0.498916
ENSG00000174914	-0.0122629	0.804	0.566141	-0.705832
ENSG00000011243	0.0146247	0.803913	0.585595	0.307884
ENSG00000128335	0.0148956	0.803873	1.73236	0.407507
ENSG00000185261	0.0105559	0.803861	0.0458166	0.469256
ENSG00000005022	-0.0213107	0.803824	0.00238672	-0.788546
ENSG00000129535	0.00704833	0.803819	0.620768	-0.331589
ENSG00000186326	-0.0122801	0.803587	0.0624467	0.0168387
ENSG00000092148	0.0134778	0.80358	0.781922	0.341646
ENSG00000164190	0.0177825	0.803506	0.973295	0.362565
ENSG00000197063	-0.0148814	0.803444	1.863	-0.360216
ENSG00000179918	-0.00736322	0.803227	0.000797751	-0.166624
ENSG00000157954	0.0156239	0.803201	0.457913	0.181896
ENSG00000219451	-0.0158967	0.802946	1.16166	-0.0682992
ENSG00000105677	0.0124701	0.802399	6.15802e-06	0.151117
ENSG00000245532	-0.0132262	0.802226	0.232635	-0.0519329
ENSG00000230000	-0.0195784	0.802182	1.5096	0.100282
ENSG00000111640	-0.0102293	0.802112	0.150892	-0.173049
ENSG00000254827	-0.0133322	0.802112	0.897591	-0.835509
ENSG00000133805	0.0141363	0.801914	0.150075	0.158521
ENSG00000120963	-0.0140763	0.801885	1.55508	-0.685
ENSG00000258804	0.00440309	0.801611	0.0495424	0.521003
ENSG00000141378	-0.0141399	0.801589	0.949222	-0.610875
ENSG00000137198	-0.0148977	0.801573	0.609005	-0.432492
ENSG00000119965	-0.0142025	0.801272	0.085151	0.146894
ENSG00000213639	0.0134836	0.801238	1.05006	0.304674
ENSG00000100393	0.00982973	0.801169	0.417746	-0.312676
ENSG00000214194	-0.0142566	0.801041	0.0216101	-0.32136
ENSG00000196323	0.0138537	0.800823	0.61576	0.120973
ENSG00000182108	-0.00841608	0.800808	0.153541	-0.143462
ENSG00000108100	0.00437004	0.800787	5.9577e-05	0.659736
ENSG00000100852	-0.0152071	0.800727	0.0414455	-0.472522
ENSG00000090554	0.0128413	0.800722	0.906276	0.426732
ENSG00000096717	0.0127444	0.800564	2.66947	0.560189
ENSG00000138032	0.0119349	0.800438	2.29854	0.23581
ENSG00000113262	0.00956519	0.800225	0.0220854	0.421162
ENSG00000174109	-0.0111657	0.800173	0.139596	-0.398193
ENSG00000175691	-0.00456154	0.799993	0.0162848	-0.248944
ENSG00000169570	-0.0214663	0.799989	0.040274	-0.428686
ENSG00000272549	-0.0150118	0.799952	0.000696049	-0.619581
ENSG00000101040	-0.0126194	0.799706	3.10804	-0.40239
ENSG00000100036	-0.00796741	0.799279	0.0507532	-0.224746
ENSG00000100906	0.0117498	0.799065	0.473604	0.610061
ENSG00000138356	0.0120001	0.798902	0.196333	0.546568
ENSG00000170961	-0.0109752	0.798889	2.69411	-0.546347
ENSG00000178295	0.00182819	0.798806	1.02848	-0.281001
ENSG00000182600	-0.0174264	0.798793	0.316742	-0.23905
ENSG00000178645	0.0133123	0.798745	0.520587	0.594593
ENSG00000059728	-0.0129357	0.798566	2.09702	-0.212562
ENSG00000134297	-0.0170221	0.798545	0.916014	0.0238425
ENSG00000177425	0.0158388	0.798493	3.49833	0.352214
ENSG00000188994	0.0165418	0.798457	1.58492	0.35189
ENSG00000167384	-0.0110625	0.798327	4.55179e-05	0.401461
ENSG00000040531	0.00870589	0.798252	0.229253	0.114742
ENSG00000236269	-0.00934584	0.798234	0.169881	0.33082
ENSG00000136931	0.0120931	0.798015	0.610294	-0.064879
ENSG00000146729	-0.0134779	0.798014	0.0152742	0.0770952
ENSG00000196642	-0.0139686	0.797942	0.0517938	-0.355516
ENSG00000068400	-0.00358403	0.797652	0.0402434	0.117447
ENSG00000104783	-0.0124875	0.797588	2.4492	-0.318622
ENSG00000111261	-0.0130786	0.797587	2.62137	-0.285411
ENSG00000111727	0.0139827	0.797579	1.42521	0.402241
ENSG00000140750	0.00324082	0.797303	0.304659	0.348344
ENSG00000102910	0.00457469	0.797299	0.0430079	-0.541861
ENSG00000230989	-0.0135575	0.797105	0.0839251	-0.341254
ENSG00000160007	0.0120332	0.797082	0.979207	0.394336
ENSG00000166971	0.014639	0.796954	1.36779	0.288845
ENSG00000043462	-0.0110583	0.796907	1.94071	-0.147116
ENSG00000125347	0.0149944	0.79687	0.202406	0.382865
ENSG00000198912	0.00101272	0.796633	0.00308037	-0.0925583
ENSG00000155265	-0.0135322	0.79662	1.0246	-0.73587
ENSG00000189057	0.0116399	0.796546	2.47624	0.0488943
ENSG00000196470	0.0100511	0.796478	0.900571	-0.114392
ENSG00000120805	0.0101759	0.796466	0.681896	0.0320139
ENSG00000109189	0.0119456	0.796359	0.989977	0.195545
ENSG00000167619	-0.0122923	0.796305	0.763007	-0.350366
ENSG00000121390	-0.00719384	0.796286	0.0902392	-0.442064
ENSG00000146859	0.0115296	0.796272	0.58546	-0.334137
ENSG00000076321	-0.0142702	0.796241	0.00530551	-0.22649
ENSG00000188486	0.0121467	0.795826	0.142824	-0.12013
ENSG00000189306	-0.0161558	0.795755	0.00549908	-0.629342
ENSG00000154305	0.0155211	0.795749	0.826119	0.518503
ENSG00000169567	0.00530059	0.795716	0.056075	-0.145303
ENSG00000168952	-0.0125864	0.795688	0.237401	-0.475864
ENSG00000088451	-0.0177223	0.795442	1.34622	-0.800452
ENSG00000233101	-0.0111706	0.795392	0.650913	-0.616006
ENSG00000101181	-0.0105842	0.795273	0.349523	-0.833307
ENSG00000143437	0.0153129	0.795266	0.444996	0.520201
ENSG00000167701	-0.0159919	0.795223	0.0262105	-0.141716
ENSG00000109881	-0.00730719	0.795172	0.0573369	0.14204
ENSG00000185305	-0.0104259	0.795165	0.0343526	-0.234107
ENSG00000173080	-0.0124779	0.794846	0.68304	-0.442164
ENSG00000165355	0.00951551	0.794796	0.527811	-0.24457
ENSG00000165030	0.0112052	0.794763	0.0965969	0.675398
ENSG00000129493	-0.0142559	0.794714	0.191213	-0.191226
ENSG00000183150	-0.0149195	0.794696	0.134099	-0.462565
ENSG00000128342	-0.011524	0.794426	1.45471	-0.225276
ENSG00000196415	-0.00804028	0.794362	1.61723	0.233395
ENSG00000085760	-0.0104918	0.793886	0.040991	-0.741797
ENSG00000185823	0.0123307	0.793779	0.883532	0.72456
ENSG00000214184	0.0102979	0.793688	0.00241277	0.132108
ENSG00000145476	-0.01247	0.793627	0.00930269	-0.452859
ENSG00000177311	-0.0136325	0.79357	0.963893	-0.247235
ENSG00000148737	-0.0112855	0.793494	3.95716	-0.167618
ENSG00000070214	-0.0152155	0.793459	0.171887	-0.628189
ENSG00000130522	0.0101174	0.793435	0.00190765	0.523171
ENSG00000140443	-0.0128286	0.793357	1.10231	-0.274895
ENSG00000066813	0.0138275	0.793339	0.365872	0.472342
ENSG00000115504	-0.0129686	0.793246	0.989427	-0.2137
ENSG00000095739	-0.0150654	0.793223	0.0296538	-0.272826
ENSG00000164117	0.0122362	0.793165	0.120195	0.255787
ENSG00000241144	0.0121966	0.793165	1.05281	-0.217137
ENSG00000135643	0.0137104	0.792916	0.843965	0.0369785
ENSG00000070269	-0.00716892	0.792853	0.0424334	-0.194967
ENSG00000143418	-0.0107595	0.792832	0.0701898	0.33645
ENSG00000237002	-0.00212116	0.79271	1.03844	0.506915
ENSG00000010404	0.0106545	0.792642	0.0170685	0.418614
ENSG00000038274	0.00662917	0.792402	0.0155847	-0.30081
ENSG00000104774	-0.00630734	0.792375	0.355863	0.100358
ENSG00000205643	0.00874417	0.792304	0.0279848	-0.108301
ENSG00000106290	0.0151571	0.792129	0.730364	0.23053
ENSG00000067829	-0.00392376	0.79197	0.165343	-0.166186
ENSG00000114487	-0.0140305	0.791962	0.0999826	-0.502116
ENSG00000187479	-0.0122965	0.791953	0.581554	-0.346071
ENSG00000187516	-0.0112763	0.791886	0.602887	-0.637712
ENSG00000111049	0.00220931	0.791843	0.0370839	0.169894
ENSG00000133606	-0.0114825	0.791638	0.269583	-0.643455
ENSG00000228672	0.0158068	0.791552	0.965836	0.143783
ENSG00000105220	-0.0130579	0.791531	0.0808943	-0.504984
ENSG00000198455	0.0154997	0.791503	0.765138	0.265305
ENSG00000065548	-0.00381172	0.791278	0.221358	-0.545042
ENSG00000198814	-0.0130841	0.791057	0.534449	-0.205931
ENSG00000188931	-0.0131902	0.791006	0.00648733	-0.412529
ENSG00000102878	-0.0147788	0.790932	0.0101319	-0.57142
ENSG00000110108	0.0135797	0.790928	0.219614	0.259461
ENSG00000169919	-0.0140518	0.790894	0.759001	0.182435
ENSG00000006712	0.0105719	0.790891	1.00218	0.844738
ENSG00000117650	0.00624499	0.790836	0.193835	0.126716
ENSG00000108599	-0.00814126	0.790759	0.00504767	0.292612
ENSG00000244476	-0.013041	0.790689	0.00137172	-0.484482
ENSG00000181788	0.00958143	0.790595	0.855112	0.250757
ENSG00000123066	0.0181561	0.790594	0.0782489	0.542851
ENSG00000131373	-0.0159292	0.790572	0.0897702	-0.530991
ENSG00000143774	-0.00326724	0.790531	0.129216	-0.0695233
ENSG00000172889	-0.0120754	0.790522	1.85933	-0.139885
ENSG00000083817	-0.0126127	0.790519	0.0134342	0.297996
ENSG00000178982	-0.0145934	0.790276	0.367341	-0.360171
ENSG00000175449	0.0179582	0.790272	0.107745	0.498323
ENSG00000116161	-0.01391	0.790136	0.178994	-0.262563
ENSG00000144591	-0.0146119	0.790058	0.0960356	0.0314607
ENSG00000178665	0.0151232	0.790044	0.907013	0.562005
ENSG00000143061	-0.0141296	0.789937	0.0691153	-0.162388
ENSG00000101935	0.0137457	0.789907	0.672327	-0.527996
ENSG00000100242	0.000713641	0.789694	0.0630147	0.169689
ENSG00000138594	0.0154685	0.789677	0.143108	0.39523
ENSG00000145781	-0.00645738	0.789526	0.266816	-0.0971837
ENSG00000182240	-0.0146549	0.789399	0.120494	-0.519682
ENSG00000160584	0.0181963	0.789348	0.0050537	0.224551
ENSG00000136840	0.00724119	0.789307	0.0157093	0.125627
ENSG00000102572	-0.00821397	0.789257	0.131764	-0.493316
ENSG00000257497	-0.014531	0.789134	2.34345	-0.413141
ENSG00000196911	0.0047552	0.789108	0.532075	0.490478
ENSG00000100605	-0.0151918	0.788962	0.120536	-0.66733
ENSG00000175697	0.0123104	0.788794	2.45226	0.361039
ENSG00000101542	0.0116664	0.788778	0.620988	0.474323
ENSG00000094916	0.0196999	0.788671	1.3752	0.441213
ENSG00000122194	0.00848092	0.78866	0.209561	0.37122
ENSG00000162337	-0.0115209	0.788645	1.50463	-0.106878
ENSG00000198964	0.0187814	0.788611	7.71123e-06	0.622118
ENSG00000261122	0.0111049	0.788603	0.886869	0.590905
ENSG00000140905	-0.0173138	0.788536	0.736705	-0.432198
ENSG00000114098	0.0129409	0.788412	0.288544	-0.0535586
ENSG00000137575	-0.0105135	0.78836	0.847898	-0.52147
ENSG00000246922	-0.0157491	0.788358	0.209614	-0.634269
ENSG00000198824	-0.0146154	0.788263	0.0475516	-0.441861
ENSG00000102218	-0.0108686	0.788253	0.253922	-0.282005
ENSG00000205544	-0.00782125	0.788251	0.0295306	0.193102
ENSG00000162222	0.0124244	0.78823	0.342649	0.28796
ENSG00000151575	0.00438337	0.788189	0.0298922	0.184496
ENSG00000226979	0.0126565	0.788012	3.12494	0.0673983
ENSG00000055332	0.0164564	0.787942	1.97347	-0.188605
ENSG00000245937	-0.00958925	0.787919	0.0811297	-0.650046
ENSG00000160951	-0.0116679	0.787915	1.98419	-0.0374592
ENSG00000205356	-0.013283	0.787867	0.00619799	-0.180329
ENSG00000133065	0.00429101	0.787803	0.332203	0.0574321
ENSG00000185347	0.00376001	0.787677	0.0200582	0.00519074
ENSG00000128218	0.0114586	0.78762	1.17088	0.183787
ENSG00000087884	0.0132071	0.787588	0.252831	0.448746
ENSG00000188342	-0.0142992	0.787495	0.0572469	-0.734322
ENSG00000268471	-0.00330718	0.787277	0.335652	-0.19833
ENSG00000196704	0.0132958	0.787271	0.181551	-0.000181434
ENSG00000120800	-0.0134573	0.787161	0.123451	-0.442277
ENSG00000151332	0.00510687	0.787015	0.721604	0.224578
ENSG00000174279	-0.012323	0.786689	0.0497798	-0.376542
ENSG00000135723	-0.0113793	0.786402	0.479724	-0.0807383
ENSG00000138160	0.00578606	0.786234	0.48191	-0.0130987
ENSG00000106113	0.012672	0.786214	0.728876	0.218089
ENSG00000156831	-0.00953989	0.786195	0.0514314	-0.0308509
ENSG00000183569	-0.00824278	0.786159	0.254746	-0.0200842
ENSG00000226496	-0.012812	0.785897	0.511937	-0.564336
ENSG00000128463	0.00146908	0.785873	0.302134	0.0392051
ENSG00000036549	0.0130508	0.785851	0.534477	0.301641
ENSG00000063241	0.00514982	0.785844	0.00586258	-0.0024308
ENSG00000102921	0.00711389	0.785644	1.10016	-0.288805
ENSG00000259841	-0.0112402	0.785584	0.368163	-0.537296
ENSG00000115840	0.0133675	0.78551	1.36841	-0.257791
ENSG00000181192	0.0126223	0.785431	1.1624	-0.133651
ENSG00000107371	-0.0118783	0.78541	0.442621	-0.601547
ENSG00000214900	-0.0135844	0.78492	0.291549	-0.52793
ENSG00000108094	0.00614277	0.784894	0.102694	0.592018
ENSG00000136940	0.00537289	0.78485	1.00644	-0.128666
ENSG00000163399	-0.0128836	0.78454	1.05047	-0.72988
ENSG00000177350	-0.00915266	0.784503	0.803934	-0.284706
ENSG00000249222	0.00591339	0.784485	0.0250329	0.186237
ENSG00000112893	0.0106455	0.784434	0.132581	0.512998
ENSG00000243414	0.0142839	0.784383	0.0390753	0.255288
ENSG00000181350	-0.0115877	0.783935	0.486152	-0.500207
ENSG00000198836	-0.010391	0.783816	0.153152	-0.542716
ENSG00000065526	0.011143	0.783699	0.861491	-0.131217
ENSG00000204237	-0.0151815	0.783666	1.05832	-0.38454
ENSG00000221986	-0.0110046	0.783634	0.0596184	-0.30712
ENSG00000178623	-0.0110107	0.783403	1.32671	-0.240892
ENSG00000118496	0.0104265	0.783367	0.985283	0.237551
ENSG00000089048	-0.0129918	0.783293	0.0938959	-0.449397
ENSG00000104687	-0.0109202	0.783253	0.0014727	-0.137474
ENSG00000065978	-0.0127331	0.783151	0.273432	-0.303179
ENSG00000168005	0.0067388	0.783148	0.2246	0.363004
ENSG00000011275	0.0126102	0.783124	1.75178	0.429653
ENSG00000126705	0.0142053	0.782853	0.312074	0.629625
ENSG00000181704	-0.0142019	0.782835	0.188574	-0.170876
ENSG00000183671	0.0115784	0.782773	0.675801	0.382186
ENSG00000083937	-0.0131773	0.782755	0.000240732	-0.373628
ENSG00000216863	0.0109342	0.782342	1.69224	0.0531767
ENSG00000188542	-0.0123337	0.78203	0.13205	-0.44168
ENSG00000158292	-0.0104881	0.781989	0.514671	-0.432603
ENSG00000242616	0.012205	0.781887	0.0178214	0.0354195
ENSG00000234390	0.0120057	0.781637	0.285753	-0.0294998
ENSG00000101846	0.00953633	0.78162	1.24793	-0.089976
ENSG00000149308	-0.0137126	0.781538	0.407443	-0.668262
ENSG00000112237	0.00719047	0.781538	1.40373	-0.214308
ENSG00000139354	-0.0123495	0.781453	0.40435	-0.128893
ENSG00000161526	0.0109393	0.781418	0.132332	0.300333
ENSG00000177410	-0.0110036	0.781412	0.44242	-0.299129
ENSG00000154328	-0.014951	0.78124	0.0732627	-0.343033
ENSG00000185267	-0.0114328	0.781209	0.46957	-0.192481
ENSG00000011454	0.015667	0.781173	0.919226	0.0199145
ENSG00000144659	0.0030184	0.78116	0.304474	-0.0411182
ENSG00000168288	-0.0193305	0.781131	0.0602042	-0.552484
ENSG00000089682	-0.000427453	0.781047	0.716144	-0.0294375
ENSG00000169860	-0.0123369	0.781026	2.3865	-0.619138
ENSG00000266904	0.0151304	0.78096	0.0979086	0.837975
ENSG00000099968	-0.013299	0.780916	0.0486997	-0.469369
ENSG00000200418	0.00879195	0.780882	0.608591	-0.67998
ENSG00000213064	-0.0103017	0.780879	0.329296	-0.772684
ENSG00000160712	-0.0140906	0.780871	1.7426	-0.2844
ENSG00000188186	-0.0112935	0.78082	0.136298	-0.757231
ENSG00000168275	-0.0127087	0.780743	0.362299	-0.147923
ENSG00000238058	-0.0113633	0.780741	0.328719	-0.0949482
ENSG00000242110	-0.0148938	0.780701	0.00569732	-0.663464
ENSG00000069509	0.0158141	0.780695	0.215995	0.048764
ENSG00000213281	0.0103452	0.780244	1.16997	0.327284
ENSG00000155876	0.00191237	0.780163	0.525052	0.202134
ENSG00000003147	-0.0114151	0.780145	0.379095	-0.231503
ENSG00000123415	-0.0182133	0.780139	0.800329	-0.616154
ENSG00000087995	-0.00732659	0.780123	0.00025223	-0.299314
ENSG00000181408	0.0144576	0.780091	0.17926	0.207698
ENSG00000248801	0.00981218	0.780074	4.20616	0.512911
ENSG00000114744	0.00920573	0.780046	1.54366	0.266578
ENSG00000120910	0.0120157	0.779936	1.6128	0.144958
ENSG00000135424	-0.0110262	0.779918	0.0502834	-0.426198
ENSG00000176248	0.00817064	0.7798	0.00104932	0.0325404
ENSG00000175806	-0.0129622	0.779707	1.5582	-0.169994
ENSG00000117691	-0.0100194	0.779656	0.141678	-0.133199
ENSG00000067900	-0.0020629	0.779527	0.413306	0.281325
ENSG00000005059	0.0126517	0.779491	0.715281	0.661712
ENSG00000182196	-0.00285626	0.779198	0.180658	0.0641255
ENSG00000136247	-0.00509858	0.77909	0.024777	0.00765966
ENSG00000139549	-0.0133353	0.779044	0.673147	-0.282018
ENSG00000134744	0.0191659	0.779007	0.124585	0.314378
ENSG00000146223	0.0086397	0.77899	0.00183361	0.100933
ENSG00000254466	-0.00656399	0.778985	0.542756	-0.594907
ENSG00000234745	0.0100432	0.778786	0.294948	0.196062
ENSG00000166169	-0.0100303	0.778743	0.320223	-0.0420183
ENSG00000100359	-0.0118918	0.778676	0.534628	-0.317529
ENSG00000204478	-0.00646097	0.7786	0.31971	-0.118471
ENSG00000239779	-7.30318e-05	0.778416	0.292644	0.321147
ENSG00000157168	0.0118025	0.778366	0.41463	0.492753
ENSG00000167280	-0.00651216	0.778357	0.194536	-0.567719
ENSG00000090905	0.00979283	0.778213	0.954947	0.341399
ENSG00000237463	-0.0133594	0.778165	0.00128045	-0.57648
ENSG00000181804	0.0111379	0.778157	2.07087	0.225406
ENSG00000129749	-0.00109561	0.777989	0.868046	0.205931
ENSG00000188322	0.0108063	0.777924	0.884556	0.361399
ENSG00000109445	-0.0138393	0.777908	0.0896667	-0.288412
ENSG00000174365	-0.00261531	0.777784	0.354836	-0.510506
ENSG00000079999	-0.00578905	0.777749	0.0180684	-0.00382114
ENSG00000148935	-0.0125306	0.777616	0.178715	-0.623398
ENSG00000137309	-0.0110987	0.77754	1.4549	-0.452537
ENSG00000183160	0.0113571	0.777488	0.0229061	0.292294
ENSG00000090615	0.0127209	0.777467	1.58303	0.421147
ENSG00000232995	-0.00993133	0.777398	0.494014	-0.500157
ENSG00000139428	-0.0117213	0.777384	0.000496026	-0.347093
ENSG00000226994	0.0152511	0.777288	0.834933	0.170323
ENSG00000186787	-0.00967594	0.777227	0.354194	-0.450148
ENSG00000205209	0.0137654	0.777188	0.145931	0.552794
ENSG00000144357	0.012122	0.777128	1.3687	-0.0558961
ENSG00000185697	0.0126526	0.777123	2.29689	0.488044
ENSG00000174943	-0.00790016	0.777036	0.600003	-0.587696
ENSG00000122481	0.0041602	0.776995	0.034315	0.140693
ENSG00000050165	0.0113963	0.776962	0.00953011	0.320472
ENSG00000086300	-0.015308	0.776899	0.00740099	-0.668911
ENSG00000187672	0.0114231	0.776869	1.82254	0.714347
ENSG00000228727	-0.0103324	0.776796	0.111552	-0.307182
ENSG00000155097	-0.0142754	0.776632	0.990114	-0.435308
ENSG00000106565	-0.0130266	0.776576	0.364377	-0.57514
ENSG00000104880	0.0160374	0.776507	0.47167	0.300482
ENSG00000161800	0.0128866	0.776476	1.28417	0.236012
ENSG00000212345	-0.0134878	0.776476	3.10433	-0.48755
ENSG00000158571	0.0116384	0.776341	1.61419	0.229715
ENSG00000089063	-0.0135301	0.7763	0.701178	-0.0952146
ENSG00000167419	-0.0143904	0.776298	3.06215	0.00209524
ENSG00000103222	0.0191682	0.776163	0.41128	0.339169
ENSG00000198931	-0.0215295	0.77609	1.11355	-0.3695
ENSG00000232940	-0.00538897	0.776061	0.00964579	-0.119394
ENSG00000137700	-0.00924528	0.775756	0.210219	-0.285345
ENSG00000072121	-0.0036817	0.775675	0.0103026	-0.412274
ENSG00000177045	0.011718	0.775673	0.408437	0.393744
ENSG00000240583	-0.0140834	0.775634	0.376742	-0.106463
ENSG00000070018	-0.0120011	0.775617	0.00154425	-0.137677
ENSG00000084731	-0.00814418	0.775551	0.399618	-0.142868
ENSG00000188895	0.0162475	0.775548	0.622706	0.339568
ENSG00000188396	-0.0113501	0.775542	0.599201	-0.231533
ENSG00000140455	-0.00529684	0.775469	0.663984	0.0619828
ENSG00000131981	-0.0111644	0.775468	0.804998	-0.612662
ENSG00000134240	-0.0122175	0.775433	1.22093	-0.174949
ENSG00000176428	0.010664	0.775315	0.576616	0.186621
ENSG00000167447	2.75336e-05	0.775306	0.0382963	-0.00452151
ENSG00000229913	-0.00941681	0.775293	0.128294	-0.0468158
ENSG00000100014	0.0210712	0.775293	1.41865	0.529843
ENSG00000187581	0.0121477	0.775208	1.67154	0.506225
ENSG00000256294	-0.0139969	0.775153	0.340317	0.273202
ENSG00000071575	-0.0121403	0.775121	0.032868	-0.438319
ENSG00000204787	0.00993963	0.775036	1.10404	-0.265013
ENSG00000175826	-0.00042025	0.774885	0.0288913	0.320036
ENSG00000240370	0.0120066	0.774805	0.697473	0.431213
ENSG00000170485	-0.00989811	0.774775	3.3889	-0.220712
ENSG00000117228	0.0128656	0.774607	0.304124	0.487288
ENSG00000183665	0.00679204	0.774318	0.200654	0.0928642
ENSG00000124713	0.015285	0.774237	1.73695	0.335717
ENSG00000254983	-0.012184	0.774194	0.937349	0.233721
ENSG00000185262	-0.011618	0.774106	0.946952	-0.614884
ENSG00000160932	-0.010712	0.77397	0.663744	-0.360218
ENSG00000070047	-0.00797103	0.773898	0.0032762	-0.125003
ENSG00000115649	-0.0116513	0.773783	0.0442312	-0.208695
ENSG00000180953	-0.0082942	0.773734	0.0136649	-0.17967
ENSG00000186871	-0.000572502	0.77367	0.338655	-0.0164617
ENSG00000179136	0.0113139	0.773667	0.144927	0.602495
ENSG00000120068	-0.0103565	0.773616	0.375906	-0.521536
ENSG00000145780	-0.0114821	0.773606	0.000501259	-0.718749
ENSG00000108773	-0.0131217	0.773553	0.0128079	-0.215094
ENSG00000187013	-0.0105284	0.773539	0.673465	-0.440948
ENSG00000226650	0.00978218	0.773506	0.032882	0.637862
ENSG00000058272	0.0105235	0.773466	0.268651	0.43407
ENSG00000127603	0.0154382	0.773415	0.00558346	0.473389
ENSG00000127507	-0.0129523	0.773401	1.6067	-0.377308
ENSG00000120645	-0.0106873	0.773381	0.141711	-0.341429
ENSG00000065135	0.014623	0.773328	0.101614	0.670846
ENSG00000151135	0.0116937	0.773133	4.32808	0.433672
ENSG00000124459	-0.00979919	0.7731	0.00629112	0.25408
ENSG00000255423	-0.00708696	0.773011	0.23336	-0.458025
ENSG00000197696	-0.0112056	0.772954	0.914541	-0.486278
ENSG00000143183	-0.00350714	0.772779	0.0650583	-0.501318
ENSG00000265293	-0.00948625	0.772652	0.000106123	-0.502314
ENSG00000166246	0.0117928	0.772626	1.55048	0.338004
ENSG00000226137	-0.0148012	0.772614	1.33268	-0.0810064
ENSG00000170502	0.0128675	0.772578	0.243894	-0.146551
ENSG00000272274	0.0104364	0.772569	0.508353	0.106075
ENSG00000117400	-0.0157152	0.772406	0.233612	-0.245785
ENSG00000104979	-0.00859201	0.772025	0.0167328	-0.288756
ENSG00000187682	0.0126939	0.771652	0.00754375	0.768817
ENSG00000166006	-0.0135307	0.771541	0.254256	0.30323
ENSG00000149311	-0.0130975	0.771365	0.00278408	-0.386822
ENSG00000253710	-0.014238	0.771355	0.167383	-0.785886
ENSG00000130175	-0.00225719	0.77135	0.586438	0.117092
ENSG00000111713	0.0122756	0.771346	1.0719	0.132678
ENSG00000106351	-0.00872892	0.771284	0.00975346	-0.395448
ENSG00000172139	-0.0126714	0.771268	0.00914307	-0.744696
ENSG00000047410	-0.00670087	0.771195	0.0593489	0.470647
ENSG00000040933	0.0134897	0.771147	1.11462	0.185937
ENSG00000102119	0.00930361	0.77109	0.673734	0.189846
ENSG00000128052	-0.0112942	0.771081	0.0840419	-0.190476
ENSG00000144827	-0.012849	0.770775	0.117244	-0.812665
ENSG00000251219	0.00942072	0.770719	0.282855	0.180516
ENSG00000172765	0.0127649	0.770696	1.99294	0.398345
ENSG00000164951	-0.0115737	0.770685	0.0161005	-0.370951
ENSG00000159363	-0.00995552	0.770633	0.003478	-0.530016
ENSG00000163162	-0.0131486	0.770581	0.837015	-0.376179
ENSG00000144034	-0.0125898	0.770533	0.247134	-0.238614
ENSG00000090989	-0.00615043	0.770501	0.0257446	-0.201467
ENSG00000205176	-0.00860907	0.770472	0.565048	0.250063
ENSG00000155367	-0.0117106	0.770421	0.987826	-0.0602953
ENSG00000143653	-0.0107875	0.770358	0.0384293	0.093588
ENSG00000159069	-0.011218	0.770304	1.6466	-0.668556
ENSG00000114861	0.0141843	0.770303	0.00224311	0.726101
ENSG00000054611	-0.0124904	0.770285	0.281507	-0.320003
ENSG00000151466	-0.00666508	0.770124	0.123271	0.423992
ENSG00000186395	0.00785924	0.77011	0.0754898	0.149117
ENSG00000099800	-0.0145441	0.77003	0.130677	-0.344712
ENSG00000127838	-0.0142505	0.77002	0.0803031	-0.205729
ENSG00000258839	-0.00314883	0.77002	0.0571783	-0.383876
ENSG00000052841	0.000541929	0.769964	0.0439599	0.457093
ENSG00000099814	-0.0107569	0.769956	0.699343	-0.199894
ENSG00000131482	0.00212162	0.769697	0.00111894	0.257443
ENSG00000118900	0.00352446	0.769668	0.194798	-0.405223
ENSG00000163607	0.00453537	0.769572	0.0580596	-0.108329
ENSG00000239390	-0.0136943	0.769544	0.242173	-0.572041
ENSG00000113845	-0.0124643	0.769387	2.4793	-0.482055
ENSG00000138823	0.00993855	0.769356	0.467927	0.269921
ENSG00000106070	-0.0114503	0.769287	0.41177	-0.0142819
ENSG00000171478	-0.00735881	0.769022	0.487971	0.196352
ENSG00000162688	0.00766816	0.769002	0.260041	-0.015728
ENSG00000197566	-0.00972523	0.768928	0.177987	0.455155
ENSG00000122299	-0.0108973	0.768923	0.57704	-0.253588
ENSG00000104805	0.00344785	0.768867	0.206747	0.0901853
ENSG00000146966	0.0108328	0.768861	1.61366	0.395191
ENSG00000250048	0.0110618	0.768858	0.736509	0.639161
ENSG00000110881	-0.0104554	0.768747	0.61526	-0.468993
ENSG00000259361	-0.0115813	0.768615	0.0280127	-0.447234
ENSG00000213930	-0.00973791	0.768605	0.169779	-0.548029
ENSG00000232648	0.00924248	0.768525	0.257363	0.512718
ENSG00000163818	-0.0136963	0.768456	0.00833708	-0.145218
ENSG00000130305	0.00079831	0.768333	0.172153	-0.279316
ENSG00000149782	-0.013037	0.768251	0.85136	-0.127551
ENSG00000130203	-0.0126789	0.768235	0.988158	0.0579404
ENSG00000152661	0.0117906	0.768037	0.157489	0.693904
ENSG00000257596	0.0101751	0.767894	0.437579	0.0416516
ENSG00000173276	0.00979118	0.767835	0.423001	0.380779
ENSG00000158104	0.0132412	0.767769	0.354501	0.736229
ENSG00000163959	0.00997376	0.767716	0.846135	-0.0834563
ENSG00000140650	0.0115112	0.767713	7.85888e-05	-0.484737
ENSG00000107201	0.0128212	0.767683	0.303074	0.29429
ENSG00000163798	0.00152152	0.767558	0.0518361	0.338651
ENSG00000112029	0.0116035	0.767364	1.02134	0.1247
ENSG00000172954	-0.0151361	0.767363	0.000207286	-0.456402
ENSG00000101638	-0.00966753	0.767324	0.00166004	-0.206269
ENSG00000179163	-0.0101991	0.767206	0.0968652	-0.244105
ENSG00000139044	-0.0107859	0.767186	0.0392109	-0.545935
ENSG00000121481	-0.0140878	0.76711	0.101147	-0.17661
ENSG00000185684	-0.00543573	0.766927	0.00557337	0.0833739
ENSG00000158467	-0.00880762	0.766927	0.000803409	-0.36165
ENSG00000221914	-0.0148375	0.766649	0.00301292	-0.566297
ENSG00000186918	-0.0110644	0.766641	0.0448925	-0.0249
ENSG00000064999	-0.0145513	0.766375	0.230211	-0.724837
ENSG00000100345	0.0121277	0.76637	0.688122	0.503522
ENSG00000134809	-0.00817347	0.766248	0.00249549	-0.125978
ENSG00000158109	-0.00744901	0.766203	0.075331	-0.217623
ENSG00000135090	-0.0105355	0.766122	1.15118	-0.203868
ENSG00000101311	-0.0103163	0.765905	4.57494	-0.242035
ENSG00000123091	0.0142287	0.765664	0.226229	0.402684
ENSG00000181163	-0.0104176	0.765559	0.223716	-0.493186
ENSG00000089123	-0.00748491	0.76549	0.706345	-0.688075
ENSG00000152642	-0.00992035	0.76541	0.0986764	-0.0349301
ENSG00000157933	-0.0104377	0.765307	0.725915	0.017005
ENSG00000091010	0.0109959	0.765207	1.41811	0.398265
ENSG00000153975	0.00997038	0.765201	0.702722	-0.220004
ENSG00000204128	-0.0112153	0.765155	0.0518913	-0.231231
ENSG00000102786	-0.012242	0.764733	0.329048	-0.678102
ENSG00000198780	0.00982582	0.7647	0.5934	0.225308
ENSG00000181826	0.00177906	0.764641	0.0221308	-0.113057
ENSG00000250072	-0.0104246	0.764558	3.29742	-0.654899
ENSG00000156239	0.00287216	0.764389	0.0797229	0.0522381
ENSG00000173540	0.000155112	0.764314	0.0176768	0.37134
ENSG00000144792	0.0117371	0.764305	0.722903	0.619604
ENSG00000147274	0.00933928	0.764173	0.305385	-0.0343864
ENSG00000167377	-0.00974838	0.764035	0.0711355	0.130453
ENSG00000175279	-0.0120757	0.763914	0.0706965	-0.189943
ENSG00000139304	0.0117227	0.763891	0.485418	0.707151
ENSG00000185477	-0.0119278	0.763831	0.226876	-0.412323
ENSG00000180879	-0.00525077	0.76381	0.239284	-0.486605
ENSG00000148572	-0.0101441	0.763744	0.0241171	-0.278443
ENSG00000136634	-0.0120461	0.763665	0.995414	-0.631982
ENSG00000151292	0.00732976	0.763515	0.0587027	0.00921249
ENSG00000128989	-0.0034275	0.763475	0.0106192	-0.0580856
ENSG00000224152	-0.00973298	0.763462	1.26633	-0.274594
ENSG00000163126	0.00568197	0.763423	3.27158e-05	-0.22189
ENSG00000223374	0.00916358	0.763411	0.923665	-0.208305
ENSG00000143156	0.010692	0.763403	0.00607473	0.41536
ENSG00000138069	0.010865	0.76337	0.0701588	-0.120099
ENSG00000111696	-0.0103942	0.76335	0.6008	-0.529662
ENSG00000080371	0.00306823	0.763323	0.547842	0.216993
ENSG00000153485	-0.0157511	0.763264	0.0028088	-0.643264
ENSG00000186174	0.0120149	0.763198	0.0575367	0.194032
ENSG00000198825	-0.0132859	0.763165	0.54128	-0.596083
ENSG00000230324	0.0124446	0.763139	0.260293	0.0259133
ENSG00000013374	0.00583126	0.763119	0.399061	-0.24625
ENSG00000119599	0.00825102	0.763105	0.0005396	0.467958
ENSG00000096092	-0.00838363	0.763066	0.000114089	-0.0492543
ENSG00000189241	0.00701751	0.762893	0.372345	0.34335
ENSG00000124172	-0.0125156	0.762825	1.0064	-0.49817
ENSG00000114735	-0.0135763	0.762753	0.471	-0.291338
ENSG00000234545	-0.0109566	0.762688	0.157119	-0.457724
ENSG00000126214	0.0138923	0.762681	0.726975	0.278794
ENSG00000168101	-0.00176207	0.762681	0.0903112	-0.428266
ENSG00000243701	0.0117916	0.76266	1.11626	0.244575
ENSG00000132432	-0.00271942	0.762649	0.0840215	0.209797
ENSG00000240940	0.00545312	0.762551	0.206207	0.276648
ENSG00000162980	-0.0149379	0.762334	1.65859e-06	-0.43738
ENSG00000177556	-0.0126227	0.762273	0.892037	-0.502554
ENSG00000069849	-0.0105844	0.762041	0.506976	-0.650112
ENSG00000105011	0.00765222	0.761977	0.374663	-0.0822168
ENSG00000204525	0.0109241	0.761862	0.387749	-0.0129957
ENSG00000197006	-0.00842521	0.761858	0.0928164	-0.680466
ENSG00000158445	0.012107	0.761855	1.28012	0.626903
ENSG00000182054	0.00700042	0.761827	0.52829	0.291824
ENSG00000240857	0.0075972	0.76182	0.747404	-0.370025
ENSG00000132405	-0.013151	0.761811	0.112108	-0.749631
ENSG00000048828	-0.0028189	0.761806	0.042426	-0.34965
ENSG00000151806	-0.013007	0.761767	0.293496	-0.408522
ENSG00000167862	-0.0105759	0.761708	0.971157	-0.376447
ENSG00000224914	-0.000170257	0.761687	0.042552	0.397188
ENSG00000158373	0.012048	0.761644	0.0111296	0.262613
ENSG00000228782	-0.0102695	0.761599	0.275239	-0.381089
ENSG00000185252	-0.00913242	0.76147	0.531128	-0.401261
ENSG00000196405	0.00961877	0.761438	1.53967	0.570147
ENSG00000226800	-0.011214	0.761395	0.11817	-0.351986
ENSG00000155099	-0.0107173	0.761392	1.17298	-0.26083
ENSG00000055917	0.00912011	0.761369	0.538055	-0.172142
ENSG00000232818	0.0132037	0.761252	0.167404	0.504268
ENSG00000180423	-0.00978192	0.761203	0.0737333	-0.242892
ENSG00000148459	-0.0137076	0.761194	1.10832	-0.444994
ENSG00000054654	0.01043	0.761151	5.53907	0.0129515
ENSG00000152520	-0.0049559	0.761151	0.147578	-0.462161
ENSG00000025800	0.0100972	0.76115	1.21734	0.29887
ENSG00000155890	0.00954148	0.761104	0.935845	-0.0600074
ENSG00000123427	-0.0112227	0.761048	0.872267	0.226406
ENSG00000023697	-0.00789224	0.761034	3.42718e-06	-0.428032
ENSG00000214331	-0.0103555	0.76102	0.0013381	-0.418693
ENSG00000243627	0.00971842	0.760998	0.597699	0.569277
ENSG00000104936	0.0108752	0.760945	2.18437	0.288637
ENSG00000101347	0.0115777	0.760854	4.25132e-05	0.385145
ENSG00000100564	-0.00195592	0.760798	0.00616022	-0.634739
ENSG00000065559	0.00171391	0.76073	0.11599	0.546977
ENSG00000076685	0.00952691	0.760704	0.0815068	0.380149
ENSG00000145354	0.0043017	0.760641	0.459577	-0.38946
ENSG00000176155	-0.0112133	0.760616	0.477696	-0.177886
ENSG00000187837	0.0107562	0.760554	0.0201858	0.258112
ENSG00000005961	-0.00279208	0.760538	0.0999964	0.332101
ENSG00000105552	0.0121846	0.760484	0.127483	0.0917433
ENSG00000161958	0.0106717	0.760441	0.261234	0.237116
ENSG00000270959	-0.0112159	0.760398	0.00255079	-0.168042
ENSG00000106692	-0.00129112	0.760219	0.110623	-0.145485
ENSG00000153827	-0.0056764	0.760129	0.00198623	0.097144
ENSG00000251840	-0.0119108	0.760004	2.04985	-0.0279707
ENSG00000165490	0.00562824	0.759923	0.850036	-0.120895
ENSG00000163281	-0.000562216	0.759838	0.0178734	-0.00345095
ENSG00000175906	0.0127854	0.759789	0.198033	0.364226
ENSG00000146205	-0.0122458	0.759741	1.8335	-0.0819176
ENSG00000178127	-0.00696692	0.759728	0.742883	-0.561744
ENSG00000200959	-0.0125366	0.75972	0.00155727	-0.686635
ENSG00000100116	-0.0107909	0.759599	0.0598858	0.0336429
ENSG00000165195	-0.00785161	0.759437	0.0508841	-0.79155
ENSG00000011143	-0.00602696	0.759402	0.166871	0.263781
ENSG00000104866	-0.0112253	0.759329	0.174479	-0.148463
ENSG00000005381	-0.0113825	0.759305	1.81408	-0.094647
ENSG00000130164	-0.0104826	0.759241	1.20241	0.021359
ENSG00000197536	0.0108816	0.759234	1.74118	0.278006
ENSG00000125629	0.00854561	0.75903	0.33208	0.102284
ENSG00000105707	-0.0113049	0.75897	0.208116	0.0546046
ENSG00000177646	-0.0119801	0.758804	0.266629	-0.490355
ENSG00000185775	-0.0115845	0.758762	0.0407316	-0.650021
ENSG00000143553	-0.00182738	0.758602	0.15898	0.181414
ENSG00000104960	0.0110789	0.75853	0.656509	0.90857
ENSG00000187008	-0.0129371	0.75853	0.533315	-0.600903
ENSG00000257137	0.0111388	0.758413	0.002483	0.424798
ENSG00000242120	-0.00911239	0.758411	1.4324	-0.0171264
ENSG00000089053	-0.0100803	0.758398	0.580527	-0.314421
ENSG00000138686	0.0073967	0.758341	2.38614	-0.0731031
ENSG00000232423	0.00964204	0.75833	0.257596	-0.0841829
ENSG00000136816	0.00726197	0.758257	0.046621	0.181014
ENSG00000186792	0.00482805	0.758191	0.169576	-0.143558
ENSG00000112115	0.00519191	0.758127	0.194168	0.262416
ENSG00000104964	0.0110166	0.757931	0.664542	0.353651
ENSG00000164466	0.00464167	0.757883	0.0100156	0.0629911
ENSG00000185522	-0.0084304	0.757836	0.0664863	0.00461311
ENSG00000104228	-0.00503268	0.757824	0.141571	-0.352918
ENSG00000226733	-0.00520675	0.757756	0.96876	0.407703
ENSG00000254661	-0.00603971	0.757662	0.16005	-0.116404
ENSG00000088325	0.00305599	0.75751	0.249367	0.29261
ENSG00000103550	-0.00275168	0.757477	0.199858	-0.401575
ENSG00000153165	-0.00601881	0.757469	0.172859	-0.0605276
ENSG00000235431	-0.0144308	0.75734	2.57648	-0.229358
ENSG00000165688	-0.0138445	0.757231	1.46237	-0.615858
ENSG00000086848	0.00206415	0.757088	0.483056	0.328763
ENSG00000132005	-0.00824415	0.757042	0.40064	0.24211
ENSG00000170242	0.0112475	0.757032	1.58397	0.34814
ENSG00000206595	0.00968724	0.756824	0.823462	-0.224571
ENSG00000213339	0.00771518	0.756762	0.375651	-0.231376
ENSG00000153404	0.0109038	0.756757	4.75334	0.818211
ENSG00000109065	-0.0102692	0.756619	0.0168315	-0.67941
ENSG00000174004	-0.011366	0.756569	1.94389	-0.290318
ENSG00000089220	0.00362625	0.756517	0.0332767	-0.316264
ENSG00000105643	-0.00844034	0.756309	0.0652403	-0.284358
ENSG00000196862	0.0123385	0.75619	0.529693	-0.0296442
ENSG00000243753	0.0113693	0.756073	1.3939	0.220827
ENSG00000214943	-0.0115397	0.755943	0.834907	0.0225819
ENSG00000119013	-0.0104405	0.755856	0.480055	-0.583113
ENSG00000122687	-0.0114936	0.755828	0.0514581	-0.193924
ENSG00000229637	-0.0094712	0.75545	0.00037163	-0.824418
ENSG00000100058	0.0080252	0.755443	0.674851	0.0367299
ENSG00000174720	0.0117528	0.755382	0.870591	-0.0947443
ENSG00000139083	-0.0140543	0.755165	1.12419	-0.419252
ENSG00000236637	-0.00266753	0.755073	0.00170033	0.00462175
ENSG00000231846	-0.00930986	0.755068	0.0472584	-0.573643
ENSG00000148634	0.014858	0.755013	0.225687	0.505285
ENSG00000129221	0.00171449	0.754914	0.101699	0.233791
ENSG00000232774	0.00991428	0.754874	0.195983	0.739416
ENSG00000184743	0.012652	0.754741	0.35714	0.525123
ENSG00000175768	-0.0103564	0.754602	0.578555	-0.632206
ENSG00000130764	0.0100823	0.754487	0.00855138	-0.0444645
ENSG00000164715	0.0045711	0.754333	0.0337743	-0.25087
ENSG00000166326	-0.00762179	0.754227	0.064593	0.146874
ENSG00000188997	0.00988325	0.754132	0.0044954	0.37152
ENSG00000101997	-0.00526325	0.754126	0.000337377	-0.337418
ENSG00000140564	-0.0124213	0.754098	1.64565	-0.227095
ENSG00000169218	0.0015589	0.754068	0.489204	0.110138
ENSG00000123395	0.00738292	0.75406	0.55653	-0.382056
ENSG00000065154	-0.00990976	0.753869	1.10907	-0.404212
ENSG00000108439	0.0055093	0.753782	0.0246393	-0.256773
ENSG00000172244	0.00307442	0.753781	1.56371	-0.0378853
ENSG00000105997	-0.0091157	0.753352	0.00154232	-0.287195
ENSG00000070614	0.0126542	0.75334	0.10384	0.373741
ENSG00000065491	0.00890535	0.753299	0.4354	0.518941
ENSG00000186300	0.00959139	0.753039	0.0651764	0.297044
ENSG00000135845	-0.00388913	0.752967	0.6203	0.105391
ENSG00000169100	-0.0136394	0.752948	0.00546405	-0.657502
ENSG00000255717	0.00883892	0.752849	0.000814844	-0.00151723
ENSG00000108469	-0.00253904	0.752699	0.418588	0.225225
ENSG00000167967	0.00953147	0.752637	0.37928	-0.289693
ENSG00000137509	0.00789386	0.752603	0.00057295	0.168318
ENSG00000100364	-0.0131007	0.752528	0.153901	-0.20364
ENSG00000214114	-0.00527844	0.752387	0.0662602	-0.191439
ENSG00000186153	0.0138113	0.752279	0.191254	0.10308
ENSG00000150456	-0.0111461	0.752248	1.62724	-0.29598
ENSG00000148803	-0.00967624	0.752118	0.0114613	-0.409862
ENSG00000170631	-0.00271249	0.752065	0.0146979	0.258867
ENSG00000253368	-0.00993604	0.751962	0.188956	-0.0305985
ENSG00000127081	0.00403688	0.751847	1.51387	-0.269431
ENSG00000104903	-0.0109246	0.751816	0.988255	-0.253701
ENSG00000162542	-0.0112069	0.751775	0.022403	-0.182919
ENSG00000248908	-0.00563577	0.75164	0.183682	0.200494
ENSG00000037241	0.00839484	0.751533	0.0216149	0.00441696
ENSG00000080709	-0.0101566	0.751446	0.283249	-0.410939
ENSG00000238185	-0.00443621	0.751379	0.112678	-0.143882
ENSG00000169727	-0.00755295	0.751288	0.173626	0.0779838
ENSG00000203734	-0.00658509	0.751231	0.002088	-0.230316
ENSG00000170255	0.000300538	0.75122	0.381905	0.349139
ENSG00000169429	-0.0126407	0.751204	2.08876	-0.0364301
ENSG00000213563	-0.00921409	0.751176	0.0437598	-0.282743
ENSG00000197892	-0.00747051	0.751171	0.102725	-0.741587
ENSG00000011422	-0.0104444	0.751097	1.87887	-0.0852531
ENSG00000107020	0.000454407	0.751033	0.0125898	0.0467925
ENSG00000234409	-0.0102694	0.751005	0.0126706	-0.362083
ENSG00000148110	-0.00285273	0.750975	0.0520357	-0.641722
ENSG00000159788	-0.0104246	0.750957	0.44199	-0.241601
ENSG00000256069	-0.00893574	0.750888	0.0204542	-0.193651
ENSG00000010803	0.00748773	0.75088	0.521773	0.207303
ENSG00000242950	-0.00593689	0.75075	0.0537398	0.0669197
ENSG00000181016	-0.00857675	0.750709	0.00240403	-0.192732
ENSG00000145782	-0.0161094	0.750557	1.53118e-05	-0.133858
ENSG00000163728	0.0110464	0.750453	0.292013	0.0445317
ENSG00000109919	-0.0115475	0.750409	0.0180596	-0.260943
ENSG00000239002	0.00255082	0.750312	0.102667	-0.431529
ENSG00000133703	0.00951199	0.750292	1.65446	-0.00224968
ENSG00000237954	-0.00908673	0.75002	0.505562	0.0224934
ENSG00000183831	-0.010569	0.749955	0.237037	-0.0420037
ENSG00000154710	-0.011973	0.749954	0.787062	0.109868
ENSG00000148450	-0.0082987	0.749952	0.0434734	-0.195284
ENSG00000197616	-0.0067496	0.749886	0.19892	-0.0152177
ENSG00000148672	0.000899348	0.749796	0.654418	0.035752
ENSG00000185800	0.0130868	0.74979	2.40202	0.130593
ENSG00000139323	-0.0110133	0.749673	1.07709	-0.357544
ENSG00000177374	0.0104897	0.749615	8.32547e-06	0.349329
ENSG00000183647	0.00631758	0.74959	0.00538684	0.537364
ENSG00000068383	-0.00223792	0.749522	0.462363	0.0814438
ENSG00000141646	0.0101749	0.749501	2.16554	0.244295
ENSG00000166181	-0.00381357	0.749496	0.607201	-0.238813
ENSG00000116213	-0.0128739	0.749419	0.0114332	-0.44109
ENSG00000171658	-0.0105744	0.749414	0.0963576	-0.450599
ENSG00000123545	-0.00993166	0.749323	0.0429848	-0.369327
ENSG00000254951	0.00870604	0.749305	0.449711	0.422412
ENSG00000152684	0.00183819	0.749171	0.000110548	0.207186
ENSG00000174652	0.00533296	0.749075	0.0272164	-0.0212109
ENSG00000109084	-0.0141726	0.749046	0.0963202	-0.318557
ENSG00000110169	0.00591119	0.748981	0.62343	0.317436
ENSG00000164418	-0.0093941	0.748939	0.276712	-0.20953
ENSG00000096070	0.0119397	0.748868	0.671206	0.329246
ENSG00000132254	-0.00266116	0.748772	0.0265078	-0.0839942
ENSG00000134470	0.0129802	0.748617	0.000112225	0.457872
ENSG00000144230	0.0102631	0.748596	1.91909	0.34914
ENSG00000196505	0.00933815	0.748579	0.996004	0.279597
ENSG00000127989	0.00732185	0.748571	0.051735	0.160681
ENSG00000143570	-0.00856333	0.748482	0.0803987	0.0330299
ENSG00000085982	-0.00997769	0.748449	1.47738	-0.00470914
ENSG00000076258	-0.0145136	0.748409	0.0574441	-0.457752
ENSG00000185414	-0.00518176	0.748342	0.0409771	-0.303209
ENSG00000101166	-0.0125699	0.748159	0.341319	-0.536431
ENSG00000166598	0.00658383	0.748056	0.0730534	-0.0105885
ENSG00000136891	-0.0105106	0.748008	0.175511	-0.598946
ENSG00000116748	-0.0003921	0.747939	0.0552966	0.0752402
ENSG00000254007	-0.00405728	0.747868	0.021665	0.406021
ENSG00000173264	0.0108561	0.747861	2.61615	0.41892
ENSG00000131095	-0.0019096	0.747852	0.00789857	0.0804642
ENSG00000140025	-0.0102129	0.747841	0.256767	-0.000875772
ENSG00000167004	-0.006889	0.74783	0.941943	0.152512
ENSG00000165671	0.00813591	0.747828	3.28107	-0.003132
ENSG00000143207	-0.00540341	0.747798	0.180342	-0.0662618
ENSG00000174460	0.010296	0.747795	1.25252	0.27998
ENSG00000145741	-0.00954796	0.747785	1.00559	-0.245293
ENSG00000145736	0.00756163	0.747653	0.216801	0.0895634
ENSG00000204869	-0.0116872	0.747406	0.382231	-0.703471
ENSG00000180901	0.0129311	0.747267	0.690974	0.681867
ENSG00000149923	0.0080539	0.747245	0.128385	-0.103188
ENSG00000172530	0.00653567	0.747047	0.722803	0.206722
ENSG00000177963	0.00641587	0.747032	0.753451	0.390482
ENSG00000187678	-0.0091219	0.747023	6.644	-0.50343
ENSG00000134882	-0.00809053	0.74701	0.626969	-0.274412
ENSG00000173852	-0.0109389	0.746934	0.839725	-0.0763453
ENSG00000104765	-0.00395436	0.746931	0.254149	0.424232
ENSG00000160216	0.00585472	0.746871	0.0688353	0.0940637
ENSG00000126522	-0.0100603	0.746856	2.08112	0.0219469
ENSG00000166881	0.0120423	0.746822	2.45633	0.0059383
ENSG00000189079	0.0163179	0.746763	0.383943	0.193962
ENSG00000141522	-0.0106064	0.746713	0.641272	-0.355894
ENSG00000156150	0.00915166	0.746667	0.501604	0.305491
ENSG00000104343	-0.00779364	0.746565	0.0873378	0.199605
ENSG00000235050	-0.0103841	0.74652	0.314609	-0.155062
ENSG00000221887	0.0101974	0.746513	0.787376	0.665635
ENSG00000137547	-0.0110775	0.746502	0.167156	-0.46583
ENSG00000173578	0.00986193	0.746501	0.753754	0.347404
ENSG00000187116	-0.00638503	0.746453	0.928833	0.235269
ENSG00000244274	-0.00989092	0.7464	3.32215	-0.0377487
ENSG00000237015	0.00405268	0.746358	0.621488	-0.0603808
ENSG00000256061	0.00728654	0.746352	0.755552	-0.104498
ENSG00000198015	-0.0112546	0.746284	0.130228	-0.372596
ENSG00000063322	0.00673786	0.746274	0.631556	0.706384
ENSG00000177688	0.00805441	0.746247	2.14674	0.467918
ENSG00000136856	0.00994277	0.746236	0.273442	0.297904
ENSG00000215045	0.0113289	0.746208	1.30402	0.119995
ENSG00000119969	0.00705627	0.746179	0.30311	-0.163077
ENSG00000223614	-0.00937677	0.746171	0.0603638	0.293993
ENSG00000167748	-0.00971445	0.746049	0.493646	-0.540838
ENSG00000127511	0.0121718	0.74602	0.641867	0.422184
ENSG00000196110	0.0119308	0.746008	0.420101	0.300514
ENSG00000268038	0.00962361	0.74597	0.706445	0.446432
ENSG00000257704	0.00553972	0.745965	0.252835	0.369535
ENSG00000180043	0.0111044	0.745881	0.0360014	0.740259
ENSG00000086200	-0.00847298	0.745871	0.0293527	-0.290128
ENSG00000128714	-0.00984703	0.745848	0.00181198	-0.31653
ENSG00000170689	-0.0102375	0.745831	0.0143788	-0.516751
ENSG00000134183	0.00767244	0.745821	1.86085	0.195501
ENSG00000231453	0.0104678	0.74577	0.000321569	0.232869
ENSG00000168264	-0.00948049	0.745672	1.12152	0.191978
ENSG00000165695	0.0103966	0.745561	0.241907	0.0895355
ENSG00000235795	-0.0113513	0.745519	0.3577	-0.162797
ENSG00000171858	-0.0116861	0.745498	1.40029	-0.382163
ENSG00000198105	0.00452321	0.745433	0.930353	0.24344
ENSG00000125863	-0.0071594	0.745426	1.09344	-0.233592
ENSG00000114554	-0.0118284	0.745421	1.91418	-0.299577
ENSG00000079482	-0.010727	0.745216	2.06097	-0.126894
ENSG00000237649	0.0143966	0.745194	1.21578	0.387829
ENSG00000172888	-0.00567606	0.745171	0.107705	-0.297257
ENSG00000187624	0.0100136	0.745043	0.311039	0.409134
ENSG00000175893	-0.00518164	0.745036	0.227	0.038259
ENSG00000213139	0.00548684	0.744999	0.0351831	-0.137496
ENSG00000121957	0.00384427	0.744946	0.0331358	-0.153537
ENSG00000011198	-3.52454e-05	0.74494	0.0694184	0.0512678
ENSG00000106211	0.00423346	0.744899	0.0308534	0.26584
ENSG00000173120	0.0124562	0.744884	0.376979	0.423194
ENSG00000215203	-0.00371713	0.744847	0.0469096	-0.366839
ENSG00000187266	0.00833753	0.744757	0.0185599	0.352743
ENSG00000123552	0.00821884	0.744729	1.29772	0.0285983
ENSG00000170759	0.00479308	0.744727	0.41596	0.160309
ENSG00000111837	0.00766042	0.744654	1.73801	0.116617
ENSG00000101974	0.0126633	0.744632	0.0570607	-0.0867679
ENSG00000147224	0.0113294	0.744604	1.37044	0.359372
ENSG00000135655	-0.00457688	0.744572	0.014569	-0.122763
ENSG00000254066	-0.00203319	0.744539	0.00958916	-0.0346284
ENSG00000202476	-0.00865147	0.74453	1.64163	-0.178119
ENSG00000139154	0.000800278	0.744523	0.42611	-0.0897566
ENSG00000125084	-0.00764419	0.744512	0.00242043	-0.29862
ENSG00000121152	0.0038614	0.74449	0.178571	0.0154834
ENSG00000143771	-0.00587065	0.744439	0.235336	0.168036
ENSG00000228242	-0.00225382	0.744298	0.360496	0.244604
ENSG00000125492	-0.0066439	0.74397	0.00226528	-0.0882432
ENSG00000117010	0.00964455	0.743824	0.518979	0.0646499
ENSG00000198788	-0.0116177	0.743797	1.37332	-0.346177
ENSG00000125122	-0.0127336	0.743795	0.349186	-0.0778409
ENSG00000167711	-0.0106229	0.743783	1.99841	-0.272724
ENSG00000171944	-0.00229229	0.743652	0.00118592	0.433992
ENSG00000231440	-0.00977638	0.743635	0.276021	0.0225164
ENSG00000178297	-0.00721188	0.743611	0.0438946	-0.375076
ENSG00000249392	-0.00895655	0.743591	0.149533	-0.691552
ENSG00000047662	-0.0136105	0.74354	0.00167538	-0.462522
ENSG00000121905	0.0091433	0.743505	0.342087	0.162562
ENSG00000232119	0.00604216	0.743468	0.0442531	0.0547493
ENSG00000232120	0.0128592	0.743381	0.495226	0.212519
ENSG00000188739	0.0016102	0.74334	0.0686724	-0.00898752
ENSG00000153234	-0.0114888	0.743307	1.79712	-0.699091
ENSG00000205133	-0.0110673	0.74329	1.32818	0.00161604
ENSG00000025156	0.00987418	0.74327	0.70713	0.322682
ENSG00000115084	0.0123181	0.743238	1.29032	0.113373
ENSG00000185187	-0.00899015	0.743166	2.02543	-0.420809
ENSG00000198131	0.0106721	0.743148	0.0952927	0.415376
ENSG00000103126	0.00431813	0.743096	0.0603099	-0.392568
ENSG00000169612	-0.00576128	0.742924	1.62986	-0.202061
ENSG00000108654	0.0116868	0.742908	1.06262	-0.30848
ENSG00000179284	0.0115392	0.742876	0.367065	0.759063
ENSG00000121764	0.00960032	0.742804	0.430733	-0.334553
ENSG00000114446	0.00538233	0.742794	0.0441814	-0.241103
ENSG00000117448	0.0139984	0.742754	1.27578	0.170226
ENSG00000131069	-0.00920216	0.742737	2.49019	-0.191894
ENSG00000226130	-0.00356952	0.742659	7.84987e-05	-0.213897
ENSG00000100162	0.00664855	0.742538	0.317695	-0.367063
ENSG00000174946	0.0104622	0.742463	0.00888259	0.256684
ENSG00000213398	0.00707786	0.742446	0.00264113	0.195371
ENSG00000113716	-0.0122066	0.742417	0.0113929	-0.724834
ENSG00000188992	0.00957933	0.742353	3.67071	0.474897
ENSG00000075702	0.0120926	0.742335	1.38412	0.407005
ENSG00000188375	-0.00583345	0.742331	0.395196	-0.00375423
ENSG00000137601	0.0108082	0.742267	1.46809	0.275845
ENSG00000123349	-0.00706839	0.742203	0.308758	-0.262909
ENSG00000164054	0.00789085	0.74214	0.0358036	0.380242
ENSG00000118242	-0.00269079	0.741973	0.0487473	-0.741391
ENSG00000240478	-0.00422321	0.741958	0.00124693	-0.0321115
ENSG00000177352	-0.00495973	0.741955	0.193171	0.0752984
ENSG00000072274	0.00978657	0.741917	0.113128	-0.179863
ENSG00000119630	-0.0109456	0.741911	1.99057	-0.285022
ENSG00000167565	0.00981032	0.74188	0.0107131	0.362571
ENSG00000047578	-0.000671685	0.741847	0.0497434	0.0806681
ENSG00000138382	-0.00365392	0.741834	0.34219	0.0602339
ENSG00000180044	-0.0100633	0.741808	0.800152	0.154412
ENSG00000100104	-0.00640012	0.741693	0.965523	-0.408864
ENSG00000099785	0.0113005	0.741671	0.00564076	0.326473
ENSG00000169519	-0.00919812	0.741643	0.585037	-0.23088
ENSG00000116138	0.00508612	0.741585	0.222035	0.104488
ENSG00000182307	0.0063671	0.741562	0.00305951	-0.304637
ENSG00000122376	-0.000612824	0.741535	0.00760199	-0.236948
ENSG00000117528	0.00760887	0.741512	1.69529	0.403376
ENSG00000102081	0.0149267	0.741447	0.337174	0.499986
ENSG00000168092	-0.00692887	0.741406	0.00508417	0.173035
ENSG00000165660	-0.00443479	0.741278	0.000215642	-0.259853
ENSG00000119927	-0.00355385	0.741181	0.86854	-0.0305535
ENSG00000197417	-0.00822442	0.741178	0.0295931	-0.090466
ENSG00000136100	-0.0105011	0.741165	0.335594	-0.640072
ENSG00000196782	-0.00968508	0.741029	1.51333	-0.569805
ENSG00000077150	0.0104003	0.740944	0.00314068	0.525418
ENSG00000109787	-0.0120017	0.740915	2.52549	-0.105208
ENSG00000107362	0.00624806	0.740871	0.832578	-0.290274
ENSG00000214128	0.0101588	0.740787	0.706967	-0.0876528
ENSG00000196792	0.0118353	0.740745	0.184866	0.331282
ENSG00000145779	0.0122713	0.740732	0.0233873	0.302286
ENSG00000213918	0.0123563	0.740712	0.366966	0.0546409
ENSG00000123405	-0.00930023	0.740695	0.615753	-0.214264
ENSG00000115474	-0.0105407	0.740594	0.070664	-0.692127
ENSG00000204682	0.0106028	0.740557	0.823001	0.353858
ENSG00000228659	-0.00804876	0.740555	0.0607605	-0.22898
ENSG00000227716	0.00472572	0.74033	0.0136916	0.304204
ENSG00000241054	0.00869476	0.740323	1.00482	-0.40652
ENSG00000141101	-0.0114325	0.74024	1.25047	-0.486669
ENSG00000268751	-0.00985291	0.740179	0.175122	0.461787
ENSG00000144283	0.00173823	0.740128	0.0704805	-0.200711
ENSG00000074695	0.00716234	0.740124	0.0706762	0.29455
ENSG00000197429	0.00355851	0.7399	1.38895	-0.015215
ENSG00000213977	0.00733643	0.739893	0.00108251	0.129542
ENSG00000185614	-0.0116648	0.739827	1.53585	-0.153541
ENSG00000145246	0.00923938	0.739814	1.13455	0.447778
ENSG00000196821	0.00932055	0.739762	3.17905	0.0590781
ENSG00000160396	0.0109215	0.739753	0.551634	0.348082
ENSG00000119862	-0.00641386	0.739719	0.262198	-0.232254
ENSG00000138663	0.0106291	0.739682	2.34001	0.235601
ENSG00000042317	-0.010161	0.739658	0.0555009	0.332499
ENSG00000080031	-0.00936012	0.739586	5.89185	-0.328214
ENSG00000120948	0.0112387	0.739569	1.38424	0.0903602
ENSG00000115828	-0.0122744	0.739541	0.000946008	-0.670283
ENSG00000171155	-0.0074562	0.739531	0.450355	0.00274907
ENSG00000163155	0.00792537	0.739525	2.16848	0.125573
ENSG00000143393	0.00936822	0.739452	0.245051	0.0292234
ENSG00000166946	-0.000571742	0.739449	0.000193516	-0.2901
ENSG00000004478	0.00159016	0.739435	0.0316398	-0.0883213
ENSG00000084234	0.0083249	0.739402	0.647665	0.3468
ENSG00000121064	0.012318	0.73925	0.394182	0.400603
ENSG00000172878	-0.00507257	0.739208	0.0574819	0.30098
ENSG00000163141	0.0108678	0.739205	0.441425	0.261476
ENSG00000140259	0.0122423	0.73918	0.209867	0.333756
ENSG00000167685	-0.00468317	0.738984	0.133436	0.344319
ENSG00000110717	0.00991709	0.738966	0.0869034	0.58188
ENSG00000165704	0.00625843	0.738964	0.00236551	-0.0892515
ENSG00000108468	0.00935011	0.738957	3.25894	0.807816
ENSG00000151287	-0.00766061	0.738948	0.0536119	-0.0401969
ENSG00000116062	0.0112858	0.738857	0.474037	0.441624
ENSG00000170681	0.0121412	0.738789	2.72109	0.184616
ENSG00000217555	-0.0148406	0.738788	0.711607	-0.177836
ENSG00000197965	0.00923304	0.73868	3.84436	0.424025
ENSG00000146350	0.00980172	0.738632	0.35895	0.737255
ENSG00000205678	-0.00646953	0.738613	0.015098	0.259161
ENSG00000243772	-0.000642632	0.7386	0.439769	-0.102258
ENSG00000136052	0.00921061	0.738549	2.65028	0.4323
ENSG00000198816	0.00935675	0.738506	0.254716	0.049303
ENSG00000096968	-0.00729109	0.738451	0.0346665	0.0641586
ENSG00000176909	0.00969303	0.738432	0.0448977	0.504822
ENSG00000100644	0.0116452	0.738393	0.299607	0.330247
ENSG00000100441	-0.00502123	0.738346	0.00136313	-0.493337
ENSG00000180822	-0.00947234	0.738288	0.000993555	-0.493544
ENSG00000203879	0.0108305	0.738271	1.42978	0.287338
ENSG00000224918	0.0113883	0.738229	0.721031	-0.258674
ENSG00000186638	0.00617935	0.738223	0.501497	0.111806
ENSG00000188986	0.00348537	0.738157	0.241386	-0.0278626
ENSG00000133561	-0.00951862	0.738098	2.66666	0.0356252
ENSG00000152700	0.00835878	0.738004	0.676607	-0.0864173
ENSG00000128000	0.01341	0.737971	0.0554694	0.052516
ENSG00000167612	0.00922337	0.737948	0.464353	0.0766272
ENSG00000254269	0.0106795	0.737786	0.469068	-0.16484
ENSG00000185198	-0.0120031	0.737677	2.74918	0.0172271
ENSG00000188976	-0.0102445	0.737639	0.151476	-0.277992
ENSG00000183828	-0.0104917	0.737625	0.722972	-0.258572
ENSG00000253598	-0.0051336	0.737594	0.0392841	0.126322
ENSG00000101391	-0.0118678	0.737518	0.0876268	-0.409901
ENSG00000206149	-0.0112261	0.737504	0.0306222	-0.447228
ENSG00000160285	0.0048958	0.737455	0.440488	0.419464
ENSG00000189186	-0.0120959	0.73743	0.0712467	-0.150919
ENSG00000165682	-0.00997744	0.73739	2.97326	0.0424887
ENSG00000101843	0.00967672	0.737371	0.593975	0.139282
ENSG00000145949	-0.00408088	0.737364	0.645312	-0.381655
ENSG00000248901	-0.00980892	0.737298	2.04265	-0.0544413
ENSG00000149380	0.0108628	0.737239	0.234358	0.46832
ENSG00000199059	-0.0038833	0.737107	0.0340233	-0.246023
ENSG00000075461	0.0102271	0.73698	1.6087	0.463463
ENSG00000204308	-0.00189409	0.736971	0.0070536	0.311374
ENSG00000145916	0.0104469	0.736896	1.31764	0.23857
ENSG00000135363	-0.00924843	0.736727	0.499668	-0.229681
ENSG00000242114	0.00851713	0.736726	0.140245	-0.432237
ENSG00000250361	0.00305239	0.736689	0.0220009	0.0349125
ENSG00000241563	0.00457211	0.736655	0.458745	0.0665353
ENSG00000147439	-0.0107238	0.736536	0.851731	-0.717001
ENSG00000126861	-0.0108074	0.736516	0.0693806	-0.420684
ENSG00000142347	-0.00967642	0.736479	3.04413	0.0420226
ENSG00000116711	-0.0105972	0.736401	3.06583	-0.596462
ENSG00000113282	0.00925182	0.736371	1.28806	0.21136
ENSG00000182327	0.00509141	0.73627	0.000155	0.287423
ENSG00000124549	-0.00742256	0.736261	0.192041	-0.246628
ENSG00000160305	-0.00179639	0.736222	0.0422955	0.243582
ENSG00000186716	-0.0105955	0.736197	0.159366	-0.108172
ENSG00000135480	0.0098136	0.736195	0.106656	0.335304
ENSG00000229549	-0.00149408	0.736192	0.195383	-0.423456
ENSG00000181359	-0.0106305	0.736167	0.0974441	-0.254718
ENSG00000178035	-0.0103057	0.736165	1.38516	-0.354052
ENSG00000177951	0.0074757	0.73607	0.0373258	0.164203
ENSG00000243073	-0.000451334	0.736051	0.3329	-0.306536
ENSG00000248709	0.000756955	0.735974	0.00273281	0.284903
ENSG00000263776	0.00666074	0.735884	0.224533	-0.414237
ENSG00000124657	0.0111079	0.735873	0.36002	0.478591
ENSG00000188725	-0.00616665	0.735754	1.3052	-0.448923
ENSG00000168273	-0.011096	0.735745	0.579372	-0.710194
ENSG00000221821	0.0111712	0.735704	0.0414085	0.191168
ENSG00000138081	0.00452185	0.735696	1.14831	0.159989
ENSG00000177239	0.000120418	0.735694	0.255323	0.243674
ENSG00000178385	-0.00896743	0.735604	0.270609	-0.234179
ENSG00000172458	-0.0103149	0.735589	0.429977	-0.706026
ENSG00000075142	0.0104418	0.735555	0.000518805	-0.457775
ENSG00000142959	0.00824746	0.735492	0.0397701	0.080827
ENSG00000099326	-0.00919089	0.735457	0.581254	-0.151157
ENSG00000204160	0.00807539	0.735434	1.43806	0.297788
ENSG00000239264	0.00300626	0.735342	0.101086	0.105289
ENSG00000103740	-0.00915023	0.735338	0.0376253	-0.626141
ENSG00000245275	0.0122617	0.735307	0.253497	0.493599
ENSG00000105221	0.008785	0.735221	0.201081	0.33892
ENSG00000100997	-0.0110107	0.735015	0.222924	-0.00267943
ENSG00000111206	0.00409071	0.734957	1.06723	0.073018
ENSG00000169599	-0.013438	0.73488	0.0965256	-0.317656
ENSG00000105875	-0.00973364	0.734871	0.411674	-0.102353
ENSG00000189419	-0.00996648	0.734758	0.0556685	-0.594008
ENSG00000068354	0.0111394	0.734725	0.889048	0.386421
ENSG00000115756	-0.0125487	0.734718	1.61657	-0.0947456
ENSG00000248965	-0.010459	0.73461	2.35202	-0.645952
ENSG00000005469	0.00727248	0.734575	0.931627	0.109755
ENSG00000088832	-0.0101101	0.734545	0.978255	-0.400941
ENSG00000238649	-0.00233974	0.734535	0.0533697	0.253204
ENSG00000254562	0.0184941	0.734501	0.410534	0.292639
ENSG00000186994	-0.0097644	0.734484	0.134388	-0.33664
ENSG00000121274	0.0123081	0.73442	2.16248	-0.48185
ENSG00000163482	-0.0101046	0.734355	0.0267802	0.153362
ENSG00000160883	0.0049011	0.734346	0.129549	0.405869
ENSG00000160094	0.0105769	0.734344	0.175201	0.180433
ENSG00000132953	-0.0056751	0.734313	0.00362537	-0.543588
ENSG00000189014	0.0138246	0.734285	0.178286	0.645856
ENSG00000154518	0.00364059	0.73421	0.240788	-0.705353
ENSG00000108344	0.00873081	0.734159	0.363753	0.579836
ENSG00000103490	-0.0100218	0.734145	0.793143	-0.594133
ENSG00000134569	-0.00944758	0.734103	1.58355	-0.17266
ENSG00000145743	-0.000287715	0.734005	0.216641	0.0167998
ENSG00000162437	-0.0105567	0.733926	0.415507	-0.353611
ENSG00000255837	0.00117006	0.733895	0.0209032	0.273088
ENSG00000010270	0.00517574	0.733791	0.131534	-0.0197986
ENSG00000157181	-0.00678919	0.733697	0.109482	-0.255747
ENSG00000196924	0.0103813	0.733669	0.419192	0.490626
ENSG00000109929	0.00275122	0.733577	0.101796	-0.190532
ENSG00000235298	-0.00338739	0.733555	0.610413	0.336832
ENSG00000115548	-0.00774657	0.733373	0.0667535	-0.112264
ENSG00000215126	-0.00761729	0.733368	0.128162	0.012534
ENSG00000182459	0.0109468	0.733342	0.706263	0.0639183
ENSG00000164938	-0.00821665	0.733253	0.227341	0.482656
ENSG00000144224	0.00946479	0.73321	0.813141	0.235826
ENSG00000184508	-0.0128738	0.73318	1.39314	-0.432845
ENSG00000166562	0.0029331	0.733096	0.294424	-0.344681
ENSG00000161904	0.0116686	0.733054	1.55747	0.609509
ENSG00000088826	-0.00959971	0.73305	1.62821	0.0386077
ENSG00000198355	-0.0043175	0.733032	0.0522125	-0.550823
ENSG00000078124	-0.00557746	0.733024	0.002869	-0.178058
ENSG00000171634	0.00834503	0.732813	1.03593	0.132247
ENSG00000163867	-0.00972831	0.732809	0.00150501	0.20818
ENSG00000086232	0.00962142	0.732603	1.04889	0.328271
ENSG00000121903	-0.00468725	0.732576	0.0138138	-0.149232
ENSG00000155886	-0.0126065	0.732546	0.00757069	-0.623175
ENSG00000220785	-0.0111248	0.732436	0.0481434	-0.471005
ENSG00000172456	0.0073253	0.732421	0.0400937	0.147593
ENSG00000243197	0.00398851	0.732364	0.101692	0.211048
ENSG00000174227	-0.00771416	0.732336	0.762327	0.0184047
ENSG00000197054	0.00714833	0.732285	0.100758	0.0104626
ENSG00000185164	-0.00948953	0.732262	0.0684607	0.0816111
ENSG00000202528	-0.0107251	0.732223	1.00327	0.287339
ENSG00000145868	-0.0100382	0.732162	1.56337e-05	-0.0474791
ENSG00000221957	0.00629912	0.73216	0.194715	0.176436
ENSG00000232991	0.00767212	0.732143	0.0359508	-0.138295
ENSG00000088035	-0.0121639	0.732051	0.437045	-0.41474
ENSG00000161671	-0.0110652	0.731856	0.328158	-0.43665
ENSG00000125734	0.00858236	0.731757	0.12572	0.211758
ENSG00000222038	0.00865175	0.731727	0.202472	0.856464
ENSG00000151694	0.00999986	0.731668	0.736851	0.647319
ENSG00000255582	0.00838782	0.731579	0.988736	0.375755
ENSG00000108523	-0.0107032	0.731564	0.0525006	-0.0135352
ENSG00000163739	-0.00835986	0.731559	0.544859	-0.228856
ENSG00000228925	0.00303766	0.731521	0.354767	0.38653
ENSG00000136244	0.0101142	0.731467	1.01738	0.436803
ENSG00000147050	0.00401514	0.731427	0.557007	0.299959
ENSG00000140718	0.00820054	0.731343	1.67219	0.296369
ENSG00000166913	-0.00793295	0.731281	0.387012	-0.399249
ENSG00000264515	-0.0123258	0.731216	0.133893	-0.15969
ENSG00000141424	-0.0105832	0.731212	1.06476	-0.167894
ENSG00000150433	-0.00222967	0.731205	0.155139	0.0621755
ENSG00000253199	-0.000221083	0.731146	0.0754427	-0.0823384
ENSG00000225006	-0.00727906	0.731045	0.367877	0.15003
ENSG00000079616	0.0131939	0.73096	0.71064	0.152131
ENSG00000187626	-0.000770892	0.73082	0.257484	0.198247
ENSG00000170364	0.00819589	0.730785	0.781953	0.0248454
ENSG00000150261	0.00565936	0.730658	0.0195415	0.415142
ENSG00000120029	0.00125301	0.730579	0.175167	-0.100461
ENSG00000202363	-0.00587625	0.730557	0.17628	-0.580718
ENSG00000178057	-0.00977609	0.730552	0.410345	-0.229369
ENSG00000246250	-0.00866862	0.730519	0.444677	-0.611236
ENSG00000272514	0.00884804	0.730495	0.76325	0.520989
ENSG00000225424	-0.00534383	0.730412	0.0512646	0.432893
ENSG00000134250	0.00271563	0.730376	0.0465705	0.385597
ENSG00000166016	-0.0103242	0.730255	0.135413	-0.269961
ENSG00000100412	0.00554128	0.730251	0.00289689	-0.523059
ENSG00000138411	0.00876503	0.730093	1.08607	0.758817
ENSG00000174516	-0.00879056	0.730085	0.102668	-0.04769
ENSG00000173950	0.00890958	0.730002	0.216207	0.133831
ENSG00000010438	-0.00926184	0.72999	1.89438	-0.254268
ENSG00000141505	-0.00781158	0.729981	0.0295772	0.426545
ENSG00000172780	-0.00473276	0.729897	0.0142591	-0.571381
ENSG00000232860	-0.0106734	0.729892	0.295621	-0.524018
ENSG00000130713	-0.0022342	0.729889	0.0381219	-0.447059
ENSG00000149531	-0.00980255	0.729856	0.168047	-0.320217
ENSG00000172023	0.0109445	0.729831	0.535376	-0.39544
ENSG00000111729	-0.00649409	0.729712	3.14229e-05	0.177215
ENSG00000137871	-0.0109777	0.729671	0.0776301	-0.494583
ENSG00000149806	-0.00746099	0.729613	1.13732	-0.0368911
ENSG00000106004	-0.00783443	0.729497	0.00324312	-0.461505
ENSG00000173875	0.00978427	0.729306	0.1952	-0.148088
ENSG00000143753	0.00169585	0.729219	0.185293	0.360776
ENSG00000188313	-0.010151	0.729216	0.245	-0.670816
ENSG00000160049	0.00768668	0.72918	0.367966	-0.11982
ENSG00000198000	-0.00961694	0.729162	0.173546	-0.472243
ENSG00000134697	0.00427075	0.729104	0.0863068	0.00267483
ENSG00000146006	-0.0128584	0.729092	4.69427e-05	-0.284421
ENSG00000213123	0.0122689	0.728987	1.48857	0.140031
ENSG00000173041	0.0101156	0.728957	0.836235	0.23457
ENSG00000208004	-0.010906	0.728943	0.698505	-0.535461
ENSG00000109758	0.00840257	0.728851	0.449367	0.496894
ENSG00000074696	0.00711554	0.728781	0.0991252	0.0616637
ENSG00000108591	-0.00513145	0.728726	0.0285727	-0.0906067
ENSG00000242816	-0.00869907	0.728711	0.952884	0.38139
ENSG00000171786	0.003593	0.728676	1.05693	0.0717414
ENSG00000007392	0.00324131	0.728594	0.548369	-0.00578055
ENSG00000176261	-0.00473121	0.728551	0.070788	-0.027421
ENSG00000250571	-0.00958873	0.728548	0.0687336	-0.232038
ENSG00000176533	-0.0108774	0.728537	0.493386	-0.291759
ENSG00000157540	0.00849549	0.728494	0.840358	0.0574554
ENSG00000162601	0.0101848	0.728486	0.755683	-0.262478
ENSG00000111596	0.00141177	0.728332	0.1133	0.226746
ENSG00000026103	0.00592178	0.72819	0.202114	-0.250838
ENSG00000185880	0.0106407	0.728096	1.90462	0.24466
ENSG00000132196	0.00188994	0.728056	0.00337753	-0.155309
ENSG00000099940	-0.0056723	0.727888	0.00937076	0.15397
ENSG00000140365	-0.0079187	0.727786	1.14018	-0.496555
ENSG00000162997	-0.00521277	0.727769	0.0100259	-0.218294
ENSG00000118873	-0.00483782	0.727762	0.0298221	-0.0198443
ENSG00000204650	0.0111117	0.727717	0.663537	-0.225343
ENSG00000177868	0.0155468	0.727677	0.235682	0.526874
ENSG00000256436	0.00916137	0.727623	0.731193	0.276567
ENSG00000124795	0.00398101	0.727591	0.537584	0.481502
ENSG00000161956	-0.00273784	0.727557	0.591558	-0.0236493
ENSG00000166123	0.00862997	0.727509	0.036334	0.10574
ENSG00000116726	-0.00761356	0.727433	0.320921	-0.331939
ENSG00000204272	0.00827901	0.727346	0.0760703	-0.167321
ENSG00000135048	-0.0096416	0.727339	0.194509	-0.188262
ENSG00000225783	0.010546	0.727314	1.34531	0.256939
ENSG00000132855	0.0054546	0.727314	0.510438	0.160199
ENSG00000236292	-0.00859156	0.727265	0.129747	-0.0361098
ENSG00000166439	0.00782523	0.727223	0.473494	-0.206322
ENSG00000182346	-0.00526053	0.727215	0.0919084	-0.419832
ENSG00000178764	0.0117023	0.727188	4.2929	0.163876
ENSG00000172464	0.0090773	0.727165	0.184056	-0.502235
ENSG00000080910	0.00639736	0.727029	0.0845265	0.290149
ENSG00000177576	0.00948082	0.727015	0.565306	0.208174
ENSG00000066279	0.0128929	0.726982	1.22349	0.450276
ENSG00000252857	-0.0140061	0.726966	0.545159	-0.552626
ENSG00000100030	0.00223944	0.726948	0.00100559	-0.356539
ENSG00000163166	0.00820293	0.726922	1.52069	-0.157011
ENSG00000178502	0.00860952	0.726916	2.51434	-0.205856
ENSG00000125356	0.00623681	0.726912	0.0163311	-0.394694
ENSG00000183454	0.00866268	0.726876	1.48209	0.409826
ENSG00000091583	-0.00655272	0.726819	0.492345	0.0519807
ENSG00000124243	0.01097	0.726812	2.34964	0.764534
ENSG00000162928	0.00959185	0.726793	0.511352	0.320594
ENSG00000163600	-0.0116685	0.726782	2.16838e-05	-0.446009
ENSG00000197323	3.79432e-06	0.726664	0.57353	-0.177405
ENSG00000146476	0.00474115	0.726643	0.610726	0.000356132
ENSG00000160255	0.00817239	0.726586	0.0124811	0.432791
ENSG00000023909	0.0122517	0.726578	0.11319	0.666531
ENSG00000131480	0.0122365	0.726571	2.12421	0.128401
ENSG00000240584	0.000811896	0.726534	0.118188	-0.573375
ENSG00000079785	0.00872331	0.726515	0.107428	-0.622941
ENSG00000144339	0.00940911	0.726474	1.77272	0.528714
ENSG00000196865	-0.0054063	0.72647	0.0923514	-0.27978
ENSG00000204086	-0.00913724	0.72631	0.00502493	-0.537972
ENSG00000124532	0.0092337	0.726306	0.0224918	-0.181583
ENSG00000034533	-0.00222572	0.726274	0.115709	-0.228036
ENSG00000157219	-0.0113954	0.726217	0.015646	-0.435606
ENSG00000061273	-0.00293286	0.7262	0.754598	0.542994
ENSG00000170145	0.00789814	0.726189	0.0482848	0.100679
ENSG00000043514	-0.00781685	0.72615	0.0532303	-0.00193975
ENSG00000136146	-0.00908361	0.726144	0.0412794	-0.617216
ENSG00000212297	0.0105301	0.726123	0.71633	0.0522181
ENSG00000115286	-0.00180027	0.726082	0.0536174	-0.288964
ENSG00000168014	0.0121813	0.725962	1.60191	0.277003
ENSG00000242247	0.00842502	0.72595	1.47434	0.364891
ENSG00000222255	-0.00874643	0.725836	1.34046	-0.506236
ENSG00000149716	0.00706031	0.725832	0.259116	0.0828346
ENSG00000172209	-0.00632881	0.725815	0.0538343	-0.371733
ENSG00000246560	-0.0078182	0.725697	0.149223	-0.108875
ENSG00000178531	0.00956772	0.725683	0.0497654	0.503078
ENSG00000100941	-0.00880241	0.725657	0.0359147	-0.00515596
ENSG00000124275	-0.00844688	0.725543	0.00314707	-0.559794
ENSG00000165874	0.0116605	0.725428	0.159864	0.27813
ENSG00000232954	0.00630816	0.725337	0.309644	0.297308
ENSG00000107874	0.00825507	0.725337	1.36753	0.39439
ENSG00000064115	-0.00979681	0.725325	0.42584	-0.573833
ENSG00000118690	-0.010835	0.725321	0.0361727	0.36402
ENSG00000139722	-0.00942885	0.725294	2.45724	-0.45149
ENSG00000152467	0.0092828	0.725289	0.000443943	0.690093
ENSG00000197021	0.00658956	0.72524	0.61695	-0.12763
ENSG00000119973	0.0096137	0.7252	0.2575	-0.158095
ENSG00000254081	0.00191867	0.725198	0.179319	-0.234149
ENSG00000140612	-0.0112649	0.725175	1.02506	-0.230767
ENSG00000147885	-0.00786894	0.725072	0.0196088	-0.44492
ENSG00000184481	-0.00835553	0.725054	0.0522876	-0.459553
ENSG00000171223	0.0091122	0.724989	0.0186813	0.227681
ENSG00000185022	-0.0119316	0.724961	1.44907	-0.325656
ENSG00000261716	0.00514382	0.724954	0.000398275	-0.0503107
ENSG00000101452	-0.0100051	0.724907	0.459336	-0.31951
ENSG00000268041	0.00980286	0.724864	0.00354182	0.317005
ENSG00000248317	0.00605494	0.724857	0.830935	-0.083527
ENSG00000188730	0.0106638	0.724819	0.638711	0.35679
ENSG00000128581	0.0105782	0.724635	1.28051	0.187347
ENSG00000111850	-0.00140888	0.72463	0.000916525	-0.204876
ENSG00000171303	0.0101862	0.724626	1.94174	0.429725
ENSG00000130055	-0.00957459	0.724603	0.131105	-0.106416
ENSG00000166923	0.00912952	0.724579	0.332897	0.339795
ENSG00000165264	-0.00273235	0.724575	0.00741756	-0.204139
ENSG00000213949	-0.00939596	0.724506	0.446405	-0.119652
ENSG00000162999	0.00384344	0.724435	0.0200149	-0.138454
ENSG00000134313	0.0039578	0.724301	0.696028	0.109029
ENSG00000110200	0.009036	0.72428	0.246918	-0.0881213
ENSG00000141002	-0.00871694	0.724234	0.00264877	-0.05198
ENSG00000118689	0.0120893	0.724125	0.00101289	0.225283
ENSG00000114480	0.00806071	0.724094	0.103437	0.221265
ENSG00000175967	0.00956046	0.724056	1.4919	0.588205
ENSG00000033170	0.0117282	0.723842	0.00697838	0.014589
ENSG00000135387	4.03483e-05	0.723818	0.191027	0.0217006
ENSG00000189060	-0.00891193	0.723814	1.31666	-0.216795
ENSG00000234653	-0.00384543	0.723791	0.706405	0.102778
ENSG00000174586	0.00786674	0.723768	0.225854	0.352939
ENSG00000178988	-0.00565039	0.723761	0.00866301	0.0855538
ENSG00000132622	-0.00790132	0.723688	0.250091	-0.197489
ENSG00000111676	0.00926694	0.723647	0.110346	-0.0206695
ENSG00000004059	0.00795961	0.723609	1.11016	-0.0895493
ENSG00000102057	0.0101452	0.723593	0.404999	0.294407
ENSG00000255089	-0.0158044	0.72356	1.09827	0.297561
ENSG00000091157	0.0100464	0.723542	1.53596	0.25464
ENSG00000176715	-0.00168644	0.723489	0.0820917	-0.0495014
ENSG00000105755	-0.0106135	0.723414	0.420464	-0.600314
ENSG00000251989	-0.0106816	0.723351	1.98137	-0.516848
ENSG00000157741	-0.00211053	0.723177	0.816059	-0.390865
ENSG00000101367	-0.00218671	0.723172	0.195363	0.106031
ENSG00000184708	0.00869799	0.723067	1.86736	0.306745
ENSG00000143256	-0.00625984	0.72301	0.900746	-0.237761
ENSG00000157315	-0.00745531	0.722898	0.092235	-0.438929
ENSG00000161202	0.00941615	0.722873	1.18488	0.059267
ENSG00000173013	0.00983989	0.722859	0.189722	0.195984
ENSG00000106633	0.00663902	0.722795	0.589393	0.256641
ENSG00000165269	-0.00942161	0.722726	1.09191	-0.321988
ENSG00000253955	0.00983935	0.722716	1.91827	0.492663
ENSG00000188419	-0.00125496	0.722661	0.16775	-0.263096
ENSG00000242389	0.000214827	0.7226	0.103195	0.317397
ENSG00000251210	0.00826858	0.722596	0.3575	0.348347
ENSG00000181097	-0.00724119	0.72258	0.00448111	-0.35826
ENSG00000178607	0.00594059	0.722569	0.250765	-0.131151
ENSG00000257621	-0.0106506	0.722543	0.214055	-0.290004
ENSG00000147894	0.00965411	0.722509	1.53398	-0.27566
ENSG00000257176	-0.00837518	0.72246	0.149651	-0.449173
ENSG00000132879	-0.00905783	0.722387	0.031966	-0.2657
ENSG00000124486	0.00461817	0.722271	1.78681	0.354602
ENSG00000121964	0.00318658	0.72214	0.018459	0.0970163
ENSG00000235162	0.0117668	0.722103	1.89741	0.368302
ENSG00000220804	0.00991987	0.722096	0.797598	-0.0909098
ENSG00000178928	0.00852028	0.722088	0.00322972	0.0689387
ENSG00000197044	0.0086638	0.722049	0.934573	0.1369
ENSG00000182315	-0.00935953	0.722045	0.15405	0.379802
ENSG00000181007	0.00877248	0.722037	0.362316	0.355428
ENSG00000140287	-0.00548691	0.721986	0.0702467	-0.123928
ENSG00000102393	-0.0112809	0.721968	0.104506	-0.55487
ENSG00000182853	0.0034826	0.72187	0.148211	0.345881
ENSG00000103415	-0.00841092	0.721858	0.0499495	-0.784326
ENSG00000123908	-0.00376982	0.721767	0.0223146	-0.385995
ENSG00000099956	0.00760085	0.721755	0.351651	0.0489192
ENSG00000125686	0.0066547	0.721736	1.0451	0.225492
ENSG00000130449	-0.0102505	0.721694	0.205241	0.162405
ENSG00000164880	-0.00824612	0.721658	0.000899761	0.0678466
ENSG00000169330	0.00469947	0.721587	2.36172	-0.040787
ENSG00000146776	-0.00458885	0.721574	0.364034	-0.785647
ENSG00000185689	0.00894477	0.721526	1.40577	0.500583
ENSG00000054267	0.0100103	0.721401	1.61836	0.474505
ENSG00000141744	-0.00968533	0.721388	0.739221	-0.265245
ENSG00000116288	-0.00705847	0.721357	0.135802	-0.338564
ENSG00000188011	0.0099309	0.721302	0.181403	-0.0141281
ENSG00000247240	-0.00695738	0.721288	0.0219289	-0.176783
ENSG00000148200	-0.0110644	0.721254	0.427764	-0.359958
ENSG00000197361	-0.00900037	0.721226	0.00886881	-0.174069
ENSG00000105618	0.00960618	0.721211	0.0249744	0.390211
ENSG00000106336	-0.0107159	0.721202	0.128436	-0.0125179
ENSG00000163918	0.00891538	0.721153	0.498019	-0.0705255
ENSG00000176125	-0.010487	0.721117	0.150744	-0.679087
ENSG00000204257	-0.00868855	0.721114	0.000283558	-0.317917
ENSG00000254260	-0.000135143	0.721104	0.193358	-0.0708601
ENSG00000165060	-0.0110552	0.721076	0.486101	-0.44788
ENSG00000105379	-0.0128085	0.720971	1.20363	-0.712829
ENSG00000253699	-0.00437977	0.720954	0.156971	0.0609803
ENSG00000225793	-0.00945342	0.720933	0.486449	-0.142159
ENSG00000164175	-0.012014	0.720925	0.544728	-0.654534
ENSG00000232100	-0.00878062	0.720868	0.360214	0.174218
ENSG00000101695	-0.00929024	0.720851	1.47691	-0.753565
ENSG00000013288	-0.00419822	0.720848	0.0316625	0.331221
ENSG00000150967	-0.0112118	0.720786	0.496358	-0.312895
ENSG00000105778	-0.00524619	0.720757	0.021739	-0.102857
ENSG00000160161	0.0102179	0.720746	0.824298	0.279048
ENSG00000227940	0.00723223	0.720732	0.138005	0.352848
ENSG00000131732	-0.011062	0.720684	2.67939	-0.540356
ENSG00000159885	-0.00996998	0.720642	1.30458	0.263273
ENSG00000253293	-0.00941159	0.720613	0.102178	-0.484098
ENSG00000170683	0.00822706	0.720612	0.101005	0.482334
ENSG00000153310	-0.0101332	0.720517	1.15413	-0.191575
ENSG00000117601	0.0108579	0.720515	1.33391	0.436354
ENSG00000187260	0.0103171	0.720514	0.644356	0.353539
ENSG00000169221	0.0100442	0.720459	0.943391	0.193958
ENSG00000153443	0.00223659	0.72043	0.412259	-0.419845
ENSG00000130935	0.00630643	0.720334	0.278149	-0.115175
ENSG00000164853	-0.00245217	0.720287	0.0247203	0.0481846
ENSG00000171101	-0.00887868	0.720076	2.59349	-0.0255352
ENSG00000104969	0.00754781	0.720034	0.12928	-0.0305878
ENSG00000100095	0.00830269	0.720003	0.689639	0.269099
ENSG00000118960	0.00545241	0.719969	0.0295464	-0.306254
ENSG00000188312	-0.00318417	0.7199	0.239258	-0.170033
ENSG00000144191	0.00909111	0.719891	1.54683	0.446299
ENSG00000100908	0.00866275	0.719869	0.863081	0.287676
ENSG00000175445	-0.00869033	0.719854	0.0435518	-0.253601
ENSG00000179562	0.00885442	0.719782	1.17934	-0.182663
ENSG00000101856	0.0109225	0.719747	0.597572	0.0744429
ENSG00000197915	-0.00919049	0.719724	0.0683315	-0.579317
ENSG00000252036	-0.00838478	0.719679	0.577775	0.0835181
ENSG00000259071	-0.0123753	0.719631	0.216139	-0.0755013
ENSG00000115457	-0.00978211	0.719536	0.54557	-0.0232042
ENSG00000224924	-0.00124069	0.71953	0.181685	0.593392
ENSG00000160695	-0.00788337	0.719461	0.130195	-0.355693
ENSG00000175611	-0.00997636	0.719417	0.224687	-0.233522
ENSG00000198551	0.0107734	0.719414	0.567206	0.331796
ENSG00000089902	0.0111026	0.719405	1.71695e-06	0.152739
ENSG00000122507	0.00773287	0.719388	2.49491	0.249613
ENSG00000179941	-0.00852585	0.719323	0.0100671	0.0925696
ENSG00000108666	0.00687982	0.719306	1.41774	-0.149501
ENSG00000176244	0.0120967	0.719288	1.66079	0.250944
ENSG00000101004	0.00886145	0.719262	0.843801	0.358886
ENSG00000231902	-0.0063783	0.719215	1.59638	0.136065
ENSG00000185515	0.00410119	0.719207	0.632992	-0.0797174
ENSG00000106006	-0.00925881	0.719166	0.018534	-0.615729
ENSG00000112210	0.0106607	0.719105	1.97276	0.294012
ENSG00000142657	0.00942884	0.71901	0.122163	0.784418
ENSG00000052802	0.009566	0.719003	1.26028	0.342758
ENSG00000167258	0.00502942	0.719001	0.244178	0.0264373
ENSG00000135677	-0.0101067	0.718902	0.0380937	0.0548765
ENSG00000267368	-0.00782059	0.718807	0.217414	-0.261425
ENSG00000151458	-0.00937157	0.718785	0.323325	-0.0167455
ENSG00000237987	0.00222366	0.718705	0.348976	-0.304785
ENSG00000205476	0.0112435	0.718681	0.011202	0.176185
ENSG00000100314	0.0115025	0.718566	0.100952	0.7624
ENSG00000115392	-0.0088129	0.718557	0.188076	-0.623288
ENSG00000124357	0.00942989	0.718542	1.10977	0.400343
ENSG00000175985	0.00906019	0.718496	1.24774	0.368941
ENSG00000254004	0.0108808	0.718411	0.202771	0.63654
ENSG00000055211	0.009726	0.718346	2.36032	0.582958
ENSG00000236720	0.00260422	0.718323	0.907754	-0.180142
ENSG00000100629	0.00420577	0.71815	1.90668	0.134746
ENSG00000112234	-0.00923422	0.718074	0.12093	-0.386228
ENSG00000092330	0.00973707	0.718008	0.741232	0.323857
ENSG00000123106	-0.00674565	0.718007	0.0115797	-0.134663
ENSG00000067955	-0.00626582	0.718003	0.0673461	-0.513995
ENSG00000124641	0.00653926	0.717999	0.0709579	0.406204
ENSG00000229150	-0.00880087	0.717929	0.850811	-0.667321
ENSG00000197563	0.000109324	0.717904	0.362525	-0.0148011
ENSG00000167333	-0.00647268	0.717885	0.0873303	-0.202338
ENSG00000152409	0.00263619	0.717764	0.587142	0.025632
ENSG00000162517	0.00878895	0.717737	0.921155	0.571543
ENSG00000170509	-0.00617851	0.717714	0.049911	-0.172513
ENSG00000101096	-0.00944071	0.717707	0.167751	-0.448725
ENSG00000102882	0.00791496	0.717673	0.732529	0.052829
ENSG00000182095	-0.0108004	0.717641	1.00324	-0.0496473
ENSG00000123200	-0.0143133	0.717599	0.00221814	-0.810644
ENSG00000243420	-0.00869966	0.71758	2.78559	-0.594239
ENSG00000213221	-0.00725009	0.717532	0.606023	-0.192662
ENSG00000182021	-0.00977654	0.717452	1.27329	-0.0968915
ENSG00000079462	0.0058711	0.717427	0.000538352	0.292896
ENSG00000122025	0.00847882	0.717357	0.915829	0.390104
ENSG00000164830	-0.0063274	0.717325	0.0381899	-0.45316
ENSG00000140307	-0.0091619	0.717229	0.00905979	-0.510004
ENSG00000082641	0.00964701	0.717198	0.188694	0.232386
ENSG00000102309	-0.00519416	0.717195	0.0242863	-0.0651991
ENSG00000001629	0.0078171	0.717189	1.02609	0.0431042
ENSG00000174358	-0.00517459	0.717174	0.0538873	0.0281842
ENSG00000196734	-0.0100081	0.717151	0.856214	-0.839951
ENSG00000104331	-0.00736857	0.717051	0.187299	-0.106182
ENSG00000102893	0.0106813	0.717051	0.698511	0.298366
ENSG00000187605	0.00791983	0.717012	0.344328	0.0146868
ENSG00000141627	0.00866301	0.716996	1.78298	0.157084
ENSG00000166527	-0.00858897	0.716931	1.7294	-0.0272246
ENSG00000156650	0.0109875	0.716851	0.872857	0.212922
ENSG00000072571	0.00728656	0.716848	0.59649	-0.204811
ENSG00000120685	0.0023838	0.716839	4.72946e-05	-0.416363
ENSG00000170178	-0.00933109	0.716835	0.0587734	-0.436752
ENSG00000103064	-0.00457756	0.716804	0.0696583	-0.194394
ENSG00000250025	0.00591653	0.716761	0.070575	-0.157934
ENSG00000078061	0.00825434	0.716748	0.100074	-0.0488567
ENSG00000123411	-0.00831512	0.716645	0.195143	-0.114527
ENSG00000167977	-0.00693291	0.716585	0.263073	-0.622384
ENSG00000168036	0.000931636	0.716505	0.322516	-0.597172
ENSG00000198765	-0.00709942	0.716489	0.000143495	0.0581445
ENSG00000229980	0.00331827	0.716485	0.285607	-0.188096
ENSG00000158623	-0.0110371	0.716343	0.0383999	-0.157329
ENSG00000221845	0.00917474	0.716342	0.186845	0.563573
ENSG00000229619	0.0121864	0.716341	1.27791	0.265414
ENSG00000225091	-0.0114312	0.716327	0.0271905	-0.535385
ENSG00000120289	0.00968485	0.716313	0.104027	0.499817
ENSG00000151327	0.00815	0.716257	1.85181	0.192117
ENSG00000224095	0.00124617	0.716137	0.0282378	0.482504
ENSG00000109536	-0.00763458	0.716122	0.00590919	-0.177147
ENSG00000164924	-0.00649166	0.716081	0.293629	-0.558058
ENSG00000139291	0.00867873	0.715968	2.41312	0.247029
ENSG00000242802	0.00153023	0.715959	0.000980583	-0.078629
ENSG00000165028	-0.00881875	0.715942	0.134721	0.324291
ENSG00000181215	0.00943742	0.715905	0.619792	0.222284
ENSG00000151151	0.00926955	0.715874	1.46327	0.262091
ENSG00000234465	0.00969824	0.715831	1.49854	0.377629
ENSG00000109063	-0.00992199	0.715802	0.00855376	-0.0773551
ENSG00000183814	0.00131661	0.715787	0.170646	0.0593808
ENSG00000161618	-0.000901855	0.715778	0.975903	-0.281651
ENSG00000237057	-0.00871441	0.715754	1.16983	-0.228769
ENSG00000140548	-0.00168449	0.715751	0.0602773	-0.0916023
ENSG00000183971	-0.000967857	0.715712	0.0249664	0.161032
ENSG00000118520	-0.0104592	0.715632	0.129452	0.0798713
ENSG00000013573	0.00687996	0.715631	0.679415	-0.303144
ENSG00000141161	-0.00915508	0.715625	2.31853	-0.0739174
ENSG00000231138	0.00770428	0.715564	0.44282	0.17962
ENSG00000127481	0.0116856	0.715557	0.703398	0.349034
ENSG00000104497	-0.00911093	0.71548	0.200788	0.643959
ENSG00000132463	-0.00874295	0.715475	0.815614	-0.594649
ENSG00000084674	0.00428265	0.715329	0.0060344	0.215019
ENSG00000081800	0.0020788	0.715264	0.345642	-0.460861
ENSG00000140859	-0.00952384	0.715235	0.957304	-0.0662958
ENSG00000181924	-0.0101032	0.715231	0.848821	-0.643091
ENSG00000170515	-0.00831637	0.715218	0.303301	-0.380094
ENSG00000235436	-0.00955843	0.715208	0.187322	-0.413248
ENSG00000234300	0.00943395	0.715132	0.372513	0.593403
ENSG00000119283	-0.00934564	0.715123	0.0482103	-0.304796
ENSG00000188167	0.0023542	0.715077	0.0303107	-0.318553
ENSG00000211574	-0.00648239	0.715064	1.07108	0.25132
ENSG00000118007	-0.00159604	0.715037	2.02607	-0.15236
ENSG00000119048	-0.00814813	0.715017	0.264003	-0.041415
ENSG00000104852	-0.00741343	0.714943	0.366445	-0.071416
ENSG00000104763	-0.0129801	0.714941	0.0591494	-0.495984
ENSG00000197756	-0.00635273	0.714917	1.35341	-0.342413
ENSG00000186416	0.00110531	0.714802	0.123482	-0.443546
ENSG00000081307	0.000610766	0.714762	0.0381166	-0.460477
ENSG00000175265	0.0101894	0.714683	0.232411	0.166243
[truncated: 29,048 more rows]
