# Supplementary material for: Impact of between-tissue differences on pan-cancer predictions of drug sensitivity
Source: PLoS Comput Biol. 2021 Feb 25;17(2):e1008720. doi: 10.1371/journal.pcbi.1008720 (PMC7906305; doi:10.1371/journal.pcbi.1008720)
Supplement: S4 Dataset — (XLSX) [file pcbi.1008720.s004.xlsx]

## Sheet: Sheet1
Gene ID	Mean regularized regression weight	Mean percentile of absolute weight	Within-tissue MEKi response variance explained (%)	Between-tissue expression and MEKi response correlation (Pearson's r)
ENSG00000060971	-0.0292661	0.994668	2.23509	-0.467067
ENSG00000096746	0.0214917	0.988298	0.648644	0.364773
ENSG00000152127	-0.023189	0.984098	0.418648	-0.834789
ENSG00000090382	-0.0183062	0.980249	5.86349	-0.476106
ENSG00000180011	-0.0199619	0.980008	1.0527	-0.62627
ENSG00000213614	-0.0220593	0.974792	1.29097	-0.32644
ENSG00000104537	-0.0159477	0.97151	0.384194	-0.571158
ENSG00000111817	0.0151804	0.970187	3.35126	0.63594
ENSG00000125877	-0.0205978	0.964177	2.49313	-0.233624
ENSG00000069998	-0.0168813	0.962157	0.0115899	-0.53766
ENSG00000102313	-0.0155254	0.962086	0.836729	-0.57013
ENSG00000164062	-0.0155146	0.9617	0.708199	-0.661677
ENSG00000164548	0.0269375	0.96012	1.01251	0.500066
ENSG00000177807	-0.0199525	0.959364	0.789624	-0.799704
ENSG00000144668	-0.0136779	0.957558	0.381976	-0.811985
ENSG00000162434	0.015711	0.957071	0.301878	0.696362
ENSG00000163501	-0.0143064	0.957001	0.516881	-0.513945
ENSG00000114902	-0.0181167	0.954851	0.655802	-0.613886
ENSG00000005513	-0.0141135	0.954786	0.989751	-0.827248
ENSG00000214022	-0.0154478	0.954344	0.0280162	-0.605191
ENSG00000167112	-0.0169323	0.953596	1.49096	-0.754924
ENSG00000136261	-0.0190436	0.95326	1.10581	-0.384659
ENSG00000139540	-0.0187546	0.951682	1.21534	-0.212727
ENSG00000120697	-0.0145676	0.951258	0.948278	-0.827966
ENSG00000100983	-0.0199249	0.949099	1.76436	-0.351962
ENSG00000135914	-0.0158483	0.948499	0.8062	-0.667271
ENSG00000159128	-0.0187266	0.946316	1.43709	-0.312171
ENSG00000046653	-0.0147103	0.946117	0.318979	-0.666357
ENSG00000072135	-0.0223785	0.943043	0.182183	-0.645986
ENSG00000189058	-0.0144484	0.943041	0.394901	-0.68218
ENSG00000138029	-0.0166858	0.940813	1.01669	-0.448424
ENSG00000126550	-0.0136417	0.940022	0.469703	-0.792128
ENSG00000129158	-0.0234355	0.939625	0.0524551	-0.491171
ENSG00000148180	-0.0119438	0.9389	3.082	-0.298625
ENSG00000135441	-0.0186227	0.93856	0.0829808	-0.579327
ENSG00000122970	-0.0151117	0.938038	0.455802	-0.43604
ENSG00000169562	-0.0161398	0.937937	1.72109	-0.783252
ENSG00000157593	-0.013118	0.937765	0.755265	-0.338917
ENSG00000175155	-0.0127942	0.936684	0.673182	-0.35638
ENSG00000107521	-0.0151152	0.935637	0.475129	-0.672632
ENSG00000152443	0.0189266	0.934842	0.0191194	0.33307
ENSG00000180998	0.0139454	0.934123	2.13495	0.718496
ENSG00000081985	-0.0126001	0.93366	0.257988	-0.758475
ENSG00000049860	-0.0150804	0.933603	0.772376	-0.217685
ENSG00000197448	-0.0187591	0.933058	1.05339	-0.702134
ENSG00000007944	-0.0163466	0.932933	0.422085	-0.50861
ENSG00000113580	0.0133285	0.93293	1.33822	0.471829
ENSG00000238062	-0.0114654	0.932851	0.0144621	-0.72095
ENSG00000130304	-0.0129739	0.932553	0.18798	-0.484984
ENSG00000085377	-0.0158451	0.932113	1.66916	-0.626215
ENSG00000184351	-0.0144333	0.931744	1.70986	-0.501269
ENSG00000177189	-0.0158192	0.931474	1.73002	-0.683438
ENSG00000248905	-0.0116746	0.931007	0.386312	-0.497472
ENSG00000119950	-0.0157583	0.928892	0.522308	-0.755532
ENSG00000176826	-0.0116411	0.927737	0.985638	-0.218894
ENSG00000100294	-0.0140919	0.92666	0.632962	-0.5098
ENSG00000005022	-0.0165985	0.925732	0.340492	-0.690084
ENSG00000182890	-0.0202877	0.925028	0.552534	-0.353507
ENSG00000112357	-0.0127874	0.924988	1.70035	-0.502334
ENSG00000188467	-0.012326	0.924839	0.998629	-0.44172
ENSG00000187242	-0.0127673	0.924386	0.407497	-0.844049
ENSG00000153179	-0.0174833	0.92425	0.0201539	-0.806043
ENSG00000110063	-0.0149566	0.924206	0.342644	-0.789622
ENSG00000260880	-0.01257	0.924177	0.846861	-0.691262
ENSG00000004846	-0.0111499	0.92245	0.253936	-0.563349
ENSG00000173295	-0.0165378	0.921987	0.427972	-0.547066
ENSG00000156990	-0.0151374	0.920481	0.517958	-0.563591
ENSG00000169347	-0.0145312	0.920129	0.514991	-0.193212
ENSG00000126777	0.0135286	0.919695	0.40035	0.432248
ENSG00000054148	-0.0224149	0.919514	2.07637	0.135196
ENSG00000174957	-0.0199788	0.918099	0.714502	-0.644646
ENSG00000182816	-0.0165885	0.91804	0.288004	-0.662541
ENSG00000137486	-0.0112093	0.917256	2.54158	-0.319875
ENSG00000164104	0.0136214	0.91723	0.278098	-0.0680754
ENSG00000100347	-0.0171855	0.917014	0.787757	-0.50809
ENSG00000160310	-0.0110637	0.915887	0.154476	0.0347205
ENSG00000174456	-0.0126906	0.915824	1.00116	-0.650438
ENSG00000176422	-0.012274	0.915619	0.413211	-0.524445
ENSG00000196666	-0.0118419	0.915352	1.2489	-0.703669
ENSG00000167588	-0.0150098	0.915173	0.307041	-0.595654
ENSG00000198189	-0.0127808	0.914812	1.31963	-0.417158
ENSG00000164144	-0.0225708	0.913564	0.0334755	-0.426381
ENSG00000071991	-0.0112891	0.912342	1.98111	-0.466822
ENSG00000152705	0.0118376	0.912314	0.384502	0.406032
ENSG00000133059	-0.0153928	0.912081	1.14176	-0.351658
ENSG00000254813	-0.0120209	0.910128	0.00144818	-0.637148
ENSG00000147437	0.0133001	0.90962	0.480641	-0.101682
ENSG00000140961	-0.0103384	0.909238	0.333228	-0.107667
ENSG00000155330	0.0109571	0.909067	3.5145	0.0356229
ENSG00000116586	-0.0141847	0.908942	0.629495	-0.32667
ENSG00000182118	-0.0114588	0.908344	0.0838	-0.600013
ENSG00000164096	0.0137397	0.907256	0.215234	0.467199
ENSG00000159842	-0.0135113	0.907244	1.26349	-0.192262
ENSG00000143337	-0.0134587	0.907035	1.11643	-0.353909
ENSG00000227398	0.0148757	0.906889	2.35458	0.66085
ENSG00000171747	-0.010726	0.905603	1.28666	-0.381237
ENSG00000120008	-0.0140621	0.905442	0.56407	-0.466195
ENSG00000176402	-0.010155	0.904775	0.0229012	-0.555543
ENSG00000112599	0.0131922	0.904158	0.330924	0.403187
ENSG00000138175	0.0130503	0.903615	1.91489	0.382436
ENSG00000110025	0.0118634	0.903615	0.0240828	0.82433
ENSG00000143772	-0.0094894	0.903422	0.0107303	-0.582997
ENSG00000214827	0.0147386	0.902795	0.460474	-0.0719546
ENSG00000112699	-0.0167602	0.902695	0.0168969	-0.647062
ENSG00000214226	0.0143769	0.902519	0.0598926	0.420861
ENSG00000117450	0.0140531	0.90245	0.191176	0.683001
ENSG00000177628	-0.0122323	0.902416	0.495961	-0.0304623
ENSG00000261520	-0.0119123	0.902023	0.292172	-0.712834
ENSG00000187556	0.0120725	0.901874	1.80202	0.336703
ENSG00000162836	-0.0139111	0.901486	0.462077	-0.651194
ENSG00000143486	-0.0134889	0.901173	0.274246	-0.418418
ENSG00000157978	-0.0136214	0.901069	0.922732	-0.368459
ENSG00000105679	-0.014106	0.901067	2.26244	-0.819524
ENSG00000166971	0.0128467	0.899989	1.59844	0.333972
ENSG00000196116	-0.00953027	0.899804	0.0557766	-0.74866
ENSG00000167393	0.0116936	0.899014	1.22994	-0.0847327
ENSG00000160408	0.0135174	0.898875	1.12354	0.694419
ENSG00000141664	0.0145453	0.898833	1.01015	0.355373
ENSG00000130208	-0.0130035	0.898705	2.14602	-0.375208
ENSG00000173540	-0.00442173	0.898535	0.123417	0.258529
ENSG00000054611	-0.011005	0.898331	0.903584	-0.366184
ENSG00000085871	-0.0114271	0.898153	2.83459	-0.423234
ENSG00000118113	-0.0122201	0.896465	2.08492	-0.675327
ENSG00000109016	-0.0122312	0.896084	0.00195057	-0.247712
ENSG00000172273	0.0101861	0.895577	0.701707	0.103848
ENSG00000099917	-0.012323	0.895398	1.36267	-0.304421
ENSG00000106348	-0.0154532	0.894737	0.0514509	-0.529185
ENSG00000131697	-0.0147388	0.894644	0.426016	-0.329897
ENSG00000186665	-0.0165978	0.894542	0.267932	-0.12789
ENSG00000078369	0.0147945	0.894489	0.675555	0.219833
ENSG00000151552	-0.0163274	0.894469	1.98005	-0.705107
ENSG00000125991	-0.0104341	0.894357	2.6399	-0.0676576
ENSG00000143612	-0.011196	0.894252	0.607832	-0.423156
ENSG00000186166	0.01119	0.892712	1.31531	0.351493
ENSG00000198931	-0.0134219	0.892469	0.992163	-0.328652
ENSG00000177425	0.0125352	0.89179	3.1783	0.396017
ENSG00000108395	0.0110334	0.891639	1.83298	0.72797
ENSG00000124243	0.0129882	0.891592	3.03285	0.847829
ENSG00000139714	0.0122824	0.891467	0.0200701	0.640386
ENSG00000163170	-0.0139981	0.891164	2.07949	-0.595112
ENSG00000177721	0.0159303	0.891116	0.2695	0.555227
ENSG00000172172	-0.0114049	0.890898	0.838199	-0.205705
ENSG00000164073	0.0144885	0.89084	0.829784	0.161545
ENSG00000080546	-0.0133684	0.890741	1.28066	-0.576556
ENSG00000184056	-0.0139641	0.890721	1.66743	-0.595398
ENSG00000172349	-0.00940743	0.890385	0.614016	-0.586266
ENSG00000132286	-0.0143474	0.890017	0.108647	-0.618904
ENSG00000136141	-0.0179048	0.889918	0.562673	-0.783572
ENSG00000196975	-0.0104133	0.889531	0.904177	-0.00107572
ENSG00000175449	0.014218	0.88932	0.00138148	0.366378
ENSG00000103978	-0.0113103	0.889005	1.13679	-0.441086
ENSG00000095951	0.0158666	0.888503	2.07076	0.78271
ENSG00000169592	-0.011765	0.888502	0.103325	-0.461243
ENSG00000134160	-0.0140974	0.887678	1.49314	-0.716825
ENSG00000124299	-0.010677	0.887537	0.608865	-0.262585
ENSG00000159399	-0.0132613	0.886565	0.221757	-0.429475
ENSG00000243414	0.01002	0.886422	0.477682	0.233195
ENSG00000221968	0.0104238	0.886234	2.4244	0.320536
ENSG00000122971	-0.0119808	0.886005	1.44036	-0.434985
ENSG00000198598	-0.00970667	0.88572	1.90859	-0.19538
ENSG00000111530	0.0154013	0.885553	1.04218	0.048988
ENSG00000169100	-0.0104713	0.885461	0.132753	-0.718286
ENSG00000171109	0.0101296	0.885449	1.71037	-0.12049
ENSG00000146205	-0.0104454	0.885443	2.46275	-0.0321156
ENSG00000101452	-0.00933602	0.885327	1.01964	-0.300626
ENSG00000123358	-0.0129133	0.885138	0.118713	-0.682277
ENSG00000168701	-0.0132385	0.884478	1.08512	-0.517687
ENSG00000110330	0.0141325	0.884313	0.589667	0.409308
ENSG00000101189	-0.013114	0.88399	0.514226	-0.368648
ENSG00000244342	-0.010862	0.883931	0.602537	-0.85522
ENSG00000181273	-0.0106129	0.883884	1.87647	-0.538805
ENSG00000134438	0.0117086	0.883769	1.01123	0.558179
ENSG00000171858	-0.0103721	0.88372	1.4803	-0.362415
ENSG00000168079	-0.0103904	0.883336	0.620205	-0.5649
ENSG00000169570	-0.0132569	0.882692	6.05221e-07	-0.454428
ENSG00000167711	-0.00975368	0.882613	2.13654	-0.126214
ENSG00000257103	0.00997935	0.881732	0.382927	0.275811
ENSG00000130724	-0.0137987	0.881396	1.21444	-0.103743
ENSG00000189149	-0.0120484	0.881124	0.522925	-0.661926
ENSG00000134470	0.00947692	0.880082	0.577208	0.549231
ENSG00000138604	-0.0141121	0.880026	0.105549	-0.448836
ENSG00000177311	-0.00990284	0.87969	0.770934	-0.21032
ENSG00000163884	-0.0103928	0.879207	0.00860047	-0.82341
ENSG00000197157	-0.0142303	0.878655	0.0767041	-0.634748
ENSG00000084754	-0.0126153	0.878582	0.795538	-0.515784
ENSG00000181035	0.0124184	0.878371	0.764208	0.2054
ENSG00000125458	-0.0129065	0.878007	1.04368	-0.431094
ENSG00000188368	0.0125119	0.877853	0.558574	0.41895
ENSG00000115541	-0.0131156	0.876979	0.778756	-0.798522
ENSG00000164620	-0.0135031	0.876494	0.0452534	-0.567842
ENSG00000138686	0.0118366	0.876334	2.18659	-0.129739
ENSG00000122376	0.00233317	0.875653	0.0403155	-0.282229
ENSG00000091542	0.0103072	0.875024	0.49059	0.528145
ENSG00000167196	-0.0135551	0.874699	0.358787	-0.712943
ENSG00000226979	0.00930876	0.874547	1.86375	-0.0213858
ENSG00000160712	-0.00955919	0.874409	1.75183	-0.273944
ENSG00000149269	-0.00913955	0.874267	1.32568	-0.321655
ENSG00000136931	0.0101728	0.874053	0.384654	-0.0827946
ENSG00000092850	0.0116161	0.873668	0.107856	0.808208
ENSG00000138413	-0.00915945	0.873637	0.28631	-0.223116
ENSG00000100418	-0.0140378	0.873023	0.000554411	-0.477836
ENSG00000178645	0.00905264	0.872758	0.466821	0.554156
ENSG00000091527	0.0113046	0.872746	0.36766	0.272076
ENSG00000143627	-0.0108934	0.87207	1.5142	-0.402509
ENSG00000188660	0.0104908	0.872006	0.00146015	0.590531
ENSG00000149084	-0.0134503	0.871741	1.32617	-0.580539
ENSG00000104774	-0.0109926	0.87118	0.757745	-0.0498154
ENSG00000109787	-0.0105614	0.871073	2.41205	0.0244835
ENSG00000163806	0.0117272	0.870958	0.248309	0.45711
ENSG00000231023	-0.00921999	0.870827	1.6766	-0.509462
ENSG00000099899	-0.0138107	0.870379	0.514793	-0.589052
ENSG00000184319	-0.0118136	0.869645	0.420721	-0.0266053
ENSG00000203880	-0.00935218	0.86962	1.18159	-0.512837
ENSG00000183978	-0.0100008	0.869604	0.092035	-0.50592
ENSG00000140400	-0.00992488	0.869515	0.587208	-0.612506
ENSG00000165802	-0.0110404	0.869144	0.795085	-0.286395
ENSG00000185800	0.00917373	0.86889	2.86784	0.0903675
ENSG00000164663	0.0102912	0.868418	0.682866	0.245363
ENSG00000185189	-0.00922791	0.868334	0.337174	-0.0855092
ENSG00000187008	-0.00965469	0.868007	0.320182	-0.645719
ENSG00000163378	-0.0118467	0.867837	2.0887	-0.410439
ENSG00000187626	0.00171848	0.867825	0.0323456	0.0773263
ENSG00000149311	-0.0088055	0.867815	0.0938678	-0.43657
ENSG00000185596	-0.00939738	0.867624	1.00291	-0.517757
ENSG00000181773	-0.0100223	0.867611	1.68879	-0.458288
ENSG00000163399	-0.0135227	0.867493	2.04542	-0.735648
ENSG00000163754	-0.0148112	0.867479	0.00283208	-0.610796
ENSG00000018189	0.0118422	0.866924	2.75018	0.118985
ENSG00000203859	-0.0128391	0.866863	0.230212	-0.605137
ENSG00000164405	-0.0134556	0.866459	0.454024	-0.433055
ENSG00000088451	-0.0101487	0.866429	1.8525	-0.86388
ENSG00000174720	0.0107792	0.866353	1.16065	-0.190832
ENSG00000178950	-0.0109095	0.866293	0.165558	-0.709654
ENSG00000181555	0.0103688	0.865301	1.61225	0.0471622
ENSG00000162437	-0.00875488	0.864903	0.588648	-0.291422
ENSG00000146535	0.0122323	0.864791	1.37859	0.406765
ENSG00000100083	-0.0110633	0.864411	0.00603636	-0.444755
ENSG00000135185	0.0115699	0.863865	1.81972	-0.590985
ENSG00000257337	-0.0101147	0.863374	0.012396	-0.310486
ENSG00000211450	-0.00753569	0.863058	0.453496	-0.579413
ENSG00000256269	-0.0130775	0.86286	0.427973	-0.36982
ENSG00000112210	0.00909176	0.862788	1.27216	0.252827
ENSG00000077009	-0.011412	0.86252	1.52444	-0.417942
ENSG00000070269	0.00684369	0.862489	0.106785	-0.277343
ENSG00000173327	-0.0117726	0.862345	0.840239	-0.425146
ENSG00000141013	-0.0123116	0.862273	1.09841	-0.0504914
ENSG00000067829	-0.00787372	0.862266	0.491024	-0.151624
ENSG00000103222	0.0120131	0.861983	0.221193	0.386688
ENSG00000172554	0.00834018	0.861794	1.65912	0.586167
ENSG00000126759	-0.0102148	0.860961	2.881	-0.154111
ENSG00000103355	-0.0109096	0.860796	1.37368	-0.839919
ENSG00000118496	0.00777789	0.860678	0.867924	0.0650573
ENSG00000169919	-0.00940895	0.860464	0.832741	0.129673
ENSG00000205476	0.0102221	0.860415	0.0129844	0.313305
ENSG00000167798	-0.0100177	0.86032	0.305735	-0.344776
ENSG00000135643	0.00907397	0.860256	1.65879	0.0874456
ENSG00000100348	-0.0131751	0.860223	1.64857	-0.257219
ENSG00000001629	0.00754096	0.860143	1.1904	0.0575556
ENSG00000105327	-0.0108957	0.859908	0.841561	-0.4759
ENSG00000106384	-0.0091795	0.859815	0.923772	-0.307269
ENSG00000163975	-0.00955341	0.859551	0.747474	-0.804457
ENSG00000145365	0.0112008	0.859407	3.99856	0.0293319
ENSG00000183137	0.0105511	0.859279	0.641175	0.439602
ENSG00000079785	0.00378411	0.859219	0.00227736	-0.66359
ENSG00000141873	-0.0123757	0.859208	1.38626	-0.170399
ENSG00000176125	-0.0093976	0.859177	0.352026	-0.669315
ENSG00000108439	0.0057994	0.858875	0.0382468	-0.237716
ENSG00000125347	0.00925466	0.858826	0.671952	0.391074
ENSG00000156219	-0.0102373	0.858468	1.93696	-0.605515
ENSG00000136940	0.00313564	0.857956	0.215472	-0.248124
ENSG00000186312	-0.00960648	0.857889	0.00743681	-0.737243
ENSG00000087460	0.00878381	0.857612	0.421215	0.535125
ENSG00000205592	-0.0112027	0.8573	0.368688	-0.228199
ENSG00000197063	-0.00980414	0.857221	2.78796	-0.451634
ENSG00000172458	-0.0097384	0.857059	0.331731	-0.715746
ENSG00000146425	0.00978264	0.85597	0.661474	0.221801
ENSG00000224877	-0.00926754	0.855842	1.25495	-0.604099
ENSG00000151689	-0.00910639	0.855641	2.21354	-0.343077
ENSG00000052723	0.0117688	0.855199	0.469161	0.265441
ENSG00000213064	-0.0106125	0.854886	0.0674774	-0.815032
ENSG00000188021	0.0176745	0.854673	0.627908	0.425786
ENSG00000188316	-0.00860405	0.854522	0.697073	-0.200181
ENSG00000163956	-0.00968948	0.854479	1.87712	-0.432663
ENSG00000241098	-0.00782062	0.854447	0.0551651	-0.625188
ENSG00000237753	-0.00873838	0.854429	0.804766	-0.28853
ENSG00000184076	-0.0103336	0.853903	0.229681	-0.255668
ENSG00000066933	0.0136933	0.853673	1.3355	0.149111
ENSG00000101425	-0.0102965	0.853596	2.62899	-0.308143
ENSG00000079387	0.0128677	0.853283	1.45728	-0.00269637
ENSG00000187682	0.00896138	0.853213	0.0149426	0.798071
ENSG00000114861	0.0105267	0.852707	0.259548	0.689449
ENSG00000125931	-0.0110708	0.852661	2.13736	-0.818271
ENSG00000213639	0.00910444	0.852006	0.82558	0.246343
ENSG00000154001	0.010626	0.851801	0.693679	0.546935
ENSG00000121864	0.0144022	0.851508	1.70174	0.175668
ENSG00000228672	0.00844083	0.851207	1.52255	0.198959
ENSG00000184436	4.73302e-05	0.851124	0.0777894	-0.274485
ENSG00000189292	0.00998794	0.850722	1.26919	0.0790043
ENSG00000221420	0.00437267	0.850534	0.0754662	-0.542898
ENSG00000168264	-0.0118751	0.850481	1.89241	0.161439
ENSG00000109184	0.00784908	0.85007	0.452386	0.699439
ENSG00000157625	-0.0111505	0.850046	0.00917253	-0.315203
ENSG00000136634	-0.00848427	0.849731	0.628897	-0.743227
ENSG00000252857	-0.0106899	0.849401	1.09859	-0.548003
ENSG00000196177	-0.00958014	0.848733	0.0139297	-0.441809
ENSG00000134240	-0.00912674	0.848728	0.908813	-0.156668
ENSG00000087253	-0.00828056	0.848623	0.6336	-0.609821
ENSG00000122483	0.00953715	0.848536	0.551442	0.187175
ENSG00000111261	-0.00947541	0.848128	1.36129	-0.156943
ENSG00000172232	-0.0124834	0.848092	3.23309	0.547045
ENSG00000129103	-0.0110901	0.848083	0.915741	-0.217193
ENSG00000171446	-0.0104748	0.84752	0.120125	-0.535525
ENSG00000185009	0.000659379	0.847509	0.0726858	-0.117122
ENSG00000226137	-0.010023	0.846525	2.10014	-0.0140647
ENSG00000099937	-0.011057	0.845973	0.35774	-0.303617
ENSG00000134297	-0.00927706	0.845853	1.50659	-0.0259404
ENSG00000204869	-0.00807909	0.845482	0.443906	-0.735341
ENSG00000168556	0.00985404	0.845199	0.0266297	0.569973
ENSG00000225177	-0.010747	0.845039	0.383161	-0.520416
ENSG00000167011	-0.00795585	0.84465	0.0187229	-0.453948
ENSG00000272549	-0.0104571	0.844537	0.00505973	-0.653205
ENSG00000223554	-0.012408	0.844351	2.21975	0.157155
ENSG00000188269	-0.00916329	0.844101	1.42537	-0.367147
ENSG00000120837	0.00939134	0.84403	1.04381	0.480172
ENSG00000197021	0.00693373	0.843754	0.552561	-0.203458
ENSG00000158571	0.00966643	0.8437	1.27335	0.216432
ENSG00000188994	0.00876665	0.843642	1.67906	0.252501
ENSG00000160584	0.00949356	0.843543	0.0178942	0.220652
ENSG00000144455	-0.00922817	0.843536	0.368445	0.153156
ENSG00000101470	-0.00803018	0.843326	0.562527	-0.23039
ENSG00000235954	0.00974678	0.843314	0.00265856	0.509191
ENSG00000169045	0.00968676	0.843183	0.528475	-0.0778371
ENSG00000173110	-0.0104791	0.842928	0.261406	-0.504132
ENSG00000166913	-0.00851693	0.842759	1.01567	-0.254277
ENSG00000013016	0.00974017	0.842714	1.08321	0.460727
ENSG00000167380	-0.0111074	0.842666	0.813452	0.30341
ENSG00000185634	-0.011033	0.842458	0.664748	-0.503386
ENSG00000124493	0.00827399	0.842432	0.981863	0.22851
ENSG00000152433	0.0124661	0.842047	0.000705221	0.589727
ENSG00000141380	0.012294	0.841753	1.37103	0.780142
ENSG00000206344	0.0124273	0.841692	0.562765	0.365405
ENSG00000070018	-0.00997282	0.841658	0.243022	-0.0567702
ENSG00000117318	0.00901422	0.841645	2.96881	0.389419
ENSG00000108773	-0.00946118	0.841561	0.243391	-0.17004
ENSG00000138594	0.00951992	0.841456	0.418399	0.50725
ENSG00000104979	-0.00880255	0.841107	0.0249498	-0.371554
ENSG00000138767	0.00839317	0.840983	0.876861	-0.113293
ENSG00000187193	0.00906463	0.840902	0.557835	0.0135941
ENSG00000177054	0.00795588	0.840721	0.713794	-0.120388
ENSG00000182108	-0.0114001	0.840699	0.0650325	-0.256928
ENSG00000234906	-0.00928195	0.840678	1.51643	-0.5391
ENSG00000100225	-0.0114097	0.84055	0.256076	-0.564246
ENSG00000148158	-0.01036	0.840548	0.098248	-0.587142
ENSG00000164175	-0.011582	0.840443	0.977379	-0.70369
ENSG00000106266	-0.00953255	0.840342	0.103953	-0.174441
ENSG00000207702	-0.0150587	0.840318	0.424002	-0.699664
ENSG00000176978	-0.0117379	0.840268	0.149008	-0.611673
ENSG00000240792	0.00815103	0.840228	0.24783	-0.0391016
ENSG00000241224	-0.0104342	0.840031	0.0525318	-0.756948
ENSG00000168288	-0.00928086	0.839674	0.000968705	-0.491155
ENSG00000005059	0.0121599	0.839401	1.09747	0.626329
ENSG00000027001	-0.0105222	0.839269	1.20223	-0.780043
ENSG00000196405	0.00802402	0.839251	0.451179	0.432172
ENSG00000055332	0.0099482	0.839041	1.98729	-0.122643
ENSG00000184508	-0.00850478	0.838929	1.01566	-0.520448
ENSG00000157870	0.00895462	0.838396	0.479523	-0.51882
ENSG00000145781	-0.00712199	0.838323	0.303618	-0.135166
ENSG00000144827	-0.0119145	0.838287	0.442071	-0.802701
ENSG00000181788	0.00773982	0.838145	1.20425	0.179759
ENSG00000197006	-0.0115794	0.838016	0.373973	-0.703544
ENSG00000162688	0.0037889	0.837405	0.081659	0.0496092
ENSG00000228782	-0.0074227	0.837327	0.691467	-0.331301
ENSG00000169567	0.00146383	0.837227	0.0125355	-0.23458
ENSG00000255717	0.00854311	0.837185	0.0143666	-0.0173639
ENSG00000174197	0.0106997	0.837126	0.0929983	0.26209
ENSG00000249808	0.015938	0.837068	0.629452	0.00901416
ENSG00000103150	-0.0134382	0.836925	0.839281	-0.63958
ENSG00000158887	-0.0105334	0.836771	0.410742	-0.682248
ENSG00000089327	-0.00999013	0.835823	1.66185	-0.611717
ENSG00000185168	-0.00843454	0.835737	0.409916	-0.302532
ENSG00000183665	0.00606478	0.83568	0.164104	0.120991
ENSG00000064115	-0.00954768	0.835598	1.04842	-0.541027
ENSG00000049249	0.00833661	0.835572	0.414591	0.625833
ENSG00000226025	0.00996508	0.83546	0.160289	0.206643
ENSG00000146285	-0.00964558	0.835454	2.25255	-0.802025
ENSG00000124193	-0.0088957	0.835447	0.931153	-0.458781
ENSG00000167419	-0.00783901	0.835386	3.12569	-0.0767032
ENSG00000143409	-0.00895866	0.835341	1.20611	-0.424396
ENSG00000260583	0.00857315	0.835179	0.900573	0.386262
ENSG00000181315	0.00859401	0.835158	1.0351	-0.0906233
ENSG00000099800	-0.00966032	0.835019	0.414523	-0.453244
ENSG00000205763	-0.0101604	0.835006	1.96363	-0.20413
ENSG00000092841	0.00926495	0.834439	0.122562	0.401808
ENSG00000198824	-0.00959406	0.834349	0.0805988	-0.572152
ENSG00000144591	-0.0110597	0.834177	0.51841	-0.00127089
ENSG00000083457	0.00579833	0.833938	0.221974	-0.21864
ENSG00000148481	0.00583867	0.833885	0.00752086	-0.238002
ENSG00000240583	-0.00898078	0.833595	0.274681	-0.0517534
ENSG00000126522	-0.010531	0.833564	0.808884	0.132329
ENSG00000171222	-0.00975172	0.833377	1.98298	-0.646777
ENSG00000105677	0.0106432	0.833363	0.184367	0.170176
ENSG00000147586	-0.00859968	0.833348	0.337662	-0.273823
ENSG00000251669	-0.00438733	0.832915	0.298658	0.243034
ENSG00000136813	-0.0006128	0.832876	0.00866881	0.514362
ENSG00000168268	0.00735396	0.832626	0.201298	0.36472
ENSG00000100314	0.00888086	0.83247	0.39092	0.692029
ENSG00000168298	-9.75203e-05	0.832418	0.0486265	-0.0945709
ENSG00000213186	0.00887807	0.831714	0.763009	0.214802
ENSG00000246922	-0.00982972	0.831462	0.00193015	-0.726775
ENSG00000147588	-0.00845504	0.831421	2.74531	-0.633092
ENSG00000197140	0.00815249	0.831352	0.916401	0.64371
ENSG00000147010	-0.00866842	0.831198	0.777818	-0.458593
ENSG00000187045	0.0083557	0.831128	2.0446	0.478257
ENSG00000088970	-0.0100376	0.830959	0.242331	-0.581223
ENSG00000225217	-0.00890645	0.830574	0.862284	-0.601984
ENSG00000233699	-0.0216536	0.830536	0.875477	-0.693678
ENSG00000069399	0.00837725	0.830468	0.109068	0.720336
ENSG00000103494	0.00833826	0.830077	0.902576	0.186436
ENSG00000254827	-0.00966234	0.82967	0.287445	-0.78525
ENSG00000100564	-0.00325308	0.829579	0.0693803	-0.642136
ENSG00000108094	0.00928025	0.829286	0.0901948	0.573325
ENSG00000166411	-0.0093663	0.829211	0.115371	-0.626716
ENSG00000078814	-0.00960151	0.829035	0.424836	-0.466569
ENSG00000197971	-0.00829468	0.829021	0.388403	-0.581966
ENSG00000116062	0.00943197	0.828613	0.252474	0.370491
ENSG00000143110	-0.00964558	0.828212	1.93802	0.142176
ENSG00000138660	0.00895743	0.828171	1.39264	-0.392792
ENSG00000158104	0.0101843	0.82808	0.00563006	0.716154
ENSG00000205126	-0.00834089	0.82807	0.419071	-0.69966
ENSG00000177565	0.0102847	0.827368	1.32379	-0.012345
ENSG00000085760	-0.00930151	0.827337	0.588139	-0.723061
ENSG00000109220	0.0132451	0.827239	0.702538	0.531115
ENSG00000180340	0.0124467	0.826993	0.943884	0.616255
ENSG00000100027	0.00882493	0.826807	1.0936	0.253407
ENSG00000153827	-0.00634002	0.826735	0.00140121	0.0481402
ENSG00000164219	-0.00497827	0.826683	0.174525	-0.466131
ENSG00000215196	0.00790918	0.826682	0.165815	0.678073
ENSG00000140443	-0.00813418	0.826534	1.52828	-0.275086
ENSG00000119013	-0.0104817	0.826436	1.04205	-0.640932
ENSG00000011454	0.0085346	0.826385	0.817136	0.113635
ENSG00000153046	0.0082909	0.826225	0.559143	0.201956
ENSG00000206149	-0.00854525	0.82611	0.0393656	-0.483079
ENSG00000214900	-0.00946	0.825934	0.0769413	-0.462435
ENSG00000165678	-0.00881394	0.825615	0.102951	-0.518346
ENSG00000184343	-0.00980767	0.825525	0.0467193	-0.516456
ENSG00000143418	-0.00864315	0.825473	0.156903	0.349363
ENSG00000179364	0.00810906	0.825355	0.351751	0.459159
ENSG00000157168	0.00748834	0.825166	0.224375	0.462801
ENSG00000163558	0.00856852	0.824956	2.30346	0.311466
ENSG00000143061	-0.00829644	0.824945	0.151389	-0.167489
ENSG00000178982	-0.00845185	0.824737	1.29167	-0.379515
ENSG00000161618	-0.00367712	0.824092	0.694253	-0.230161
ENSG00000111837	0.00888165	0.824025	1.85881	0.160565
ENSG00000187581	0.00801139	0.823696	1.36814	0.48123
ENSG00000124155	-0.00744442	0.823522	3.86116	0.0191548
ENSG00000115756	-0.00869369	0.823328	1.60477	-0.056999
ENSG00000255089	-0.0137319	0.823184	1.27498	0.36413
ENSG00000141101	-0.00902876	0.823099	1.04962	-0.465443
ENSG00000188811	-0.0139173	0.822882	0.140668	-0.688043
ENSG00000198556	-0.0103421	0.82285	0.0446855	-0.597478
ENSG00000145725	-0.00756665	0.822824	0.446354	-0.208761
ENSG00000188186	-0.00911221	0.822743	0.125821	-0.815077
ENSG00000100453	-0.00931217	0.822693	0.0353783	-0.782707
ENSG00000117308	-0.00939794	0.822595	0.294222	-0.393229
ENSG00000159761	-0.00878959	0.822519	0.17888	-0.446692
ENSG00000255545	-0.00740617	0.822508	0.0549893	-0.637981
ENSG00000153234	-0.00894391	0.822312	1.68426	-0.591426
ENSG00000116288	-0.00994234	0.822289	0.298684	-0.414473
ENSG00000180035	0.00976893	0.82181	2.31078	0.445113
ENSG00000170242	0.0111107	0.821777	0.492051	0.220741
ENSG00000175906	0.00918595	0.821686	0.0888304	0.354799
ENSG00000169230	-0.0105226	0.821627	0.134565	-0.802628
ENSG00000250915	0.00819608	0.821596	0.63893	-0.554316
ENSG00000165874	0.00722181	0.82137	0.0551738	0.184119
ENSG00000137040	0.00978179	0.821265	1.17562	0.0219775
ENSG00000182782	0.00686323	0.821258	0.140267	0.538677
ENSG00000138663	0.00831608	0.821192	1.33396	0.170674
ENSG00000069493	0.0105742	0.82119	3.23355	0.18408
ENSG00000111802	0.00834701	0.820993	0.0527525	0.495155
ENSG00000227342	-0.0125384	0.820929	0.000558349	-0.468702
ENSG00000115649	-0.00970859	0.820805	0.49253	-0.310114
ENSG00000111696	-0.0135144	0.820697	1.14041	-0.607452
ENSG00000011275	0.0088271	0.820539	1.22196	0.317737
ENSG00000186184	-0.0081082	0.820448	0.527546	-0.721777
ENSG00000172809	-0.00680433	0.820431	1.14712	-0.470792
ENSG00000133835	-0.0100271	0.820225	0.221412	-0.196841
ENSG00000169599	-0.00668641	0.81988	0.112963	-0.358146
ENSG00000079974	-0.00938707	0.819813	0.197042	-0.209951
ENSG00000107362	-0.0035218	0.81973	0.145609	-0.431093
ENSG00000238917	-0.00575703	0.819708	0.168557	-0.569573
ENSG00000127191	-0.00436495	0.819671	0.000333788	0.0601733
ENSG00000226673	0.00733601	0.819575	3.03061	0.582623
ENSG00000244227	-0.00946551	0.819536	1.65663	-0.532315
ENSG00000137871	-0.00870651	0.819485	0.0167597	-0.499512
ENSG00000100906	0.00987949	0.819457	0.763522	0.68267
ENSG00000242616	0.00756889	0.81943	0.0651068	0.0614065
ENSG00000108039	-0.00656862	0.819317	0.37003	-0.404643
ENSG00000139684	-0.00595705	0.819193	0.0112329	-0.413211
ENSG00000122034	-0.00757975	0.819176	0.177853	-0.653489
ENSG00000125952	-0.0102368	0.818851	0.150927	-0.386163
ENSG00000196704	0.0107905	0.818841	0.188411	-0.0615759
ENSG00000154710	-0.00837479	0.818831	0.860334	0.0946074
ENSG00000130175	-0.00827078	0.818595	0.716038	0.0124249
ENSG00000151353	0.00310233	0.818165	0.529754	0.334452
ENSG00000248965	-0.00769892	0.81806	3.17538	-0.740952
ENSG00000247271	-0.00717661	0.818047	1.07702	-0.52628
ENSG00000076258	-0.0102304	0.817959	0.0442981	-0.464538
ENSG00000149635	-0.00877336	0.817913	3.55778	-0.185748
ENSG00000214194	-0.00930108	0.817483	0.0867661	-0.433467
ENSG00000225263	-0.00535147	0.817373	0.287451	-0.208552
ENSG00000159915	-0.00795322	0.817325	0.981612	0.0677385
ENSG00000109881	-0.00720385	0.816969	0.388717	0.0707605
ENSG00000120963	-0.00807016	0.816722	1.06424	-0.695203
ENSG00000133315	-0.0100249	0.816515	0.792023	-0.182077
ENSG00000140564	-0.00821009	0.816428	1.39332	-0.263327
ENSG00000174928	-0.00711562	0.816029	0.262036	-0.0879741
ENSG00000223797	-0.00862649	0.815812	0.648081	-0.410386
ENSG00000086300	-0.00870779	0.815707	0.0732148	-0.687903
ENSG00000230989	-0.00855927	0.815681	0.189921	-0.347188
ENSG00000117400	-0.00908064	0.815643	0.456412	-0.16374
ENSG00000198814	-0.00895277	0.815436	0.316314	-0.357888
ENSG00000160097	0.0084679	0.815268	0.00990113	0.608443
ENSG00000188211	-0.00809475	0.815236	0.580114	-0.57484
ENSG00000185697	0.00893957	0.815193	1.78482	0.483224
ENSG00000198455	0.0129025	0.815101	0.767577	0.435466
ENSG00000244544	0.00869507	0.815091	1.26472	-0.373185
ENSG00000095015	-0.00774124	0.815077	0.0235473	-0.590877
ENSG00000116213	-0.00281402	0.81482	0.0159845	-0.482784
ENSG00000151806	-0.00485661	0.814612	0.408686	-0.433905
ENSG00000267467	-0.00859505	0.814563	1.23013	-0.67418
ENSG00000181450	0.00837443	0.814443	0.169147	0.329353
ENSG00000173611	0.00896708	0.814409	1.41093	-0.0379849
ENSG00000180525	-0.00811833	0.814224	0.0166056	-0.518744
ENSG00000242110	-0.0112999	0.814169	0.42853	-0.64829
ENSG00000234390	0.00887079	0.814087	0.19418	0.0219042
ENSG00000127507	-0.00767004	0.813909	1.35816	-0.388667
ENSG00000167748	-0.00658167	0.813908	0.952198	-0.522386
ENSG00000089902	0.0082945	0.813752	0.0394684	0.279435
ENSG00000166986	0.00811107	0.813668	0.586708	0.393035
ENSG00000251989	-0.00782766	0.813647	1.29427	-0.566732
ENSG00000251840	-0.00851822	0.813476	2.74123	-0.0488576
ENSG00000100036	-0.00866919	0.813409	0.131448	-0.190639
ENSG00000164329	-0.00850604	0.813377	0.614991	-0.336687
ENSG00000029993	0.0118991	0.813316	0.39092	0.133269
ENSG00000144792	0.00782306	0.81331	0.230093	0.505587
ENSG00000023516	-0.000229287	0.813281	0.148093	-0.642335
ENSG00000175066	-0.00664245	0.813272	0.473662	-0.331725
ENSG00000105643	-0.00551602	0.813203	0.0712102	-0.219666
ENSG00000185252	-0.00652102	0.81317	1.00881	-0.396397
ENSG00000169955	0.00777118	0.813168	1.68026	-0.277911
ENSG00000126214	0.00886363	0.813166	0.671607	0.222866
ENSG00000241144	0.00713854	0.813137	1.12557	-0.284166
ENSG00000165682	-0.00832601	0.813112	2.62642	-0.0410523
ENSG00000131069	-0.00861892	0.813059	2.30825	-0.0660565
ENSG00000155265	-0.00818805	0.812967	0.229848	-0.670063
ENSG00000196199	-0.00570456	0.812929	0.0172467	-0.520698
ENSG00000155313	0.0114832	0.812878	0.0585521	0.383756
ENSG00000185220	-0.0110036	0.812802	0.0158137	-0.358577
ENSG00000179362	0.00924257	0.812724	0.823688	-0.0211101
ENSG00000128000	0.00687534	0.81272	0.0408197	-0.0176182
ENSG00000092140	0.00209363	0.812714	0.393411	0.34096
ENSG00000177688	0.00938658	0.812201	1.79773	0.363102
ENSG00000151292	0.00402176	0.81211	0.00415235	0.0411463
ENSG00000204568	-0.0100142	0.812089	0.621415	-0.0305176
ENSG00000140474	-0.0146101	0.81207	0.354083	-0.449948
ENSG00000158869	-0.00803108	0.812067	5.98611	-0.294594
ENSG00000162337	-0.00896623	0.811934	1.62159	0.0289199
ENSG00000091583	-0.00712447	0.811621	0.961146	0.0368486
ENSG00000214042	-0.00707969	0.811548	0.0187993	-0.584192
ENSG00000066654	0.0093541	0.811148	1.49955	0.078672
ENSG00000124172	-0.0106846	0.811063	1.18944	-0.499496
ENSG00000164588	-0.00736121	0.811027	1.26216	-0.646031
ENSG00000158092	0.0117173	0.810997	0.525403	0.0429138
ENSG00000144034	-0.00722228	0.810984	0.462394	-0.296557
ENSG00000144381	-0.00991874	0.810776	0.253613	-0.590418
ENSG00000170485	-0.00707405	0.810704	2.17454	-0.123047
ENSG00000165475	-0.00869801	0.810666	1.28596	-0.677492
ENSG00000170802	-0.00972183	0.81058	2.83685e-05	-0.789262
ENSG00000196083	-0.00769507	0.810536	1.7302	-0.126627
ENSG00000139354	-0.0077705	0.810533	0.218803	-0.0773028
ENSG00000204237	-0.00799071	0.810497	0.44167	-0.434722
ENSG00000123066	0.00768181	0.810113	0.0342644	0.415796
ENSG00000240857	0.00116734	0.809786	0.226406	-0.309999
ENSG00000057935	0.0139489	0.809094	1.78508	0.643591
ENSG00000065548	-0.00776774	0.809001	0.23322	-0.539729
ENSG00000162928	0.00815421	0.808941	1.05412	0.442595
ENSG00000081148	0.00658489	0.808684	1.19284	0.387195
ENSG00000111727	0.00744319	0.808628	0.754851	0.300711
ENSG00000099785	0.00736693	0.808531	0.0944412	0.310313
ENSG00000100116	-0.00736843	0.808274	0.240668	0.0155339
ENSG00000170959	0.00828771	0.808054	0.870211	0.472325
ENSG00000185298	-0.00765647	0.80804	0.734749	-0.186794
ENSG00000163157	0.00751321	0.807804	0.180305	0.0861631
ENSG00000229150	-0.00482644	0.807421	1.35696	-0.736793
ENSG00000168275	-0.00887719	0.807241	1.10602	-0.212662
ENSG00000213918	0.00891192	0.807163	0.368365	0.00519337
ENSG00000197965	0.00803246	0.806762	2.96009	0.442392
ENSG00000230844	0.00131828	0.806574	0.0794905	0.0964797
ENSG00000124713	0.00939922	0.806259	1.59783	0.204067
ENSG00000207165	0.0066429	0.805745	0.103727	-0.120781
ENSG00000140905	-0.0102096	0.805709	1.44739	-0.342515
ENSG00000178719	-0.00866058	0.805652	0.00318408	0.0690246
ENSG00000143570	-0.00907148	0.805579	0.0066173	0.134126
ENSG00000111713	0.00877699	0.805497	1.08905	-0.00968058
ENSG00000073861	0.00741599	0.805376	0.010892	0.261527
ENSG00000237221	-0.00442237	0.805355	0.22512	0.178444
ENSG00000231902	-0.0118633	0.805199	7.66083	0.121756
ENSG00000182308	-0.00917812	0.805195	0.000695072	-0.671063
ENSG00000198015	-0.00710415	0.805054	0.198148	-0.442368
ENSG00000237267	-0.00840481	0.805011	0.694324	-0.497001
ENSG00000154518	-0.00876871	0.804844	1.21878	-0.691524
ENSG00000104880	0.00931307	0.804759	0.600686	0.282532
ENSG00000135424	-0.00719555	0.804742	0.0745411	-0.515456
ENSG00000065154	-0.00881089	0.80465	0.777513	-0.349898
ENSG00000196415	-0.0106057	0.804635	2.1954	0.259825
ENSG00000124657	0.00758731	0.804576	0.331271	0.550572
ENSG00000147684	-0.00987889	0.804492	1.14111	-0.169406
ENSG00000100644	0.00801964	0.804484	0.938574	0.332682
ENSG00000101040	-0.00817233	0.80439	3.93233	-0.319719
ENSG00000167701	-0.00773629	0.804262	0.012169	-0.136495
ENSG00000151135	0.0100926	0.804122	3.01853	0.363695
ENSG00000086967	0.00817798	0.803969	0.941808	0.129723
ENSG00000103174	-0.00805356	0.803723	2.10929	-0.468587
ENSG00000007952	-0.0100517	0.803681	0.432556	-0.593067
ENSG00000023445	0.00751795	0.803587	1.8894	0.360507
ENSG00000187546	-0.00753858	0.803531	0.630912	-0.604081
ENSG00000120215	-0.0102108	0.803313	1.02549	-0.782157
ENSG00000185453	0.0077211	0.803281	0.717853	0.229005
ENSG00000174279	-0.00843039	0.803267	0.183617	-0.501668
ENSG00000168813	0.00790201	0.803263	0.166275	-0.0288746
ENSG00000183733	0.00755346	0.803075	1.48944	0.17961
ENSG00000146729	-0.00868859	0.803054	0.37152	0.042154
ENSG00000101076	-0.00788938	0.802928	0.879323	-0.220377
ENSG00000183077	-0.011178	0.802901	0.898666	-0.169689
ENSG00000165935	0.00866806	0.802741	0.540526	0.369492
ENSG00000242816	-0.00364436	0.802646	0.412799	0.335958
ENSG00000176410	0.00766822	0.802541	0.162302	-0.357158
ENSG00000144406	-0.00760899	0.802497	1.16143	-0.420434
ENSG00000101188	-0.00713689	0.802492	3.17523	-0.255266
ENSG00000013374	-0.00666823	0.802491	0.0893148	-0.297463
ENSG00000226496	-0.00744665	0.802387	0.278062	-0.552949
ENSG00000120910	0.0103881	0.802103	0.728755	0.0539318
ENSG00000072506	-0.00688762	0.801998	0.00100301	-0.477357
ENSG00000185028	0.00624173	0.801972	1.45868	0.465464
ENSG00000189014	0.0078036	0.801943	0.149381	0.589514
ENSG00000143457	0.000772686	0.801862	0.136316	0.271902
ENSG00000164118	0.00306149	0.801354	0.217981	0.221967
ENSG00000156313	-0.0119812	0.80122	0.463469	-0.717004
ENSG00000171813	0.00906177	0.80102	0.368648	0.0382052
ENSG00000104936	0.00646969	0.801016	2.50694	0.247444
ENSG00000139428	-0.00863105	0.801016	0.243989	-0.38639
ENSG00000071537	0.00654787	0.800835	0.215509	0.26314
ENSG00000138434	-0.00825784	0.800817	1.21326	-0.467644
ENSG00000164902	0.00719832	0.80063	0.97601	0.174192
ENSG00000142192	-0.00705082	0.800593	3.35815	0.100809
ENSG00000208004	-0.00878125	0.800577	0.385205	-0.639765
ENSG00000131669	0.00900801	0.800533	0.570087	0.286161
ENSG00000188486	0.00920124	0.800366	0.14464	-0.1269
ENSG00000133731	-0.00751088	0.800325	0.110377	-0.437791
ENSG00000198673	-0.00898805	0.800076	0.371568	-0.418208
ENSG00000254861	0.00179769	0.800072	0.0436682	-0.0318019
ENSG00000151729	-0.0105148	0.800046	0.0494099	-0.557561
ENSG00000058272	0.00885431	0.800018	0.323232	0.285126
ENSG00000004142	-0.010283	0.799609	0.13952	0.108932
ENSG00000233101	-0.00704071	0.799493	0.199659	-0.540692
ENSG00000122299	-0.0086615	0.799244	0.184511	-0.365273
ENSG00000234222	-0.00707852	0.798953	0.17363	-0.424677
ENSG00000176261	-0.00627703	0.79887	0.0522637	-0.156563
ENSG00000054267	0.00736026	0.798237	0.796854	0.399895
ENSG00000232995	-0.00727787	0.798224	0.843101	-0.527049
ENSG00000170681	0.00789897	0.798148	1.05027	0.130838
ENSG00000072401	0.00649344	0.797884	0.0454431	0.395885
ENSG00000102984	0.00836616	0.797859	1.53783	0.38825
ENSG00000198000	-0.0066318	0.797783	0.278595	-0.484888
ENSG00000176915	0.00876749	0.797592	0.840568	0.593799
ENSG00000055917	0.00592057	0.797331	0.20424	-0.214434
ENSG00000184507	0.00761416	0.797266	0.0329077	-0.145443
ENSG00000185127	-0.00484467	0.79724	0.0214734	-0.218622
ENSG00000185219	0.00652553	0.797237	0.515514	-0.0335207
ENSG00000172081	-0.00927045	0.797162	0.0104901	0.231753
ENSG00000125122	-0.0087861	0.797112	0.211183	-0.170546
ENSG00000168769	0.00816035	0.79702	0.0207574	0.368367
ENSG00000003056	-0.00866783	0.797018	0.283481	-0.679796
ENSG00000197081	-0.00944823	0.796898	0.0233636	-0.123693
ENSG00000094916	0.00963042	0.796875	1.19828	0.311348
ENSG00000187223	0.00671757	0.796846	0.127111	-0.170428
ENSG00000180423	-0.00882284	0.796765	0.0208016	-0.382491
ENSG00000100029	-0.00694539	0.796759	0.783375	-0.562294
ENSG00000075539	0.00954826	0.796737	0.142127	0.219639
ENSG00000029534	0.00738687	0.796486	0.0162764	0.627804
ENSG00000232119	-0.000751364	0.796485	0.0230383	0.0906117
ENSG00000137094	0.00892103	0.796475	1.40561	0.470352
ENSG00000223614	-0.00688874	0.796326	0.754256	0.249133
ENSG00000071575	-0.00794985	0.796268	0.567646	-0.44897
ENSG00000187189	0.00765889	0.796169	0.410371	0.0128646
ENSG00000185305	-0.00739373	0.796096	0.0373675	-0.360188
ENSG00000115504	-0.00739285	0.796089	0.881628	-0.191641
ENSG00000207797	0.00672868	0.796002	0.317594	0.445855
ENSG00000198276	-0.00786478	0.79591	0.343696	-0.590377
ENSG00000134183	0.00252933	0.795808	0.655283	0.0739811
ENSG00000226650	0.00523325	0.795357	0.0484655	0.630366
ENSG00000165434	0.0082949	0.795312	0.000650933	0.329882
ENSG00000102878	-0.00957411	0.795155	0.00269203	-0.535126
ENSG00000164054	0.00795982	0.795014	0.100144	0.405973
ENSG00000118965	-0.00789836	0.794844	1.75607	-0.0361184
ENSG00000141378	-0.00840279	0.794819	0.595711	-0.558475
ENSG00000111640	-0.00903614	0.794732	0.0224207	-0.123368
ENSG00000166164	0.00684274	0.794661	0.103627	-0.373826
ENSG00000171478	-0.00921556	0.794527	0.541789	0.262633
ENSG00000113811	0.0115574	0.794073	0.435743	-0.490653
ENSG00000154328	-0.00377569	0.794022	0.0157841	-0.372192
ENSG00000101220	-0.0074942	0.793954	0.702688	-0.150655
ENSG00000155903	-0.00716706	0.793828	0.00882993	-0.435373
ENSG00000102241	0.00986942	0.793822	0.383077	0.0274112
ENSG00000205765	-0.0062248	0.79381	0.0694833	-0.150377
ENSG00000177045	0.00617705	0.7938	0.238545	0.442036
ENSG00000107223	-0.000943025	0.793702	0.0158059	-0.00770885
ENSG00000102572	-0.00756918	0.793666	0.056444	-0.526709
ENSG00000161958	0.00669981	0.793458	0.32583	0.239283
ENSG00000243449	-0.00674897	0.793436	0.54399	-0.337727
ENSG00000177383	0.00815162	0.79329	0.685402	-0.269882
ENSG00000065665	0.0072509	0.793288	1.61347	0.402266
ENSG00000115474	-0.00836784	0.793268	0.0211995	-0.70623
ENSG00000196547	-0.00783746	0.792922	0.129574	-0.49968
ENSG00000139083	-0.00919291	0.792819	0.203044	-0.405857
ENSG00000234940	-0.00297612	0.79281	1.76793	-0.342961
ENSG00000177374	0.00798272	0.792732	0.220054	0.282856
ENSG00000164300	-0.0111686	0.792677	0.0010009	-0.802439
ENSG00000100364	-0.00953321	0.792657	0.638848	-0.309607
ENSG00000150456	-0.00730544	0.792382	1.37132	-0.306744
ENSG00000106565	-0.00742062	0.792017	0.193792	-0.53917
ENSG00000163960	0.0079791	0.791996	0.564805	-0.0568789
ENSG00000104763	-0.00945587	0.791958	0.296468	-0.542609
ENSG00000123560	-0.00819107	0.791942	1.68602	-0.566813
ENSG00000113761	0.00781788	0.791678	1.75904	0.384137
ENSG00000070985	-0.00750985	0.79146	0.0183417	-0.292941
ENSG00000207513	-0.00647233	0.791333	0.0192451	-0.377441
ENSG00000168000	-0.00874323	0.791242	0.33934	-0.262349
ENSG00000132950	-0.00214668	0.791063	0.0567187	-0.400433
ENSG00000104951	0.00824979	0.791005	1.35165	0.305622
ENSG00000080189	-0.00780811	0.790926	3.03726	-0.470859
ENSG00000180953	-0.00587109	0.790779	0.17874	-0.270872
ENSG00000167103	0.00749305	0.790765	1.4845	0.817442
ENSG00000102763	-0.00297884	0.790532	0.096122	-0.615739
ENSG00000127588	0.00564439	0.790477	0.526681	-0.280891
ENSG00000131095	-0.00515478	0.79047	0.0115449	0.0186452
ENSG00000187288	-0.00765241	0.790425	1.54757	-0.592609
ENSG00000205176	-0.00323769	0.789998	0.456762	0.285262
ENSG00000143499	0.00223849	0.789916	0.000399372	0.0251701
ENSG00000148677	0.00930029	0.78986	0.105606	0.535496
ENSG00000160194	-0.00713017	0.789848	1.05742	-0.315239
ENSG00000091409	-0.00659174	0.789766	0.386132	-0.377886
ENSG00000077454	-0.00743526	0.789495	0.137304	-0.554001
ENSG00000017260	0.00730193	0.789374	0.519184	-0.0183079
ENSG00000121905	0.00749288	0.789111	0.35316	0.243764
ENSG00000185267	-0.00974914	0.789106	0.593124	-0.061788
ENSG00000183735	-0.0108669	0.78886	0.255522	-0.359802
ENSG00000181350	-0.00756685	0.788849	0.0533275	-0.486324
ENSG00000102910	0.00552381	0.78866	0.0152407	-0.548217
ENSG00000186918	-0.00496385	0.788619	0.00105124	0.0493097
ENSG00000141179	-0.00803475	0.788525	0.42637	-0.770033
ENSG00000119283	-0.00760235	0.788518	0.0285437	-0.387385
ENSG00000215182	-0.00665737	0.788444	0.373364	-0.0858763
ENSG00000263776	0.00525774	0.788389	0.288633	-0.340495
ENSG00000134574	-0.00769152	0.788372	1.35822	-0.429878
ENSG00000129749	0.00324595	0.788316	1.31444	0.209168
ENSG00000186162	0.00513824	0.788302	0.525325	0.152124
ENSG00000145780	-0.00264059	0.788203	0.221424	-0.794799
ENSG00000156958	-0.0106024	0.788194	0.392329	-0.810935
ENSG00000234545	-0.00467862	0.788142	0.0374956	-0.570362
ENSG00000061918	0.00725351	0.788126	0.619772	0.709587
ENSG00000128973	-0.00869372	0.788107	1.54484	-0.760119
ENSG00000148737	-0.00691685	0.787862	2.88052	-0.0519067
ENSG00000104853	0.00769022	0.787727	0.0103253	0.220097
ENSG00000092978	0.0096231	0.787624	1.07406	-0.0416609
ENSG00000269900	-0.0021221	0.787616	0.443587	-0.528654
ENSG00000108511	-0.00701697	0.787481	0.040692	-0.454625
ENSG00000165028	-0.00803659	0.787289	1.2493	0.231237
ENSG00000101997	-0.00936522	0.787167	0.258476	-0.386742
ENSG00000160255	0.00695925	0.78716	0.0148266	0.452984
ENSG00000182053	-0.00729397	0.787114	0.270532	-0.418179
ENSG00000185565	-0.00600916	0.787067	0.0293039	-0.520617
ENSG00000109171	0.0059525	0.787032	0.544201	0.446255
ENSG00000145916	0.00734683	0.786856	1.09698	0.271021
ENSG00000123200	-0.00881542	0.786831	0.272954	-0.879911
ENSG00000166321	-0.00874738	0.786776	1.09563	-0.316091
ENSG00000120049	-0.00769032	0.786719	0.001956	-0.670992
ENSG00000198964	0.0103793	0.786475	0.0257827	0.64282
ENSG00000077152	0.000189202	0.786451	0.249955	-0.281957
ENSG00000145246	0.00717676	0.786443	1.22342	0.410545
ENSG00000109445	-0.00744974	0.786439	0.295302	-0.389645
ENSG00000185775	-0.0083889	0.786294	0.22817	-0.686326
ENSG00000204682	0.007377	0.78611	0.492548	0.396974
ENSG00000201302	0.00654263	0.785941	0.052964	-0.156618
ENSG00000221949	0.00925105	0.785822	0.0521687	0.0837776
ENSG00000125144	-0.00760328	0.785801	1.16333	-0.482497
ENSG00000068305	-0.00593825	0.785762	0.0319737	-0.39208
ENSG00000235162	0.00714687	0.785555	1.07835	0.286635
ENSG00000187808	0.00810411	0.785496	0.310676	0.17142
ENSG00000110080	-0.00776628	0.785445	1.6036	-0.587758
ENSG00000141027	-0.00425142	0.78514	0.00999917	0.26461
ENSG00000134046	0.00854905	0.785017	2.09248	0.101009
ENSG00000099860	0.00826968	0.784997	0.15843	0.718323
ENSG00000163482	-0.00695581	0.78494	0.0509447	0.114001
ENSG00000105835	0.006731	0.784926	0.281885	-0.131834
ENSG00000133805	0.00859129	0.784864	0.00181118	0.144727
ENSG00000138668	0.00804386	0.784839	0.106816	-0.0145588
ENSG00000087302	0.0071217	0.784644	0.0749187	-0.0563799
ENSG00000185955	0.00806936	0.784621	0.808394	0.461443
ENSG00000178585	-0.00726387	0.784434	0.406408	-0.0990712
ENSG00000151704	0.00682932	0.784125	2.70098	0.17411
ENSG00000174327	0.00818956	0.784106	0.652653	0.343455
ENSG00000173064	0.00787164	0.784078	1.38563	0.0682859
ENSG00000105518	0.00791424	0.783861	0.15283	0.348482
ENSG00000158717	-0.00618673	0.783856	1.0952	0.0294808
ENSG00000189079	0.0112842	0.783732	0.0861676	0.13611
ENSG00000198355	-0.00575611	0.783712	0.0258134	-0.485877
ENSG00000140307	-0.00364704	0.783287	0.00256823	-0.55064
ENSG00000102996	-0.00718461	0.783231	0.0890291	-0.280537
ENSG00000153982	-0.00690048	0.783212	0.112877	-0.203648
ENSG00000115840	0.00721325	0.783179	1.22207	-0.287097
ENSG00000141485	0.00565408	0.783162	0.651186	0.200832
ENSG00000161509	-0.00880695	0.783135	0.255677	-0.346215
ENSG00000157933	-0.00618933	0.78294	0.738497	0.0225475
ENSG00000095002	0.00265631	0.782641	0.130788	0.114847
ENSG00000100577	-0.00649213	0.782639	0.0199689	-0.252596
ENSG00000181588	0.00767034	0.78255	0.0680466	0.380652
ENSG00000075413	0.00872369	0.782548	0.180064	0.381904
ENSG00000113441	0.00712048	0.782449	1.002	0.258872
ENSG00000079616	0.00732171	0.782433	0.271062	0.152051
ENSG00000177556	-0.00900748	0.782314	0.715939	-0.523729
ENSG00000188011	0.00694906	0.782297	0.220487	-0.0794396
ENSG00000155252	-0.00184222	0.78228	0.0380144	-0.145476
ENSG00000121481	-0.00744146	0.782198	0.33859	-0.208397
ENSG00000138356	0.00730507	0.782111	0.542818	0.554829
ENSG00000132405	-0.00929217	0.782051	0.485177	-0.790539
ENSG00000171497	0.00250095	0.781883	0.0483097	-0.310777
ENSG00000033170	0.00757145	0.781846	0.292743	0.0677583
ENSG00000129221	0.000964602	0.781844	0.120688	0.312646
ENSG00000161847	-0.00688159	0.781701	0.00353042	-0.0475414
ENSG00000124333	-0.00219533	0.781258	0.0034481	-0.181042
ENSG00000100014	0.0106342	0.781213	0.798061	0.39438
ENSG00000224914	0.00585068	0.781178	0.0290261	0.366711
ENSG00000139433	0.00795972	0.78095	0.131276	0.449672
ENSG00000128463	0.00482618	0.780905	0.0465659	0.0330385
ENSG00000229175	-0.00692551	0.780883	2.07594	-0.370921
ENSG00000212766	-0.00786932	0.780825	0.00520531	-0.531443
ENSG00000235106	0.0090226	0.780796	0.0232162	0.373704
ENSG00000145476	-0.00746729	0.780742	0.0189623	-0.486797
ENSG00000256813	-0.00696307	0.780739	1.7727	-0.734638
ENSG00000137575	-0.0077127	0.780587	0.538962	-0.492424
ENSG00000177483	0.00970096	0.780491	1.34289	0.577253
ENSG00000086062	0.00832422	0.780415	0.0405408	0.654167
ENSG00000023697	-0.00439166	0.780401	2.89309e-06	-0.361733
ENSG00000118482	0.00392981	0.780347	0.0164842	0.239763
ENSG00000230359	-0.00713761	0.780236	0.205831	-0.556946
ENSG00000178665	0.00730201	0.779983	0.525279	0.537121
ENSG00000257497	-0.00872732	0.779955	1.29894	-0.408739
ENSG00000109536	-0.00357325	0.779934	0.0414882	-0.299668
ENSG00000230690	-0.00199635	0.779929	1.10365	-0.161183
ENSG00000244274	-0.00682348	0.779694	2.59141	0.0719831
ENSG00000168301	0.00724222	0.779614	0.929823	0.431368
ENSG00000042088	0.00994186	0.779572	0.04162	0.286144
ENSG00000141646	0.00791863	0.779567	2.01801	0.048434
ENSG00000167751	-0.00661949	0.77945	0.0644378	-0.712638
ENSG00000163818	-0.00772302	0.779415	0.0681582	-0.14844
ENSG00000267134	0.00500744	0.779331	0.391341	-0.156191
ENSG00000243667	-0.00733695	0.77932	0.159521	-0.087563
ENSG00000112115	0.00517988	0.779248	0.00104242	0.24532
ENSG00000129535	0.000968896	0.779119	0.00691538	-0.425073
ENSG00000268041	0.00665425	0.779094	0.0853981	0.324869
ENSG00000167384	-0.00228759	0.779018	0.0202692	0.458752
ENSG00000028310	-0.00864258	0.778934	0.167979	0.17552
ENSG00000177963	0.00512881	0.778914	0.143868	0.311344
ENSG00000243753	0.00735962	0.778765	1.61332	0.113828
ENSG00000165533	0.00720833	0.778734	0.0569172	-0.0149415
ENSG00000067334	0.0110452	0.778525	0.226639	0.215537
ENSG00000095739	-0.00856604	0.778511	1.59358e-05	-0.279641
ENSG00000080031	-0.00680082	0.778405	3.27542	-0.199506
ENSG00000101856	0.0075833	0.778264	0.154849	0.117693
ENSG00000101200	-0.0074562	0.77825	1.35234	0.424306
ENSG00000188931	-0.00570637	0.778148	0.0848723	-0.286736
ENSG00000144674	-0.00535358	0.778133	0.425105	-0.143048
ENSG00000182747	-0.00849967	0.777931	0.474889	-0.526046
ENSG00000229578	-0.0105752	0.777913	0.426429	-0.51247
ENSG00000165060	-0.00650855	0.777845	0.98705	-0.522643
ENSG00000091010	0.00714967	0.777818	1.73097	0.39351
ENSG00000224152	-0.00886769	0.777807	1.71439	-0.223537
ENSG00000235122	-0.00618043	0.777723	2.15592	-0.216476
ENSG00000207445	0.00652271	0.777713	0.377583	-0.0818379
ENSG00000156239	0.00203249	0.777566	0.0376596	-0.107803
ENSG00000124356	-0.00529274	0.777489	0.0764074	-0.409482
ENSG00000164190	0.00852914	0.777419	0.115425	0.393061
ENSG00000065491	0.00886057	0.777395	0.480351	0.484038
ENSG00000167633	-0.00673984	0.777157	1.26639	-0.428413
ENSG00000143199	0.00739755	0.777121	1.17353	0.663236
ENSG00000076321	-0.0092537	0.777069	0.0173122	-0.333517
ENSG00000231440	-0.0102505	0.776924	2.48398	-0.0301398
ENSG00000117620	0.00773004	0.776904	0.735992	0.18747
ENSG00000159069	-0.00767515	0.776897	1.75978	-0.579868
ENSG00000128965	0.00606188	0.776806	0.263218	0.17306
ENSG00000197181	-0.00747858	0.776745	0.513735	-0.334566
ENSG00000086848	0.000519106	0.776627	0.185615	0.22854
ENSG00000147885	-0.00802997	0.776503	0.0588804	-0.505263
ENSG00000028203	0.00746	0.776492	2.51062	0.703676
ENSG00000092054	-0.00648073	0.776378	0.985613	-0.577161
ENSG00000234409	-0.00597392	0.776338	0.0343307	-0.441482
ENSG00000106153	-0.00461073	0.776258	0.31116	-0.215198
ENSG00000198258	-0.0042509	0.776123	0.283249	-0.274011
ENSG00000197566	0.00121581	0.776083	0.0066296	0.361923
ENSG00000156831	-0.00642433	0.775925	0.0124955	0.000721485
ENSG00000131981	-0.0065118	0.775763	0.427934	-0.537631
ENSG00000104848	0.00681752	0.77571	0.00301937	0.553484
ENSG00000095209	-0.000797023	0.775587	0.681913	-0.134057
ENSG00000186432	0.00721983	0.775567	0.893993	0.112046
ENSG00000178722	-0.00652317	0.775421	0.0103682	-0.349547
ENSG00000149346	-0.00608067	0.775375	0.0249466	-0.179121
ENSG00000118520	-0.00808064	0.775301	0.746239	-0.00853333
ENSG00000250632	-0.00597934	0.775269	0.302232	-0.51241
ENSG00000106524	-0.00189034	0.775037	0.0042046	0.238582
ENSG00000165195	-0.00829609	0.775017	0.13383	-0.796944
ENSG00000197616	-0.00738201	0.774979	0.769501	-0.049125
ENSG00000111666	-0.00788067	0.774875	1.09438	-0.43967
ENSG00000123415	-0.00826277	0.774847	0.453076	-0.54897
ENSG00000022277	-0.00761689	0.774805	1.01639	-0.271317
ENSG00000188897	0.00651571	0.774488	0.983501	-0.0661733
ENSG00000120075	-0.0069648	0.774359	0.108183	-0.430541
ENSG00000232860	-0.00710067	0.774353	0.027218	-0.550236
ENSG00000228727	-0.0065835	0.774312	0.279708	-0.413204
ENSG00000159882	-0.00825438	0.774296	0.214844	0.353536
ENSG00000129566	-0.00584867	0.774285	0.244767	0.0882232
ENSG00000198788	-0.00706288	0.774284	0.60324	-0.22673
ENSG00000226124	-0.00679482	0.774265	0.00317129	-0.351419
ENSG00000068912	-0.00600369	0.774196	0.038707	-0.0183891
ENSG00000124217	-0.0109072	0.7741	0.722966	-0.43427
ENSG00000102081	0.0101908	0.773942	0.0158256	0.609637
ENSG00000168014	0.00833185	0.773871	0.521625	0.234469
ENSG00000104228	-0.00404036	0.773786	0.0396371	-0.470824
ENSG00000162222	0.00674844	0.773721	0.359706	0.195098
ENSG00000257746	-0.00653323	0.773711	4.15024	-0.34851
ENSG00000185115	0.00761018	0.773688	0.989854	-0.0292097
ENSG00000129167	-0.00684692	0.773665	0.446968	-0.462575
ENSG00000134287	-0.00829455	0.773587	0.478068	-0.473932
ENSG00000236637	-0.00567707	0.773505	0.132142	-0.0633913
ENSG00000117000	0.0079118	0.773273	1.38765	0.585614
ENSG00000155363	0.0063735	0.773235	0.00282503	0.741436
ENSG00000150540	-0.00657167	0.773202	1.2873	-0.0935471
ENSG00000106993	0.00617428	0.773052	0.405073	0.216813
ENSG00000165030	0.0087709	0.77297	0.0395082	0.643909
ENSG00000100345	0.00790232	0.772829	0.209574	0.487874
ENSG00000102174	0.00596037	0.772744	0.991785	0.436334
ENSG00000088035	-0.00349101	0.772712	0.64997	-0.409976
ENSG00000040531	0.00645079	0.772576	0.054338	0.0855013
ENSG00000221270	-0.00558859	0.772546	1.14046	-0.553278
ENSG00000107020	0.00776905	0.772449	8.04752e-05	-0.0687293
ENSG00000181408	0.00690076	0.772406	0.00378299	0.096272
ENSG00000248908	-0.00238188	0.772406	1.82687	0.139035
ENSG00000131480	0.00669779	0.772392	0.707863	0.149636
ENSG00000146966	0.0064894	0.772353	2.00721	0.333673
ENSG00000109332	0.00802532	0.772353	1.78232	-0.217008
ENSG00000101405	-0.00703303	0.772338	2.61592	0.116134
ENSG00000165671	0.00679235	0.77221	3.08117	0.0520677
ENSG00000087448	-0.00225639	0.772207	0.41296	-0.486309
ENSG00000254625	0.00844897	0.772202	0.620934	0.0278413
ENSG00000115159	-0.00976819	0.771559	0.643003	-0.207887
ENSG00000145354	0.00611371	0.771282	0.594086	-0.480546
ENSG00000146556	-0.00802167	0.771273	0.567965	-0.602083
ENSG00000171790	0.00618382	0.771225	0.300736	0.455787
ENSG00000179407	0.00706592	0.771219	1.6304	-0.1165
ENSG00000087884	0.00747683	0.771093	0.108191	0.450567
ENSG00000133884	-0.00128955	0.771075	0.039283	0.359933
ENSG00000188739	0.000690187	0.770879	0.00313159	-0.0445907
ENSG00000135778	0.00645247	0.770841	0.931346	0.080178
ENSG00000232423	0.00863081	0.770767	0.338502	-0.100183
ENSG00000134779	0.0134973	0.770724	0.296181	0.341318
ENSG00000184743	0.00747288	0.770719	0.299285	0.585342
ENSG00000237247	0.00542671	0.770682	0.0565526	0.109943
ENSG00000115392	-0.00768834	0.770613	0.222253	-0.606818
ENSG00000164252	-0.000904797	0.770582	0.0217648	-0.320403
ENSG00000255833	-0.00735188	0.77058	0.911196	0.16983
ENSG00000178307	-0.00143167	0.770548	0.0185532	0.145048
ENSG00000117868	-0.00709439	0.770546	0.97756	-0.199253
ENSG00000196642	-0.00749374	0.770474	0.0846455	-0.323029
ENSG00000204120	-0.0107368	0.770377	0.20702	-0.388985
ENSG00000166006	-0.00864091	0.770328	0.199883	0.272303
ENSG00000031698	0.00784303	0.770192	0.596608	0.535114
ENSG00000213246	-0.005959	0.770141	0.67655	-0.546761
ENSG00000232774	0.00691026	0.77012	0.313023	0.732146
ENSG00000032742	-0.00545617	0.770094	0.934316	-0.571925
ENSG00000175691	-0.00288397	0.770039	0.240986	-0.319384
ENSG00000101391	-0.00698533	0.769919	0.46372	-0.307628
ENSG00000176774	-0.0069643	0.769919	0.0302072	-0.718794
ENSG00000069956	0.00945539	0.769914	0.910887	0.122429
ENSG00000196922	0.00349098	0.769782	0.122617	0.0567715
ENSG00000108599	-0.00156675	0.769754	0.0159368	0.2872
ENSG00000170074	0.0070149	0.769597	1.0449	0.368813
ENSG00000119392	-0.00562363	0.769522	0.048341	-0.38084
ENSG00000103653	-0.00707644	0.769484	0.580626	-0.262431
ENSG00000226381	0.00448855	0.76935	0.812325	0.163085
ENSG00000007047	0.00604428	0.769335	1.19342	0.628724
ENSG00000258538	-0.00827366	0.76931	1.51213	-0.0490375
ENSG00000188342	-0.00769949	0.769299	0.0463415	-0.790323
ENSG00000005469	0.00904646	0.769252	1.00504	0.0729795
ENSG00000151164	-0.00728545	0.769248	0.0590012	-0.324776
ENSG00000170631	2.35508e-05	0.769209	0.0407542	0.376866
ENSG00000096717	0.00744419	0.769185	1.93526	0.53513
ENSG00000232553	-0.0083245	0.769149	0.300087	-0.0144557
ENSG00000158864	-0.00771847	0.76893	2.26878	-0.229214
ENSG00000163728	0.00694165	0.768903	0.280747	-0.0558089
ENSG00000037241	0.00517347	0.768847	0.0366266	-0.00793239
ENSG00000096092	-0.00952291	0.768576	0.0136547	-0.0508769
ENSG00000139304	0.00638928	0.768541	0.171084	0.715164
ENSG00000117528	0.00633624	0.768451	1.24944	0.440905
ENSG00000273079	-0.00623456	0.768325	0.18063	-0.490499
ENSG00000185262	-0.00747126	0.768316	0.31707	-0.679319
ENSG00000109339	0.00610672	0.768282	0.865227	0.656254
ENSG00000205544	-0.00032709	0.768175	0.00333952	0.252416
ENSG00000185022	-0.007006	0.768139	0.388361	-0.248771
ENSG00000246273	-0.00234499	0.768014	0.142931	-0.047616
ENSG00000213373	-0.00812946	0.767997	0.553856	-0.502987
ENSG00000136457	0.00653483	0.767947	1.33017	0.172211
ENSG00000255302	0.00335169	0.767763	0.0143412	0.101884
ENSG00000101972	0.0068195	0.767754	1.1194	-0.240324
ENSG00000067560	0.00266123	0.767736	2.05258e-06	-0.0860484
ENSG00000256594	0.00690725	0.767647	0.631641	0.256592
ENSG00000156170	-0.0057424	0.76763	0.677329	-0.211079
ENSG00000230000	-0.00919021	0.767439	1.51003	-0.010804
ENSG00000081087	-0.00728624	0.767407	0.0614031	-0.184415
ENSG00000205356	-0.00692454	0.767329	0.00134653	-0.297176
ENSG00000103152	-0.0102026	0.767234	0.0148794	-0.57857
ENSG00000161800	0.00736423	0.767076	0.351139	0.236291
ENSG00000105707	-0.0072958	0.767043	0.368635	0.0644142
ENSG00000198130	-0.00833909	0.766955	0.386281	-0.522481
ENSG00000197555	0.00820168	0.766926	1.48752	0.215227
ENSG00000175311	-0.00802983	0.766887	1.52291	-0.221359
ENSG00000080709	-0.00715065	0.766805	0.340986	-0.5208
ENSG00000100697	0.00689628	0.766708	0.248223	0.0815209
ENSG00000111790	0.00708523	0.76653	0.418789	-0.0999394
ENSG00000251141	-0.00711947	0.766522	1.39019	-0.56869
ENSG00000200693	-0.00357356	0.766404	0.0614744	-0.12636
ENSG00000004799	-0.00649757	0.766392	0.97856	-0.25866
ENSG00000127530	-0.00581835	0.766104	0.515008	0.061973
ENSG00000259494	-0.00852209	0.766053	1.06215	-0.63036
ENSG00000143502	0.00616668	0.766024	3.04007	0.763207
ENSG00000188107	-0.00403117	0.76583	0.271442	-0.0178526
ENSG00000132196	-0.00327243	0.765796	0.00494344	-0.117123
ENSG00000121766	-0.0077498	0.765683	0.207536	-0.514091
ENSG00000186352	0.0024282	0.765521	0.05901	-0.113908
ENSG00000196498	-0.00650877	0.765363	0.0684584	0.494118
ENSG00000227855	-0.00700802	0.765346	0.144134	-0.113733
ENSG00000078618	0.00805795	0.765274	0.163946	0.708316
ENSG00000037897	-0.00204316	0.765266	0.116357	-0.0624556
ENSG00000157219	-0.00783619	0.765047	0.112087	-0.519484
ENSG00000132963	-0.00762009	0.764971	0.184127	-0.950122
ENSG00000169071	0.00646862	0.76491	1.72994	0.91131
ENSG00000100605	-0.00754265	0.764886	0.0344603	-0.51563
ENSG00000171700	-0.00605304	0.764834	0.894071	-0.0406425
ENSG00000113758	0.00686207	0.764763	0.675631	0.502302
ENSG00000178502	0.00702762	0.764716	2.04093	-0.25579
ENSG00000147853	-0.00153809	0.764684	7.84653e-05	-0.218668
ENSG00000114098	0.0073499	0.764663	0.0681654	-0.124394
ENSG00000176396	0.00636892	0.764617	0.0596784	0.371352
ENSG00000214922	-0.00810762	0.764474	0.0497837	-0.743852
ENSG00000183569	-0.00558922	0.764444	0.082506	-0.0545872
ENSG00000116863	0.00752005	0.764386	0.0788105	0.545546
ENSG00000176925	-0.00472417	0.764305	0.141089	-0.110009
ENSG00000079462	0.00853472	0.764199	0.219071	0.314797
ENSG00000148604	-0.00794186	0.764194	1.58821	-0.856002
ENSG00000130827	0.00374761	0.764044	1.84561	0.161182
ENSG00000134571	-0.00762258	0.764034	1.28282	-0.0887795
ENSG00000239205	0.00646689	0.764031	0.346446	-0.678697
ENSG00000247796	-0.00590171	0.763936	0.20611	-0.244532
ENSG00000102218	-0.00691966	0.763677	0.0211813	-0.314798
ENSG00000120068	-0.0064922	0.763644	0.112423	-0.525999
ENSG00000187479	-0.00681205	0.763549	0.952822	-0.395374
ENSG00000174460	0.00636648	0.763547	0.896108	0.215016
ENSG00000182676	-0.00752173	0.763532	1.49776	0.347821
ENSG00000223496	-0.00722729	0.76346	0.761691	-0.312352
ENSG00000175611	-0.00798562	0.763351	0.223046	-0.342759
ENSG00000109189	0.00937589	0.763182	0.203088	0.177097
ENSG00000111701	-0.00680419	0.763168	0.430452	-0.386058
ENSG00000186908	0.00751602	0.763165	0.0823916	0.24524
ENSG00000135919	-0.00645708	0.763135	1.00008	-0.410735
ENSG00000198373	-0.00747234	0.763082	0.174425	-0.71327
ENSG00000165752	-0.00329957	0.762927	0.508613	0.0583525
ENSG00000172016	-0.00756254	0.762889	0.0734701	-0.433335
ENSG00000108774	-0.00339847	0.762887	0.218539	-0.276739
ENSG00000179546	0.00659735	0.762748	0.511573	0.408919
ENSG00000134504	0.00712265	0.762498	0.999527	0.356189
ENSG00000169860	-0.00737218	0.762154	1.43897	-0.605212
ENSG00000186907	-0.00611868	0.762064	0.0542099	-0.0698397
ENSG00000102934	-0.00584546	0.762054	0.615878	-0.125462
ENSG00000173276	0.00664605	0.761975	0.0974389	0.219348
ENSG00000121274	0.00797345	0.761881	1.59356	-0.470166
ENSG00000121417	-0.00705352	0.761825	0.259979	0.285137
ENSG00000133392	0.0043015	0.761794	0.354934	-0.0542183
ENSG00000214102	0.00664615	0.761664	0.508406	0.587462
ENSG00000187726	0.00732624	0.761639	0.920631	0.374557
ENSG00000169188	-0.00463808	0.761623	0.00474474	-0.420045
ENSG00000226711	0.00616565	0.761614	1.5398	0.524146
ENSG00000258099	-0.00787373	0.761482	0.70863	-0.460682
ENSG00000196357	0.00616995	0.761287	0.0875564	0.517526
ENSG00000161940	0.00620859	0.76124	0.287003	0.438311
ENSG00000110077	-0.0067188	0.76091	2.3593	-0.121667
ENSG00000176909	0.00606143	0.760877	0.119208	0.456758
ENSG00000196792	0.00759745	0.760775	0.377753	0.477235
ENSG00000172464	0.00576683	0.760743	0.258649	-0.476579
ENSG00000002834	0.00963435	0.760613	0.161641	0.440892
ENSG00000141994	-0.00723916	0.760568	0.287402	-0.671992
ENSG00000100852	-0.00652456	0.76048	0.0648903	-0.369937
ENSG00000243828	-0.00680566	0.760456	0.887527	-0.119106
ENSG00000178988	-0.00974323	0.76033	0.0179604	0.0221271
ENSG00000256116	-0.00172652	0.76028	0.131068	-0.175265
ENSG00000233516	0.000504981	0.760267	0.655684	0.124955
ENSG00000138785	0.00658456	0.760195	0.473718	-0.206677
ENSG00000205090	0.00704178	0.760145	0.0272821	0.310987
ENSG00000196659	0.00673748	0.760092	0.0859495	-0.153452
ENSG00000221909	0.00732333	0.76007	0.0046704	-0.134615
ENSG00000180592	0.00694304	0.759976	0.239879	0.576071
ENSG00000065559	0.00400755	0.759919	0.0703414	0.416705
ENSG00000187068	-0.00702543	0.759629	0.142184	-0.675257
ENSG00000182791	0.00652329	0.759618	0.41425	0.64123
ENSG00000034533	0.000218861	0.759606	0.00033082	-0.273965
ENSG00000179195	0.00344294	0.759499	0.00308526	-0.0387019
ENSG00000050748	0.00802027	0.759443	1.18606	0.553689
ENSG00000135480	0.00594871	0.759428	0.198137	0.497145
ENSG00000244476	-0.00734511	0.759418	0.0551044	-0.485731
ENSG00000137601	0.00670181	0.759394	0.582469	0.170142
ENSG00000174004	-0.00616615	0.759316	1.97907	-0.378519
ENSG00000144214	0.00470733	0.759128	1.97034	0.490743
ENSG00000049323	0.00717072	0.758959	0.899182	0.623323
ENSG00000064999	-0.00785611	0.758781	0.376432	-0.722016
ENSG00000185164	-0.00727559	0.758768	0.243237	0.0358843
ENSG00000183666	-0.0072454	0.758558	0.342031	0.123616
ENSG00000126861	-0.00788916	0.758494	0.045571	-0.514717
ENSG00000095110	0.00624633	0.758491	0.700896	0.00273792
ENSG00000196227	-0.00633184	0.758483	0.442463	-0.587148
ENSG00000198829	-0.00686619	0.758443	2.695	-0.0690926
ENSG00000132361	-0.00519036	0.75843	0.784992	-0.289266
ENSG00000145050	0.00289435	0.758377	0.00173679	-0.373833
ENSG00000033178	0.00532717	0.758314	1.35025	0.259844
ENSG00000170255	0.00164932	0.758298	0.193772	0.398756
ENSG00000089335	-0.00720947	0.758204	0.504323	0.646652
ENSG00000143761	-0.00646927	0.758167	0.0513417	-0.106732
ENSG00000256994	-0.00336851	0.758101	0.00109492	-0.0353378
ENSG00000174032	-0.00419326	0.7581	0.0365013	-0.139391
ENSG00000128342	-0.0057993	0.757962	0.80495	-0.162838
ENSG00000150967	-0.00736561	0.757878	0.447015	-0.289651
ENSG00000120500	-0.00382284	0.75787	7.20324e-06	-0.276871
ENSG00000173041	0.00510176	0.757811	0.173573	0.148576
ENSG00000114315	-0.00654029	0.757683	0.484706	-0.0892981
ENSG00000204420	-0.00814585	0.757472	0.996264	-0.283562
ENSG00000155099	-0.0071317	0.757349	0.706157	-0.358738
ENSG00000100359	-0.00799664	0.757229	0.431949	-0.375559
ENSG00000111581	0.00688723	0.757096	0.531608	0.134859
ENSG00000186326	-0.00766149	0.75699	0.072164	0.0488577
ENSG00000138768	0.00647135	0.756941	1.127	-0.00985541
ENSG00000120903	-0.00929703	0.756825	0.427501	0.0708804
ENSG00000188396	-0.00588793	0.756777	0.14118	-0.145284
ENSG00000005381	-0.00774424	0.756758	1.96206	-0.150312
ENSG00000129625	0.00614773	0.756649	0.203865	0.200862
ENSG00000250025	-0.0018999	0.756599	0.000936117	-0.138224
ENSG00000185689	0.00633714	0.756567	1.45061	0.442511
ENSG00000089289	-0.0073711	0.756563	0.814677	-0.463331
ENSG00000168685	0.00557309	0.756562	0.86055	0.252969
ENSG00000257923	0.00399093	0.756519	0.205138	-0.343193
ENSG00000172023	0.00577071	0.756507	0.673478	-0.332441
ENSG00000148386	0.00682601	0.75639	0.810898	0.314208
ENSG00000134882	-0.0066207	0.756294	0.867562	-0.285425
ENSG00000197756	-0.0065584	0.756136	1.30667	-0.391488
ENSG00000020426	0.00663489	0.756117	0.0098368	0.393772
ENSG00000172765	0.00721918	0.755962	1.74791	0.454297
ENSG00000182150	-0.00025165	0.755912	0.0519749	-0.253321
ENSG00000175581	-0.00725138	0.755623	0.539564	-0.500028
ENSG00000237649	0.00831557	0.755525	0.655607	0.26493
ENSG00000160789	-0.00609843	0.755517	2.19348	-0.0292091
ENSG00000234465	0.00675813	0.755469	1.91944	0.209649
ENSG00000107738	-0.00709982	0.755462	1.56026	0.343227
ENSG00000106367	0.00741619	0.755428	0.0765278	-0.607359
ENSG00000169504	0.00915005	0.755415	2.02349	0.203384
ENSG00000151500	0.00457356	0.755411	4.63967e-11	-0.0882971
ENSG00000069849	-0.00733588	0.755374	0.593526	-0.659693
ENSG00000136244	0.00663989	0.755365	1.19058	0.410687
ENSG00000144485	-0.00745594	0.755349	1.39495	-0.772181
ENSG00000136932	-0.00542652	0.755347	0.173633	-0.551963
ENSG00000178531	0.00500481	0.755294	0.0600477	0.50872
ENSG00000086200	-0.00283825	0.755258	0.0476985	-0.271624
ENSG00000165269	-0.00675289	0.755169	1.33776	-0.221381
ENSG00000065978	-0.00716585	0.755118	0.274614	-0.343143
ENSG00000258701	0.00778311	0.755085	0.82924	0.287903
ENSG00000102057	0.00706968	0.75507	0.324527	0.189818
ENSG00000148219	-0.00618924	0.755064	0.0483867	-0.0709459
ENSG00000233907	-0.00670039	0.754966	0.89779	-0.191325
ENSG00000177034	-0.0042175	0.754927	0.076348	-0.154288
ENSG00000169019	0.00466091	0.754818	0.00681619	-0.135765
ENSG00000213930	-0.00245726	0.754747	0.320585	-0.529569
ENSG00000228659	-0.00165974	0.754692	0.174949	-0.166376
ENSG00000167193	0.00635286	0.754653	0.655457	0.118521
ENSG00000186788	-0.00783546	0.754591	0.188009	-0.433208
ENSG00000260032	-0.00618832	0.75458	0.794527	-0.23722
ENSG00000175416	0.00659833	0.754479	0.396404	0.20204
ENSG00000119969	0.00702695	0.754469	0.403902	-0.145745
ENSG00000200959	-0.00716367	0.754442	0.0261042	-0.665409
ENSG00000242252	-0.0074137	0.754408	0.00142437	0.392786
ENSG00000137558	-0.00694537	0.754358	1.29848	-0.388336
ENSG00000180879	-0.00562172	0.754333	0.598506	-0.503044
ENSG00000115548	-0.00538639	0.754224	0.0883415	-0.187432
ENSG00000136206	-0.00570394	0.754057	0.0267489	-0.280879
ENSG00000198369	-0.00711532	0.753984	1.50215	-0.444919
ENSG00000147854	-0.00624204	0.753956	0.0089573	-0.153415
ENSG00000164117	0.00573695	0.753596	0.089356	0.19671
ENSG00000013573	0.0055496	0.753593	0.596456	-0.280842
ENSG00000120457	0.00659056	0.753516	1.65348	0.42157
ENSG00000261716	0.00183816	0.753411	0.0544109	0.0116119
ENSG00000109089	0.00701032	0.753393	0.476509	0.452257
ENSG00000180901	0.00625907	0.75333	0.497821	0.598367
ENSG00000136100	-0.00702885	0.753323	0.506112	-0.682427
ENSG00000173264	0.00741583	0.753322	1.68257	0.371035
ENSG00000173852	-0.004466	0.753305	0.519868	-0.0726038
ENSG00000148362	-0.00344422	0.753181	0.369649	-0.234935
ENSG00000196151	0.00627845	0.753128	0.01282	-0.327372
ENSG00000101166	-0.006362	0.753125	0.223496	-0.439027
ENSG00000183520	-0.00514185	0.753058	0.0523695	-0.316537
ENSG00000104835	-0.00631938	0.753042	1.44236	0.199246
ENSG00000172673	0.00696186	0.752948	0.643812	0.0874757
ENSG00000254165	0.00436031	0.752898	0.570644	-0.30584
ENSG00000174109	-0.00850655	0.752873	0.126053	-0.427278
ENSG00000214826	-0.00765503	0.752795	0.0324268	-0.471472
ENSG00000151151	0.00627755	0.752781	1.31573	0.293659
ENSG00000146856	-0.00433081	0.752552	0.0168698	0.074808
ENSG00000165288	0.00783971	0.752546	0.281218	-0.0548571
ENSG00000161526	0.00834667	0.752528	0.0729482	0.147595
ENSG00000214087	0.00639579	0.752501	0.0338081	0.44174
ENSG00000221946	-0.00626569	0.752421	1.21744	-0.418573
ENSG00000102393	-0.00773324	0.752394	1.31623	-0.558776
ENSG00000109911	0.00900959	0.752336	0.0931163	0.103471
ENSG00000248540	0.00792497	0.752118	0.22755	0.255101
ENSG00000125962	-0.00723881	0.752118	1.30785	-0.228389
ENSG00000168765	-0.00705719	0.751961	0.010819	-0.432455
ENSG00000183624	-0.00752591	0.751912	0.112265	-0.36337
ENSG00000198860	-0.00734381	0.7519	0.0864521	-0.269516
ENSG00000162148	0.00593592	0.751859	1.36164	0.18463
ENSG00000248019	0.00550578	0.75182	0.582428	-0.0267174
ENSG00000221376	-0.00664591	0.751763	2.48882	-0.21954
ENSG00000100197	0.00792791	0.751736	1.2299	-0.357385
ENSG00000109163	0.0069637	0.751691	0.719985	0.249189
ENSG00000260034	0.00400646	0.751674	0.498277	-0.105114
ENSG00000177646	-0.00783196	0.75167	0.444833	-0.421333
ENSG00000151233	-0.00184615	0.751662	0.0147328	-0.195464
ENSG00000231453	0.00650309	0.751517	0.0646348	0.227888
ENSG00000207405	-0.00791079	0.751355	0.127431	-0.332337
ENSG00000131845	0.00766223	0.751316	0.64224	0.597059
ENSG00000119630	-0.00615861	0.751278	1.22438	-0.272877
ENSG00000162772	0.00715361	0.751252	0.325535	0.745505
ENSG00000100142	-0.00809949	0.751224	0.628433	-0.693479
ENSG00000254066	0.00647035	0.751193	0.0846739	-0.0275114
ENSG00000198718	0.00758955	0.751164	0.220205	0.442868
ENSG00000267680	-0.0088798	0.751023	0.0188238	-0.105384
ENSG00000105556	-0.0061495	0.750971	0.0325393	0.0317497
ENSG00000225855	-0.00557493	0.750939	0.00543317	-0.164548
ENSG00000111049	-0.00212364	0.750924	0.00691485	0.219542
ENSG00000232940	-0.00651794	0.75081	0.0363826	-0.239648
ENSG00000100814	-0.00548619	0.750736	0.0815852	-0.0532315
ENSG00000175711	-0.0067002	0.750639	2.33273	0.1582
ENSG00000186458	0.00443701	0.75058	0.00189256	0.278017
ENSG00000126457	0.00505146	0.750557	0.0699092	-0.0653394
ENSG00000091039	-0.00829345	0.750521	0.113455	-0.387247
ENSG00000135486	0.00661248	0.750463	0.00221749	-0.15292
ENSG00000197841	0.00640347	0.750352	0.0182222	0.0796534
ENSG00000231609	-0.00181755	0.750247	0.455985	-0.220455
ENSG00000180667	-0.00720157	0.750217	0.137456	-0.38426
ENSG00000212443	-0.0028581	0.75021	0.231342	-0.506738
ENSG00000170961	-0.00670435	0.750085	1.31131	-0.545761
ENSG00000143222	-0.00632986	0.74997	0.872879	-0.247751
ENSG00000132465	0.00571915	0.749704	0.322328	0.0377668
ENSG00000204787	0.00303535	0.749687	1.19179	-0.243462
ENSG00000227480	-0.0039293	0.749645	0.206888	-0.25065
ENSG00000113845	-0.00818402	0.749635	2.20719	-0.501092
ENSG00000130340	-0.00692041	0.749622	4.57996	-0.0609879
ENSG00000148672	0.00637708	0.74956	0.0116947	0.130332
ENSG00000166676	-0.00182489	0.749436	0.116696	-0.282568
ENSG00000172789	-0.0063006	0.749319	0.791649	-0.26489
ENSG00000117054	-0.00329921	0.749287	0.144986	-0.237292
ENSG00000184083	0.00639184	0.749213	1.08415	-0.0214339
ENSG00000148634	0.00864125	0.749094	1.01487	0.609664
ENSG00000228775	0.00767395	0.749065	0.695741	0.560147
ENSG00000243627	0.00639418	0.748904	0.856776	0.51545
ENSG00000105552	0.00924841	0.748825	0.243524	0.110599
ENSG00000107201	0.00775809	0.748804	1.02682	0.390951
ENSG00000173575	-0.00914268	0.748724	0.151668	0.179352
ENSG00000239314	-0.00509021	0.748656	0.343051	-0.440139
ENSG00000237765	-0.00602446	0.748636	0.268774	-0.0575666
ENSG00000102921	0.00701626	0.748635	1.32988	-0.24075
ENSG00000238642	8.6481e-05	0.748596	0.423514	0.199726
ENSG00000263812	0.00628524	0.748537	0.00749754	0.752108
ENSG00000104824	0.00664271	0.748499	0.0771354	-0.0375808
ENSG00000152661	0.00614781	0.748456	0.117562	0.64387
ENSG00000140406	-0.00678568	0.748382	2.53337	-0.805262
ENSG00000114735	-0.00737534	0.748353	0.275687	-0.401393
ENSG00000110768	-0.00691835	0.748326	0.0217732	-0.313384
ENSG00000197622	0.006652	0.748271	0.00335567	-0.168467
ENSG00000065970	-0.000443333	0.748188	0.0781575	-0.0200827
ENSG00000067900	-0.0012041	0.748096	0.434398	0.217146
ENSG00000252757	-0.00488597	0.748071	0.055636	0.015671
ENSG00000183647	0.00525552	0.748019	0.0740349	0.541011
ENSG00000110442	-0.00599633	0.747861	0.168566	-0.0920147
ENSG00000252779	0.00715497	0.747795	0.502864	-0.284417
ENSG00000245532	-0.00607296	0.747717	0.0136862	0.0234435
ENSG00000258804	-0.00233937	0.747684	0.81832	0.428278
ENSG00000248901	-0.00667168	0.7476	1.21967	-0.102357
ENSG00000170619	-0.00209646	0.747414	0.00355972	-0.444898
ENSG00000169184	0.00656223	0.74732	0.350764	0.625702
ENSG00000149531	-0.00708058	0.747252	0.646749	-0.426287
ENSG00000197993	-0.0068758	0.747199	0.00231853	-0.459559
ENSG00000006712	0.00868014	0.747186	0.344103	0.826824
ENSG00000135845	-0.00653705	0.74713	0.823244	-0.0211717
ENSG00000068137	0.00627823	0.747121	0.947119	0.527685
ENSG00000232667	-0.0084007	0.747103	1.8774	0.35109
ENSG00000106692	-0.00410679	0.74708	0.000367402	-0.131521
ENSG00000138303	0.00664096	0.747022	0.000493742	0.503138
ENSG00000151332	0.00758981	0.747011	0.696507	0.232218
ENSG00000158292	-0.00654428	0.746996	0.0948147	-0.310643
ENSG00000104960	0.00673909	0.746935	0.283542	0.916193
ENSG00000082781	-0.00559822	0.746931	0.414979	-0.00805252
ENSG00000161682	0.00711655	0.746886	0.106943	0.516527
ENSG00000177951	0.0044191	0.746824	0.0366213	0.02816
ENSG00000146476	0.00665792	0.746791	0.696634	-0.0638386
ENSG00000005981	-0.00638743	0.746751	0.62482	-0.665688
ENSG00000076685	0.00872488	0.746716	1.00787	0.498198
ENSG00000198105	0.00188623	0.746626	0.123551	0.137587
ENSG00000010438	-0.00638936	0.746616	0.452043	-0.176331
ENSG00000104974	-0.00550599	0.746572	2.23117	0.0413635
ENSG00000231213	-0.00617626	0.746497	0.196822	-0.743393
ENSG00000004779	-0.00573022	0.746493	1.06212	-0.575561
ENSG00000222880	-0.00304503	0.746401	0.250659	0.435803
ENSG00000092148	0.00793922	0.746361	0.65152	0.475334
ENSG00000251977	-0.00686149	0.746331	1.32762	-0.0397015
ENSG00000258128	-0.00562002	0.746327	0.455051	-0.147234
ENSG00000156504	0.00624314	0.746281	0.320858	-0.524811
ENSG00000213780	0.00706547	0.746267	0.519492	0.268715
ENSG00000140479	-0.00602596	0.746193	0.901318	-0.411407
ENSG00000248801	0.00634278	0.746176	2.36925	0.512792
ENSG00000144191	0.00600982	0.746134	1.77151	0.442097
ENSG00000227360	-0.0115344	0.746107	0.403255	0.0957279
ENSG00000177108	0.0069532	0.746088	0.000235492	0.498652
ENSG00000155097	-0.00765459	0.746055	0.632068	-0.396731
ENSG00000114383	-0.00441174	0.746054	0.368626	-0.571856
ENSG00000172869	-0.00073969	0.745968	0.629151	-0.0306023
ENSG00000185761	-0.00647346	0.745908	1.35214	-0.0918811
ENSG00000141971	0.00683828	0.745864	0.00085288	-0.0509574
ENSG00000107371	-0.00586473	0.745808	0.249262	-0.688105
ENSG00000188730	0.00635646	0.745778	0.600643	0.251412
ENSG00000108479	-0.00587355	0.745732	0.000375875	-0.0439779
ENSG00000141644	0.00645117	0.745651	0.420594	-0.125499
ENSG00000136840	0.00502355	0.74565	0.136302	0.18829
ENSG00000087053	0.000597918	0.745552	0.00349921	-0.150202
ENSG00000074800	-0.00706305	0.745495	0.496991	0.343609
ENSG00000135341	-0.00248132	0.745477	0.0802811	0.262398
ENSG00000087206	0.00510732	0.745437	0.483116	0.0874814
ENSG00000126821	0.0061031	0.745071	2.4223	0.237002
ENSG00000089063	-0.0070279	0.745	1.13529	-0.0719577
ENSG00000160396	0.00604791	0.744982	0.115273	0.512203
ENSG00000136811	0.00590491	0.744911	0.00544025	0.294584
ENSG00000225151	0.00805	0.744904	2.56354	0.345376
ENSG00000182240	-0.00739081	0.744877	0.214564	-0.471275
ENSG00000236269	-0.00708993	0.744847	0.346539	0.222503
ENSG00000104969	0.00424866	0.744733	0.0277747	-0.155449
ENSG00000063241	-0.00151064	0.74471	0.631494	-0.0728524
ENSG00000240940	0.00506295	0.744622	0.397078	0.178119
ENSG00000138081	0.00160815	0.744615	0.359852	0.150051
ENSG00000128654	0.00632609	0.744603	0.208571	-0.423004
ENSG00000138363	-0.00672341	0.744392	1.18813	-0.222626
ENSG00000163607	0.00433855	0.74419	0.154711	-0.128832
ENSG00000172346	0.00694707	0.744131	0.133466	0.555335
ENSG00000127603	0.00334907	0.744008	0.00184099	0.420978
ENSG00000100997	-0.00699556	0.743964	0.441491	0.0304089
ENSG00000167083	0.00688291	0.743923	0.608729	0.336658
ENSG00000090554	0.00685297	0.743862	1.33515	0.339476
ENSG00000120217	0.00562677	0.743828	0.106565	0.405307
ENSG00000171189	-0.00356115	0.743745	0.0348818	-0.0888903
ENSG00000107164	-0.00755884	0.743707	0.178298	-0.345579
ENSG00000168952	-0.00616988	0.743702	0.332114	-0.537092
ENSG00000136068	0.00701919	0.74367	0.459684	0.435741
ENSG00000113013	-0.00648349	0.743637	0.293388	-0.34555
ENSG00000123405	-0.00654374	0.743561	0.735743	-0.337474
ENSG00000173457	0.00646218	0.743543	0.220553	0.412627
ENSG00000125863	-0.00756984	0.74352	1.57161	-0.303936
ENSG00000151466	-0.00440524	0.743499	0.0288189	0.37785
ENSG00000218891	0.00836377	0.743404	0.0371319	0.384141
ENSG00000196950	-0.00631721	0.743317	1.73766	0.219602
ENSG00000173818	0.00266379	0.743279	0.273982	0.677013
ENSG00000128052	-0.00603571	0.743275	0.0717041	-0.223175
ENSG00000169118	0.00521997	0.743236	0.18723	-0.162852
ENSG00000130023	0.00462476	0.743184	0.0574579	-0.0221226
ENSG00000184945	-0.00613413	0.743073	0.700514	-0.386834
ENSG00000198951	-0.00586341	0.743	0.43414	-0.408395
ENSG00000128422	0.00565741	0.742927	0.366849	0.4949
ENSG00000085511	0.00657403	0.742915	0.181026	0.31627
ENSG00000197323	0.00206538	0.742864	0.255074	-0.231127
ENSG00000227089	0.00458151	0.742808	0.179923	0.334643
ENSG00000112685	0.00704366	0.742808	0.76491	0.15541
ENSG00000102786	-0.00690256	0.742807	0.383875	-0.710032
ENSG00000132622	-0.00740747	0.742806	0.886418	-0.292128
ENSG00000163380	-0.00598276	0.742786	1.02887	-0.677636
ENSG00000101327	-0.00645099	0.742783	0.335838	-0.705527
ENSG00000114120	-0.00160072	0.742778	0.13212	-0.259074
ENSG00000070882	-0.00616733	0.74261	0.935168	-0.472848
ENSG00000198791	0.00779685	0.7424	0.266555	-0.00814629
ENSG00000089053	-0.00702101	0.742352	0.712956	-0.433277
ENSG00000187672	0.0061187	0.742339	1.83697	0.640276
ENSG00000078043	0.00515406	0.742295	0.49294	-0.216198
ENSG00000144659	0.00308073	0.742136	0.200751	-0.137151
ENSG00000197321	-0.00562759	0.742126	0.817303	-0.168233
ENSG00000103671	-8.89008e-05	0.742115	0.00334703	0.140086
ENSG00000271614	0.00434121	0.742114	0.0278941	0.0442832
ENSG00000257523	-0.00435162	0.742092	0.248876	-0.589491
ENSG00000228607	0.00480871	0.742064	0.0312675	0.324713
ENSG00000165490	0.00506603	0.741997	0.472669	-0.189122
ENSG00000202363	-0.00433588	0.741945	0.0828978	-0.55626
ENSG00000001630	0.00494278	0.741853	0.05499	-0.203379
ENSG00000251412	-0.0098137	0.741833	2.20805	-0.400226
ENSG00000141200	0.00332228	0.741789	0.534854	0.502001
ENSG00000164715	0.00469483	0.741782	0.0305635	-0.161269
ENSG00000162601	-0.000556529	0.741782	0.32397	-0.385425
ENSG00000215864	-0.00569114	0.741643	0.301477	-0.313337
ENSG00000189325	-0.0054936	0.741627	0.0865102	-0.46391
ENSG00000253210	-0.00677701	0.74161	1.78469	-0.144423
ENSG00000002933	-0.00625924	0.741598	0.830761	-0.32541
ENSG00000136536	-0.00201175	0.741592	0.251884	0.325318
ENSG00000127526	0.00563535	0.741464	0.546083	0.614178
ENSG00000101413	-0.00576154	0.74145	0.589623	-0.255686
ENSG00000068024	-0.00752748	0.741336	1.08762	-0.722577
ENSG00000075945	-0.00760696	0.741245	0.00585485	0.0177597
ENSG00000237463	-0.00609409	0.741159	0.0116929	-0.597596
ENSG00000200661	0.00556919	0.741113	0.000320704	0.357495
ENSG00000173821	0.00757253	0.741041	1.12277	0.350348
ENSG00000102858	-0.00641963	0.741022	0.0114544	-0.626249
ENSG00000167543	-0.00332024	0.740997	0.0461721	-0.239804
ENSG00000102882	0.00671182	0.740936	0.367837	0.0853614
ENSG00000099814	-0.00657044	0.740831	0.572935	-0.0927162
ENSG00000180914	0.00688202	0.740702	1.62865	0.738231
ENSG00000184261	0.00631474	0.740637	2.25542	0.21555
ENSG00000106701	-0.00486733	0.740611	0.0101244	-0.240838
ENSG00000113658	-0.00211569	0.740609	0.0311543	-0.011173
ENSG00000181704	-0.00916171	0.740556	0.137049	-0.0845432
ENSG00000183506	-0.00517925	0.740544	0.344326	0.2206
ENSG00000029364	0.00644334	0.740527	0.741551	-0.00373828
ENSG00000134970	-0.00415267	0.740469	0.0946759	0.0796185
ENSG00000164967	-6.85977e-05	0.740416	0.157544	-0.320759
ENSG00000135090	-0.00613193	0.740353	0.670384	-0.239754
ENSG00000107872	-0.000152163	0.740295	0.0150528	-0.378269
ENSG00000177426	-0.0056833	0.740288	1.57118	-0.0410893
ENSG00000254260	0.000101813	0.740279	0.144164	-0.192294
ENSG00000104918	-0.00618015	0.740262	2.33181	-0.0447996
ENSG00000186395	0.00273743	0.740221	0.0020964	0.0762781
ENSG00000099968	-0.00687742	0.740203	0.0388597	-0.493435
ENSG00000166562	0.00758621	0.740155	0.274042	-0.461098
ENSG00000188313	-0.00643668	0.740042	0.0270063	-0.598238
ENSG00000145868	-0.00627824	0.740012	9.66084e-05	-0.161251
ENSG00000127870	-0.000966012	0.739979	0.00354784	-0.830785
ENSG00000036549	0.00728597	0.739939	0.450623	0.161848
ENSG00000242612	-0.00505355	0.739928	0.160777	0.177015
ENSG00000206560	-0.00636134	0.739818	9.77864e-05	-0.475268
ENSG00000129493	-0.00751073	0.73978	0.035439	-0.117201
ENSG00000233954	-0.00614601	0.739756	0.435674	-0.516678
ENSG00000181171	-0.00656149	0.73973	0.874271	-0.244064
ENSG00000156802	0.00364741	0.739713	0.34609	0.317876
ENSG00000112701	0.00318527	0.739678	0.0870419	0.0981925
ENSG00000167862	-0.0046415	0.739437	0.372072	-0.441388
ENSG00000157800	0.00702305	0.739384	1.55439	-0.18047
ENSG00000184900	-0.00864475	0.739372	0.633696	0.462086
ENSG00000214870	-0.00595974	0.739344	0.0315844	-0.716656
ENSG00000187650	-0.00907197	0.739327	0.0103496	-0.625809
ENSG00000105287	0.00596767	0.739239	0.244807	0.233502
ENSG00000204104	-0.00150998	0.73918	0.0619598	0.0270328
ENSG00000172340	0.00272053	0.739159	0.09799	-0.464165
ENSG00000118137	0.00673354	0.739142	0.211027	0.457535
ENSG00000231628	-0.00409416	0.739108	0.3041	-0.62466
ENSG00000156381	0.00736973	0.739106	1.00309	-0.00964185
ENSG00000148341	0.00623165	0.739039	1.39537	0.157873
ENSG00000058799	0.00670337	0.738994	0.0496817	0.146622
ENSG00000137413	-0.00549294	0.738913	0.025361	-0.179671
ENSG00000165775	-0.00234062	0.738864	0.0434943	-0.259939
ENSG00000101695	-0.0058358	0.738805	0.452268	-0.719843
ENSG00000187109	0.00214142	0.738617	0.0804407	0.0628318
ENSG00000210741	-0.00313236	0.738546	0.0164433	-0.469569
ENSG00000087995	-0.00220336	0.738545	0.0288795	-0.276196
ENSG00000164654	0.00636316	0.738537	1.1671	0.0203678
ENSG00000254983	-0.00403714	0.738523	0.568775	0.10937
ENSG00000067191	0.00645807	0.738415	5.00812	-0.0636
ENSG00000168036	0.000352448	0.738411	0.942229	-0.585583
ENSG00000121764	0.00607834	0.738196	0.385711	-0.370413
ENSG00000188917	-0.00591387	0.738112	0.000188023	-0.323557
ENSG00000130203	-0.00576762	0.738021	1.02765	0.0250167
ENSG00000137198	-0.00800054	0.738013	0.416081	-0.476887
ENSG00000177868	0.00845565	0.737975	0.00323946	0.426065
ENSG00000105392	-0.00347916	0.737897	0.134968	0.156722
ENSG00000253710	-0.00893398	0.737763	0.0459054	-0.849642
ENSG00000227741	0.00164224	0.737749	1.07772	0.0549728
ENSG00000078237	0.00209938	0.737732	0.244819	-0.577659
ENSG00000243477	-0.00784218	0.737647	0.517383	-0.420827
ENSG00000109684	-0.00653513	0.737548	0.203324	-0.314163
ENSG00000167106	-0.00636455	0.737541	0.363857	-0.342621
ENSG00000116161	-0.00622524	0.737525	0.0900473	-0.329219
ENSG00000117594	0.00578313	0.73732	0.812813	0.312191
ENSG00000117650	0.00378184	0.737278	0.0608105	0.166828
ENSG00000170502	0.00633152	0.737167	0.119959	-0.120441
ENSG00000099624	-0.006009	0.736974	2.12715	-0.417173
ENSG00000231389	-0.00616019	0.736959	0.000204477	-0.286162
ENSG00000176155	-0.00595676	0.736841	0.0238099	-0.214525
ENSG00000258162	0.00631836	0.736785	0.353209	0.415301
ENSG00000011243	0.00653277	0.736727	0.926742	0.221127
ENSG00000122687	-0.00672203	0.736659	0.0951766	-0.272748
ENSG00000189241	0.00866581	0.73663	0.220927	0.394235
ENSG00000100614	0.00760281	0.736544	1.9167	0.0883132
ENSG00000238058	-0.00773549	0.736489	0.741515	0.031783
ENSG00000124228	-0.00628551	0.736479	0.814716	-0.253086
ENSG00000155511	0.00605074	0.736434	0.0499805	0.455942
ENSG00000181097	-0.00539924	0.736427	0.0567944	-0.346116
ENSG00000125249	0.000701323	0.736415	0.0902972	-0.404048
ENSG00000184492	0.00547464	0.736403	0.498557	-0.0338775
ENSG00000257704	0.00321378	0.736318	0.120975	0.23999
ENSG00000170191	-0.00544834	0.736254	0.297477	-0.529298
ENSG00000197696	-0.00711033	0.73614	0.756746	-0.434188
ENSG00000133302	-0.00172389	0.736129	0.164247	-0.0994612
ENSG00000221914	-0.00214851	0.736117	0.041868	-0.570157
ENSG00000168967	-0.00393727	0.736009	0.000509276	-0.874764
ENSG00000255258	0.0065346	0.736001	0.413614	0.195576
ENSG00000135723	-0.00644404	0.735989	0.0124185	-0.182536
ENSG00000165458	0.00589529	0.735969	0.137279	0.140064
ENSG00000237002	0.00303878	0.735969	0.549087	0.491337
ENSG00000221986	-0.00697832	0.735862	0.00676886	-0.401851
ENSG00000198843	0.00415521	0.735832	0.646936	-0.317578
ENSG00000164284	0.000116297	0.735635	0.110354	-0.263329
ENSG00000170689	-0.00580714	0.735571	0.00362029	-0.47908
ENSG00000069509	0.00602879	0.735534	0.157399	-0.104601
ENSG00000213699	0.00707754	0.735532	0.419698	0.103906
ENSG00000100802	-0.00444085	0.735478	0.471596	-0.23662
ENSG00000101199	-0.00619576	0.735441	0.431608	-0.384446
ENSG00000152292	-0.00860833	0.735415	0.0111099	-0.384242
ENSG00000172399	-0.00599374	0.735305	0.521108	-0.519366
ENSG00000196388	0.00505347	0.735249	0.262372	0.245913
ENSG00000151812	0.00600064	0.735238	1.54096	0.17076
ENSG00000200991	-0.00279189	0.735237	0.302999	0.240282
ENSG00000125787	-0.00645287	0.735185	0.080321	-0.528572
ENSG00000103353	0.00509238	0.735168	0.134149	0.126459
ENSG00000135655	-0.00243463	0.7351	0.000891765	-0.183601
ENSG00000198780	0.00684813	0.735057	0.440511	0.26849
ENSG00000078304	0.00471118	0.735026	0.696017	-0.117463
ENSG00000136897	-0.0063807	0.734992	0.912458	-0.7042
ENSG00000218510	-0.00675871	0.734931	0.22507	-0.0607248
ENSG00000245156	0.00704206	0.734793	1.18357	0.173375
ENSG00000109046	0.00834162	0.734681	0.437657	0.545299
ENSG00000136942	-0.00707347	0.734667	0.399464	-0.543221
ENSG00000106460	-0.00275215	0.734656	0.0701425	0.0759627
ENSG00000050165	0.00632332	0.734526	0.00514873	0.290005
ENSG00000130764	0.00167674	0.734506	0.0501229	-0.17869
ENSG00000007168	0.00631511	0.734447	0.818911	0.159093
ENSG00000237477	0.00666019	0.734438	0.341858	-0.719838
ENSG00000114107	0.00278055	0.734393	0.733823	0.32221
ENSG00000147118	-0.00495823	0.734262	0.0015472	-0.0333053
ENSG00000234248	-0.00294914	0.734125	0.00491616	-0.245284
ENSG00000080910	0.00375778	0.734101	0.0945012	0.235579
ENSG00000154305	0.00554057	0.733947	0.403053	0.406603
ENSG00000181938	0.00691664	0.73382	1.17226	-0.0650572
ENSG00000165643	-0.00497049	0.733776	0.258232	-0.363039
ENSG00000167612	0.00576287	0.733716	0.373225	0.176425
ENSG00000099326	-0.00410108	0.73369	0.641583	-0.13728
ENSG00000088826	-0.00675805	0.733674	1.44571	0.10696
ENSG00000256294	-0.00810598	0.733667	0.710496	0.254514
ENSG00000171431	-0.00644732	0.733667	0.0140763	-0.486392
ENSG00000225119	-0.00577129	0.733611	0.422232	0.148903
ENSG00000182196	-0.00157596	0.733587	0.322039	-0.00533807
ENSG00000183891	-0.00501914	0.733587	0.312212	-0.0544578
ENSG00000170445	-0.00652819	0.733535	0.13017	-0.373662
ENSG00000214331	-0.00415997	0.733529	0.00223506	-0.490623
ENSG00000091483	-0.00595774	0.733477	0.128133	-0.476959
ENSG00000243197	-0.00100428	0.733411	0.000335092	0.0511777
ENSG00000149923	0.00691657	0.733346	0.163236	-0.0575848
ENSG00000260389	0.000431968	0.733272	0.049884	0.0893603
ENSG00000196544	0.00488027	0.733238	0.177678	0.0573818
ENSG00000235919	-0.00457656	0.733219	0.132349	-0.217989
ENSG00000151846	-0.00764052	0.733147	0.410575	-0.0106638
ENSG00000158985	0.00784446	0.733146	0.0752905	0.0555785
ENSG00000023909	0.00669869	0.733135	0.190419	0.695238
ENSG00000179431	0.00458567	0.733002	0.05445	0.402293
ENSG00000010404	0.00653414	0.732896	0.247403	0.40753
ENSG00000102575	-0.00540337	0.732873	0.782626	-0.544356
ENSG00000186153	0.0102144	0.732861	0.417017	0.0383684
ENSG00000101911	-0.00392852	0.732701	0.0215241	-0.552657
ENSG00000198835	-0.00558249	0.732684	0.0176502	0.202973
ENSG00000248478	-0.00678615	0.732661	2.9901	-0.392378
ENSG00000234127	0.00568158	0.732654	1.51895	-0.0236267
ENSG00000119927	-0.00125263	0.732625	0.272803	-0.0397883
ENSG00000125166	-0.00634236	0.732564	0.0785053	-0.354858
ENSG00000163050	-0.00594491	0.73241	1.94435	-0.323983
ENSG00000197329	0.00183908	0.732334	1.5896	-0.582862
ENSG00000225783	0.00641156	0.732306	0.81764	0.127341
ENSG00000036473	-0.00614666	0.732272	0.509622	-0.54001
ENSG00000228794	0.00669011	0.732258	1.12297	0.225339
ENSG00000161671	-0.00497529	0.732218	0.301258	-0.414809
ENSG00000143774	-0.00596466	0.731902	0.239863	-0.0627198
ENSG00000204308	-0.00593384	0.731843	0.212133	0.200738
ENSG00000100360	0.00494979	0.731749	0.368632	-0.0719632
ENSG00000254083	0.00335597	0.731739	1.31026	-0.296091
ENSG00000188677	-0.00637395	0.731601	0.74995	-0.237491
ENSG00000120800	-0.008415	0.731597	0.0177657	-0.5019
ENSG00000172331	0.00568021	0.731483	0.81379	0.129594
ENSG00000236333	0.0061762	0.73147	0.482681	0.517078
ENSG00000145907	0.00192801	0.731429	0.0520598	-0.52082
ENSG00000072571	0.00412512	0.731375	0.357249	-0.185357
ENSG00000081791	-0.00298935	0.731349	0.295242	-0.717605
ENSG00000132763	-0.0045137	0.731337	0.186317	-0.165068
ENSG00000052795	-0.00716047	0.731236	0.183582	-0.409091
ENSG00000148935	-0.00702649	0.731214	0.174035	-0.735367
ENSG00000101745	0.00413975	0.731176	0.403287	0.062779
ENSG00000106404	-0.00436482	0.731147	0.172219	-0.385305
ENSG00000097033	0.00568033	0.731089	0.790802	0.661956
ENSG00000235236	0.00688178	0.731069	0.634392	-0.623498
ENSG00000182346	-0.00292934	0.73103	4.76867e-05	-0.452995
ENSG00000221916	0.00125565	0.730999	0.00442655	-0.401572
ENSG00000184451	0.00557927	0.730954	0.335992	0.38425
ENSG00000249203	-0.00676944	0.730952	1.78881	-0.15496
ENSG00000183729	0.0057992	0.730917	0.195499	0.191289
ENSG00000196778	-0.00692645	0.730908	2.42823	-0.323755
ENSG00000068971	0.00603529	0.730888	1.01828	0.446186
ENSG00000249998	-0.00127047	0.730886	0.0636179	-0.105629
ENSG00000119401	-0.0030152	0.730714	0.0883402	-0.237274
ENSG00000165695	0.00624914	0.730661	0.141676	0.163735
ENSG00000023228	-0.00695297	0.730609	0.392416	-0.696723
ENSG00000162980	-0.00763633	0.730555	0.0395947	-0.528863
ENSG00000065526	0.0067064	0.73053	0.690966	-0.17826
ENSG00000188938	0.00386618	0.730529	0.104198	0.1343
ENSG00000106077	0.00544031	0.730461	0.315755	-0.202874
ENSG00000256092	-0.00559772	0.730424	0.976778	-0.50148
ENSG00000181192	0.00663473	0.730282	0.403864	-0.12465
ENSG00000255512	-0.00868468	0.730242	0.67497	0.186835
ENSG00000089123	-0.00571171	0.730129	0.657661	-0.662075
ENSG00000198520	0.0041088	0.730075	0.0435431	0.243712
ENSG00000182255	-0.00616068	0.729939	0.0961703	-0.197726
ENSG00000173120	0.00745667	0.729755	0.289863	0.490457
ENSG00000148459	-0.00704229	0.729752	1.25533	-0.513733
ENSG00000125245	-0.00600293	0.729719	0.111817	-0.344114
ENSG00000196782	-0.00598878	0.729664	0.59905	-0.602631
ENSG00000120645	-0.00435425	0.729605	0.222063	-0.329543
ENSG00000150893	-0.00613028	0.729572	0.0138285	-0.17674
ENSG00000115825	-0.0044707	0.729547	0.223769	-0.408531
ENSG00000168807	0.00624695	0.729542	2.94136	-0.425704
ENSG00000171155	-0.00651136	0.729417	0.321613	0.103691
ENSG00000069535	-0.00612002	0.729414	1.1349	-0.184551
ENSG00000154217	-0.00508881	0.729289	0.0152263	-0.570996
ENSG00000147257	-0.00496341	0.729285	0.275991	-0.0283101
ENSG00000182600	-0.00640627	0.729278	0.11791	-0.131536
ENSG00000244026	-0.00532855	0.729122	1.5832	-0.599921
ENSG00000140259	0.00461173	0.729102	0.0265888	0.187304
ENSG00000256298	-0.000897341	0.728951	0.232267	-0.396792
ENSG00000216937	-0.00138139	0.728838	0.0181435	-0.00851486
ENSG00000202476	-0.00452005	0.728748	1.2206	-0.117208
ENSG00000100239	0.00250218	0.728748	0.252976	-0.0117081
ENSG00000151779	0.00206405	0.72873	0.0180778	-0.0958912
ENSG00000177600	-0.00506245	0.72869	1.14605	-0.266445
ENSG00000187953	0.00412452	0.728687	1.40646	0.138527
ENSG00000185813	-0.00658539	0.728436	1.35329	-0.462378
ENSG00000164776	0.00656616	0.728409	0.607245	0.179425
ENSG00000197724	0.00590093	0.728281	0.306706	0.0646371
ENSG00000214128	0.00586268	0.72815	0.528325	-0.0531383
ENSG00000128262	0.00611109	0.728097	0.0333397	0.704495
ENSG00000188997	0.00448538	0.727983	0.000850125	0.449741
ENSG00000147894	0.0059348	0.727936	1.60729	-0.310445
ENSG00000272274	0.00604322	0.727867	0.305381	0.0260329
ENSG00000252531	0.00623325	0.727864	0.091897	-0.22154
ENSG00000198522	-0.00540845	0.727858	0.0141374	0.191386
ENSG00000119684	0.00594839	0.727771	0.0735426	0.473097
ENSG00000177576	0.00586375	0.727726	0.638169	0.108421
ENSG00000156931	0.00328396	0.727621	1.1174	-0.105833
ENSG00000123349	-0.00544915	0.727572	0.642932	-0.273638
ENSG00000120029	-0.00425777	0.727524	0.000256576	-0.0960151
ENSG00000147127	0.00206823	0.727455	0.129133	0.574642
ENSG00000220804	0.00633052	0.727226	0.162887	-0.184438
ENSG00000188659	0.0051932	0.727219	0.0727306	0.251286
ENSG00000140374	0.000133911	0.727146	0.530485	-0.176965
ENSG00000172878	-0.00119276	0.72708	0.100529	0.113724
ENSG00000101109	-0.00634311	0.726957	0.580977	-0.284836
ENSG00000146386	0.00222187	0.726942	0.714659	-0.545698
ENSG00000146701	-0.0061848	0.726925	0.521483	-0.665256
ENSG00000182199	0.00645871	0.726894	0.0146644	-0.107555
ENSG00000189306	-0.00825501	0.726858	8.43244e-05	-0.644253
ENSG00000011405	0.00345879	0.726854	1.99663	0.0517517
ENSG00000205111	0.00583403	0.726851	2.86749	0.0829085
ENSG00000127080	0.00166123	0.726774	0.0474081	-0.175782
ENSG00000182315	-0.00268187	0.726766	0.183653	0.372581
ENSG00000151461	0.00679228	0.726686	0.907312	0.107845
ENSG00000138802	0.00455277	0.726591	1.41615	-0.0208419
ENSG00000126070	0.00721988	0.726589	0.708582	0.18385
ENSG00000095397	-0.00580734	0.726403	0.00745645	-0.117599
ENSG00000188895	0.00757903	0.726344	1.00317	0.301176
ENSG00000163541	-0.00295278	0.726307	0.763216	-0.603433
ENSG00000175287	0.00681823	0.726204	0.877297	0.532325
ENSG00000152382	-0.00648232	0.726203	0.056857	-0.0470925
ENSG00000100242	-0.00513793	0.726169	0.00665509	0.0804862
ENSG00000134294	0.00633327	0.726166	0.0193303	0.604309
ENSG00000088992	-0.00579102	0.726125	2.07719	-0.351503
ENSG00000108946	-0.00311758	0.726083	0.00401567	-0.382591
ENSG00000187616	-0.00658067	0.726056	0.253181	-0.379246
ENSG00000157617	-0.000911556	0.725969	0.37268	0.446117
ENSG00000231846	-0.0063361	0.725835	0.0243061	-0.471888
ENSG00000114446	0.00429346	0.725829	0.219232	-0.218509
ENSG00000164961	0.00218351	0.725811	0.169577	-0.118812
ENSG00000164880	-0.0059591	0.725742	0.00131193	0.0379186
ENSG00000054938	0.00521001	0.725681	0.951796	0.430162
ENSG00000197586	-0.00737691	0.725678	2.48661	-0.667807
ENSG00000148429	0.00648136	0.725647	0.0714299	-0.594187
ENSG00000115685	0.00336155	0.725628	0.0593813	-0.161272
ENSG00000229619	0.0070913	0.725606	1.06617	0.175192
ENSG00000261122	0.0063119	0.725521	0.244982	0.640834
ENSG00000230891	0.00321676	0.725436	0.121843	-0.116889
ENSG00000121691	-0.00404027	0.725387	1.20288	-0.301364
ENSG00000082196	-0.00763629	0.725355	0.0105018	-0.0820521
ENSG00000186716	-0.00330121	0.725218	0.00816463	0.0420786
ENSG00000132855	0.00486562	0.725192	0.102061	0.161595
ENSG00000186038	0.00559925	0.72518	0.321168	0.0725848
ENSG00000266952	-0.000814268	0.725131	0.104981	0.126506
ENSG00000175182	0.00593512	0.725129	0.731058	0.0921037
ENSG00000188243	-0.00353495	0.725086	0.876053	-0.400053
ENSG00000171316	-0.00608909	0.725057	0.321569	-0.472018
ENSG00000149231	-0.00623122	0.725042	0.00455088	-0.257141
ENSG00000156671	0.00621438	0.725025	2.54357	0.0526747
ENSG00000166123	0.00567217	0.725011	0.0642113	0.151981
ENSG00000213822	-0.0063328	0.724991	2.10375	-0.420349
ENSG00000179988	-0.00555614	0.724952	0.504402	0.0343944
ENSG00000006576	0.00528171	0.72494	0.834726	0.302893
ENSG00000249052	-0.00641698	0.724864	0.239032	-0.520134
ENSG00000189057	0.00703962	0.724701	2.28398	0.0896702
ENSG00000166192	-0.00333364	0.724682	0.00192956	-0.0509837
ENSG00000157954	0.00271435	0.724645	0.215806	0.0964568
ENSG00000230768	0.00402418	0.724613	0.000153514	0.240909
ENSG00000154511	0.00750626	0.724507	1.60055	0.240808
ENSG00000185261	0.00585816	0.724503	0.149	0.381995
ENSG00000160783	-0.00646913	0.724503	0.347795	0.162409
ENSG00000105612	0.00554405	0.724497	0.205617	-0.00972072
ENSG00000109743	-0.00611797	0.724464	0.954194	-0.451912
ENSG00000197714	-0.00229979	0.724407	0.111195	-0.149588
ENSG00000224099	-0.00628561	0.724349	2.5055	-0.705234
ENSG00000105939	0.00158447	0.72426	0.0398177	-0.0683455
ENSG00000230472	0.00373179	0.724192	0.000144339	0.362752
ENSG00000107798	-0.00242297	0.724095	0.0289326	-0.175482
ENSG00000113384	-0.00172792	0.724043	0.33954	0.32286
ENSG00000186451	-0.00609778	0.723952	1.3833	-0.244817
ENSG00000137509	-0.0032079	0.723841	0.200406	0.167304
ENSG00000252021	0.00874359	0.723811	0.944586	-0.648117
ENSG00000025156	0.00665089	0.723605	0.367523	0.155313
ENSG00000106246	-0.00772011	0.723468	0.0216723	-0.634584
ENSG00000239390	-0.00707519	0.723415	0.566275	-0.635073
ENSG00000168090	0.00552648	0.723407	0.216763	-0.100439
ENSG00000134201	-0.00594624	0.723331	0.0270658	-0.231063
ENSG00000250772	0.00477899	0.723328	0.290238	0.496681
ENSG00000237452	-0.00599488	0.723294	0.798543	-0.229888
ENSG00000113282	0.00624209	0.723283	1.06155	0.293738
ENSG00000101158	-0.00749229	0.723264	0.563108	-0.648672
ENSG00000022976	0.00555936	0.723242	1.39667	0.439338
ENSG00000147164	-0.00590328	0.723211	0.392128	-0.232916
ENSG00000100030	0.00214165	0.723207	0.0141623	-0.383084
ENSG00000177879	-0.0021175	0.723166	0.0056256	-0.261275
ENSG00000255208	-0.00532005	0.723153	0.131966	-0.908635
ENSG00000187533	-0.00691009	0.723105	0.0354916	-0.561295
ENSG00000100439	0.00486067	0.723084	0.00203496	0.469665
ENSG00000111321	-0.00581969	0.723042	2.04185	-0.212994
ENSG00000141736	0.00552642	0.722988	0.85263	0.119405
ENSG00000105220	-0.0069206	0.722979	0.546999	-0.452213
ENSG00000123561	-0.00157243	0.722976	0.0778713	-0.0502899
ENSG00000123908	0.00181669	0.72292	0.022661	-0.334066
ENSG00000055211	0.00760129	0.722907	1.08044	0.596949
ENSG00000176248	0.00289081	0.722762	0.0756727	0.0627446
ENSG00000115307	-0.00562733	0.722757	1.12598	-0.752927
ENSG00000254081	0.00338177	0.722703	0.00910361	-0.254696
ENSG00000107864	0.00653774	0.722645	0.177863	0.161031
ENSG00000255582	0.0056374	0.72263	0.952885	0.256468
ENSG00000223380	0.00447062	0.722596	0.364312	0.312097
ENSG00000003147	-0.00545373	0.72249	0.0646292	-0.133017
ENSG00000170310	-0.00509555	0.722387	0.309426	0.067942
ENSG00000197780	0.00555943	0.722348	0.505865	0.220963
ENSG00000164466	0.00786297	0.722346	0.159431	0.0603085
ENSG00000149308	-0.00679066	0.722345	0.20953	-0.71445
ENSG00000163736	-0.0055768	0.722334	1.15716	-0.269004
ENSG00000140836	0.0046706	0.722329	1.41524	-0.0358116
ENSG00000066855	0.00648201	0.72232	0.0853474	0.0108323
ENSG00000163959	0.00653271	0.722283	0.56958	-0.108299
ENSG00000125864	-0.00618702	0.722266	3.36933	-0.0660646
ENSG00000149305	-0.00605699	0.722192	2.83051	-0.722771
ENSG00000038274	0.00374184	0.722151	0.181187	-0.302338
ENSG00000227963	-0.00503312	0.722089	0.00181499	-0.205041
ENSG00000185722	0.00242727	0.722082	0.000221172	-0.0871737
ENSG00000252995	-0.00681637	0.72206	1.7568	0.173
ENSG00000108641	-0.00771022	0.722051	0.907898	0.00893307
ENSG00000198736	0.00729615	0.722046	0.000489585	0.00397733
ENSG00000184117	0.00417447	0.722013	0.0559819	0.444698
ENSG00000205209	0.00630613	0.721991	0.270993	0.616878
ENSG00000164168	0.00560006	0.721989	0.341152	-0.138419
ENSG00000214595	0.00571226	0.721853	1.32395	0.188637
ENSG00000254550	-0.00518342	0.721802	0.659449	-0.381128
ENSG00000184545	0.00571751	0.721776	0.761897	0.268667
ENSG00000123685	0.00555325	0.721655	0.545458	0.131372
ENSG00000238649	-0.00468256	0.721615	0.102376	0.18954
ENSG00000133597	0.00569724	0.721592	1.36535	-0.76
ENSG00000168092	-0.00461928	0.721565	0.00510944	0.258033
ENSG00000135766	-0.00386342	0.721549	0.157098	-0.10667
ENSG00000177728	0.00038182	0.721536	0.00244966	-0.229702
ENSG00000151876	-0.0028558	0.721504	1.56568	0.306619
ENSG00000258441	0.00662526	0.721491	0.49056	0.227566
ENSG00000086159	-0.00604733	0.721435	0.538674	-0.612532
ENSG00000009307	0.00646641	0.721382	0.148011	0.620415
ENSG00000049768	0.00257839	0.721349	0.100658	-0.365104
ENSG00000173013	0.00315255	0.721346	0.00289345	0.286976
ENSG00000175455	-0.00372706	0.72128	0.0395502	-0.347209
ENSG00000158286	-0.00580566	0.72126	0.967985	-0.057084
ENSG00000175279	-0.005657	0.721249	0.10324	-0.335572
ENSG00000149089	-0.00241821	0.721226	0.382816	-0.211299
ENSG00000187823	-0.00462573	0.721156	0.0351174	-0.120873
ENSG00000083817	-0.00405406	0.721133	0.0613788	0.198881
ENSG00000152591	0.00601005	0.720979	1.45085	0.519138
ENSG00000150527	0.00758922	0.72097	0.329731	0.390203
ENSG00000135677	-0.00664576	0.720815	0.227151	0.0662646
ENSG00000136986	0.0056306	0.72081	0.36834	0.341418
ENSG00000187624	0.00552969	0.720706	0.116019	0.410916
ENSG00000240584	-0.00452207	0.72068	0.00204304	-0.645993
ENSG00000141161	-0.00434974	0.720616	1.66596	-0.0909973
ENSG00000160951	-0.00644447	0.720602	0.779088	-0.00439836
ENSG00000235434	-0.00467732	0.720588	0.288942	-0.596601
ENSG00000123643	0.00200583	0.720536	0.103403	-0.0666712
ENSG00000143549	-0.006384	0.720466	1.80363	-0.524213
ENSG00000165985	-0.00437005	0.720399	0.34037	-0.215862
ENSG00000108021	0.00547356	0.720395	0.840185	0.0153724
ENSG00000132002	-0.00711973	0.720374	0.00820421	-0.174209
ENSG00000108786	0.000714493	0.720197	1.29063e-05	-0.169048
ENSG00000250317	-0.00665022	0.720184	0.352196	0.081545
ENSG00000214946	0.00577401	0.72012	0.0888402	0.729515
ENSG00000110881	-0.0061804	0.720113	0.551579	-0.427862
ENSG00000187475	0.00570885	0.720066	0.0670234	0.340806
ENSG00000182481	0.00518419	0.720007	0.40165	0.172167
ENSG00000223773	0.00116896	0.719998	0.12275	-0.229163
ENSG00000095752	0.00612852	0.719988	0.0558394	0.360811
ENSG00000229746	-0.0103987	0.719969	1.57031	0.257945
ENSG00000116711	-0.00664808	0.719911	2.43072	-0.591732
ENSG00000174516	-0.00424843	0.719891	0.000401658	0.0128451
ENSG00000172456	-0.00161297	0.719849	0.0384866	0.0922389
ENSG00000017427	-0.00616034	0.719749	0.0540006	-0.512284
ENSG00000189159	0.00612078	0.719748	0.399849	0.381351
ENSG00000141401	-0.00558957	0.719705	0.466443	0.0873427
ENSG00000138756	0.00327252	0.719704	0.768879	-0.221143
ENSG00000159377	-0.000142895	0.719678	0.0721715	-0.416076
ENSG00000144535	-0.00556221	0.719638	0.774918	-0.568172
ENSG00000138442	-0.00635445	0.719581	1.6468	-0.626071
ENSG00000203760	0.00277901	0.719573	0.0214902	-0.241953
ENSG00000180089	0.00630672	0.719563	0.759971	0.293664
ENSG00000131373	-0.00681326	0.719562	0.339738	-0.541914
ENSG00000229289	-0.0050352	0.719555	0.478098	-0.355688
ENSG00000198912	0.00375495	0.719515	0.00993726	-0.0867153
ENSG00000228203	-0.00525301	0.7195	0.378857	-0.472492
ENSG00000107829	0.00261911	0.719463	0.204232	-0.270838
ENSG00000125492	-9.17234e-05	0.719441	0.00275623	-0.0274683
ENSG00000250072	-0.00583074	0.719372	1.49812	-0.54222
ENSG00000212124	0.00482079	0.719365	0.128792	0.0969907
ENSG00000164082	0.00617654	0.71926	0.101983	0.0527013
ENSG00000231595	-0.00224164	0.719249	0.240844	-0.0829382
ENSG00000007341	-0.00426479	0.719235	0.708003	0.233925
ENSG00000136052	0.00633215	0.719234	2.14269	0.466441
ENSG00000226853	0.0017352	0.719223	0.115426	0.122246
ENSG00000079482	-0.00618908	0.719159	1.79883	-0.0695993
ENSG00000175779	0.00391555	0.719087	0.47734	-0.069217
ENSG00000167685	-0.00346211	0.719015	0.198736	0.316966
ENSG00000232529	-0.00674599	0.719011	1.23117	0.0250692
ENSG00000169385	-0.00608945	0.718977	0.998318	0.185189
ENSG00000186283	0.00346916	0.718938	0.170606	-0.112668
ENSG00000230324	0.00469199	0.718911	0.0258025	0.0360116
ENSG00000116977	-0.00400565	0.718879	0.000195635	-0.0695805
ENSG00000087502	0.00487256	0.718816	0.888945	0.196712
ENSG00000181804	0.00636828	0.718812	3.05442	0.104575
ENSG00000086232	0.0056727	0.718554	0.946038	0.299476
ENSG00000254004	0.00777411	0.718437	0.119493	0.645821
ENSG00000256436	0.00470356	0.718359	0.433918	0.221319
ENSG00000145779	0.00618258	0.718349	0.00660398	0.256337
ENSG00000182165	0.00419875	0.718332	0.697629	-0.0835754
ENSG00000251471	0.000872038	0.718291	0.0482217	-0.21218
ENSG00000198590	-0.0031272	0.718256	0.112805	-0.623953
ENSG00000139722	-0.00694389	0.718243	2.60868	-0.34675
ENSG00000134698	0.0015133	0.718071	0.0195272	-0.189653
ENSG00000243316	-0.00582806	0.717988	0.039816	-0.600424
ENSG00000186795	-0.00344706	0.717871	0.000453833	-0.556214
ENSG00000167637	-0.00745515	0.717849	1.37793	-0.1608
ENSG00000255559	0.00104923	0.717842	0.061119	-0.025362
ENSG00000077150	0.00749741	0.717816	0.11834	0.62807
ENSG00000081760	0.00441299	0.717758	0.364154	-0.106394
ENSG00000176809	0.00545628	0.717731	1.42983	0.280679
ENSG00000104866	-0.00727533	0.717713	0.0337342	-0.0791203
ENSG00000048828	-0.00141438	0.717554	0.0025707	-0.262105
ENSG00000180776	-0.00127907	0.717451	0.4185	-0.677548
ENSG00000105379	-0.0060718	0.717439	1.20189	-0.690072
ENSG00000155659	-0.00670832	0.717385	2.96392	0.216985
ENSG00000170899	-0.00630648	0.717352	0.410174	-0.0953779
ENSG00000172465	-0.00633984	0.717163	1.03675	0.0642831
ENSG00000131732	-0.00677749	0.717152	1.66535	-0.575749
ENSG00000058262	-0.00493082	0.717088	0.0335298	-0.1935
ENSG00000196696	-0.00383362	0.717053	0.13344	-0.377593
ENSG00000096070	0.00693029	0.716974	1.01366	0.396213
ENSG00000226849	-0.00170932	0.716973	0.0542144	-0.471452
ENSG00000103966	-0.0053948	0.716946	0.0249938	-0.180629
ENSG00000175387	0.00788424	0.716825	0.50324	-0.107536
ENSG00000168101	0.000392127	0.716757	0.0758494	-0.469619
ENSG00000264961	-0.00834307	0.716731	2.0261	-0.128809
ENSG00000165516	0.00577501	0.716683	0.440465	0.416957
ENSG00000226800	-0.00481329	0.716642	0.030133	-0.454006
ENSG00000234177	0.00368781	0.716608	9.32271e-05	0.242128
ENSG00000114631	-0.0056476	0.716529	1.60208	-0.442592
ENSG00000179136	0.0054878	0.716424	0.00765462	0.541527
ENSG00000152782	-0.00348384	0.716422	0.011433	-0.169446
ENSG00000236378	-0.00752491	0.716403	1.62749	0.25618
ENSG00000113262	0.00556225	0.716402	0.080477	0.398142
ENSG00000118322	-0.0063339	0.716391	0.80402	-0.931633
ENSG00000121064	0.00600692	0.716245	0.0196943	0.356834
ENSG00000238403	-0.00539572	0.716223	1.84891	0.207702
ENSG00000186260	0.00591545	0.716154	0.821156	0.232129
ENSG00000159885	-0.00715643	0.716127	1.78021	0.309271
ENSG00000105229	0.00509929	0.716094	0.414566	0.0790949
ENSG00000138032	0.00629338	0.716081	1.28466	0.188648
ENSG00000125084	-0.00489337	0.716074	0.0130633	-0.326419
ENSG00000158373	0.00658218	0.716046	0.0150226	0.375745
ENSG00000172689	-0.00350544	0.716013	0.0379847	0.108026
ENSG00000104064	0.0062804	0.716009	0.784034	-0.0390588
ENSG00000111732	0.00660861	0.715992	1.55408	0.0881804
ENSG00000100058	0.000921308	0.715974	0.242126	-0.0963711
ENSG00000131730	-0.00471162	0.715958	0.0524938	-0.82521
ENSG00000103415	-0.00627552	0.715869	0.000264606	-0.720265
ENSG00000197375	-0.00293965	0.715844	0.23012	0.244074
ENSG00000237675	-0.00576416	0.715815	0.419628	-0.296186
ENSG00000022567	-0.00619752	0.715705	0.24684	-0.342631
ENSG00000013288	-0.004218	0.715621	0.170281	0.285713
ENSG00000196110	0.00561909	0.71555	0.0567275	0.161281
ENSG00000169598	-0.000614212	0.715543	0.234728	-0.630204
ENSG00000267493	0.00544989	0.715481	0.572078	-0.442161
ENSG00000132424	0.00573016	0.715474	0.155676	0.101496
ENSG00000198551	0.00577764	0.715444	0.611183	0.220917
ENSG00000167280	-0.00615853	0.715438	0.251174	-0.58454
ENSG00000105011	0.00323089	0.715305	0.193592	-0.159268
ENSG00000137818	-0.00532447	0.715262	1.39142	-0.528197
ENSG00000070540	0.00298755	0.715239	0.10817	-0.355495
ENSG00000101181	-0.00613413	0.715145	0.805524	-0.720159
ENSG00000179284	0.00384065	0.715052	0.0659032	0.713185
ENSG00000159455	0.00453996	0.715045	0.108682	-0.00332759
ENSG00000123178	-0.0036814	0.715004	0.599369	-0.688928
ENSG00000051382	-0.00644856	0.715003	0.256055	-0.412475
ENSG00000170364	0.00257359	0.714997	0.00600348	-0.138959
ENSG00000116329	-0.00598957	0.714962	0.00384728	-0.743043
ENSG00000159352	0.00203021	0.714952	0.00214135	0.0298172
ENSG00000184470	-0.0045868	0.71494	1.00754	0.133471
ENSG00000242673	-0.00406616	0.71492	0.716263	0.311782
ENSG00000231953	-0.00637698	0.714844	2.04478	-0.344548
ENSG00000255244	-0.00155572	0.714759	0.00121026	-0.381393
ENSG00000166377	0.0022861	0.714744	0.110001	0.177299
ENSG00000086666	-0.00382458	0.714718	0.837698	-0.414171
ENSG00000267368	-0.00239867	0.714689	4.11409e-05	-0.206394
ENSG00000119397	-0.00621668	0.714674	0.247347	-0.229084
ENSG00000153201	0.00168085	0.714669	1.28465	-0.445787
ENSG00000176715	-0.00352814	0.714669	0.154051	-0.126564
ENSG00000143797	0.00511807	0.714636	0.149849	0.0518395
ENSG00000184497	-0.00497398	0.714616	0.636982	-0.0991664
ENSG00000196420	-0.00503469	0.714592	1.06581	-0.117236
ENSG00000240891	0.00434882	0.714575	0.536583	-0.0650036
ENSG00000234300	0.00494755	0.714565	0.209529	0.558744
ENSG00000177663	-0.00421015	0.714564	0.0108175	-0.163845
ENSG00000226968	-0.00452951	0.71454	0.935669	0.217654
ENSG00000116678	0.00578173	0.714496	0.115373	0.88683
ENSG00000125746	-0.0066535	0.714477	0.256929	-0.407951
ENSG00000090487	-0.00497945	0.714473	0.998367	-0.312865
ENSG00000244025	-0.00594766	0.714466	0.448839	-0.156187
ENSG00000133030	0.00580022	0.714443	0.214202	0.196532
ENSG00000272888	-0.00913636	0.714429	0.565697	0.31257
ENSG00000237057	-0.00584856	0.714368	1.98809	-0.136938
ENSG00000213949	-0.00585578	0.714351	0.722145	-0.142881
ENSG00000161133	-0.00545261	0.714324	0.0206458	-0.434757
ENSG00000160305	-0.000241762	0.714239	0.00417299	0.228932
ENSG00000115970	-0.00165232	0.714166	0.00904637	0.0200763
ENSG00000241834	-0.006437	0.714103	1.43457	-0.475398
ENSG00000136770	0.000558322	0.714092	0.254453	0.276923
ENSG00000183671	0.00583478	0.714055	0.553064	0.358155
ENSG00000163683	0.00478587	0.71405	1.23384	0.575288
ENSG00000197601	-0.00608345	0.714036	0.0068441	-0.318152
ENSG00000165704	0.00421548	0.714027	0.170307	-0.134016
ENSG00000268751	-0.00549715	0.713979	0.284046	0.514203
ENSG00000206113	0.00480531	0.713968	0.0660489	0.411976
ENSG00000247903	-0.0049737	0.713861	0.689564	-0.693447
ENSG00000094804	0.00515539	0.713841	0.420267	-0.39851
ENSG00000115239	0.00585307	0.71384	1.32811	0.17552
ENSG00000101974	0.00804587	0.713812	0.0924021	-0.199597
ENSG00000138286	0.00350464	0.713797	0.766921	0.250255
ENSG00000226169	-0.00376844	0.713797	2.91086	-0.0697195
ENSG00000100012	0.000699944	0.713693	0.2958	0.330205
ENSG00000142789	-0.00534265	0.713661	3.1227	-0.270499
ENSG00000103313	0.00345924	0.713626	0.0367446	0.616338
ENSG00000181638	0.00274098	0.713574	0.113676	0.0614092
[truncated: 29,048 more rows]
